# Supplementary material for: Changes in DNA Methylation from Age 18 to Pregnancy in Type 1, 2, and 17 T Helper and Regulatory T-Cells Pathway Genes
Source: Int J Mol Sci. 2018 Feb 6;19(2):477. doi: 10.3390/ijms19020477 (PMC5855699; doi:10.3390/ijms19020477)
Supplement: Supplementary file 1 [file ijms-19-00477-s001.zip]

Archive with 4 entries (3 files):
- supplementary/
- supplementary/Supplemental Table 8.csv
- supplementary/Supplemental Table 9.csv
- supplementary/Supplementary tables.docx
