# Supplementary material for: Changes in DNA Methylation from Age 18 to Pregnancy in Type 1, 2, and 17 T Helper and Regulatory T-Cells Pathway Genes
Source: Int J Mol Sci. 2018 Feb 6;19(2):477. doi: 10.3390/ijms19020477 (PMC5855699; doi:10.3390/ijms19020477)
Supplement: Supplementary file 1 [file ijms-19-00477-s001.zip › supplementary/Supplemental Table 8.csv]

Supplemental Table 8. CpGs of the 10 random subsets selected from the whole genome
							First half of pregnancy			Second half of pregnancy
source	UCSC_RefGene_Name	IlmnID	UCSC_RefGene_Group	Chromosome number	MAPINFO	Coordinate_36	FHP_Estimate	FHP_P val	FHP_fdr P val	SHP_Estimate	SHP_P val	SHP_fdr P val
Ran1	PODNL1	cg00040427	Body	19	14044197	13905197	-0.1	0.246533938	0.539583713	-0.1	0.189970823	0.482553623
Ran1	PIK3R1	cg00067720	TSS1500	5	67521141	67556897	-0.71	0	6.96E-08	-0.65	0	4.16E-18
Ran1	PCOTH;MIPEP;PCOTH;P	cg00102591	5'UTR;TSS200;1stExon;5	13	24463676	23361676	0	0.988678831	0.99152805	0.04	0.598575838	0.79505493
Ran1		cg00176043		1	67900465	67673053	-0.02	0.819833216	0.97759576	0.09	0.222975947	0.524275384
Ran1		cg00267694		8	34280422	34399964	0.15	0.027283025	0.151960633	0.11	0.294102732	0.57823588
Ran1	MIR548H4;GLCE	cg00309133	Body;TSS1500	15	69452320	67239374	-0.29	0.001796227	0.018384912	-0.2	0.063888914	0.252651615
Ran1		cg00496462		7	93577610	93415546	-0.13	0.007754964	0.059971722	-0.11	0.063105237	0.252420948
Ran1	NUCKS1	cg00547768	Body	1	205713088	203979711	0.21	0.105947032	0.323417256	0.11	0.40797733	0.679079128
Ran1	C14orf37	cg00607196	TSS1500	14	58619480	57689233	-0.34	0.000103464	0.002000304	-0.22	0.005616278	0.047669872
Ran1	HHIPL2	cg00613344	TSS1500	1	222722670	220789293	0.07	0.539884427	0.816868611	-0.14	0.079970218	0.299243396
Ran1		cg00786237		3	154150299	155632993	-0.1	0.068760703	0.257298115	-0.05	0.329292064	0.612800205
Ran1		cg00852846		2	85664713	85518224	-0.46	0.001773542	0.018384912	-0.49	0.002316168	0.027794016
Ran1	MIR1237;RPS6KA4;RPS	cg00861316	TSS1500;Body;Body	11	64135217	63891793	0.28	0.015357093	0.100835252	0.05	0.587760287	0.785664407
Ran1		cg00938535		14	102692438	101762191	0.14	0.03794818	0.18599953	0	0.971999865	0.976720632
Ran1	SCD	cg00954566	TSS1500	10	102106405	102096395	0.02	0.884324032	0.979580105	0.03	0.740756578	0.8919837
Ran1	EGFLAM	cg00984146	TSS200	5	38258333	38294090	0.02	0.891349303	0.979580105	-0.09	0.4737463	0.719068071
Ran1	ITPR3	cg01035815	Body	6	33600828	33708806	0.72	1.31E-08	5.07E-07	0.55	8.00E-06	0.000174
Ran1	TBC1D9B;TBC1D9B	cg01132502	TSS1500;TSS1500	5	179335607	179268213	-0.05	0.562193649	0.831525918	-0.04	0.621984583	0.814360602
Ran1	RFPL3	cg01179328	TSS200	22	32750845	31080845	0.06	0.308709647	0.610532146	0.01	0.874775662	0.953320959
Ran1		cg01211852		8	144471653	144542796	-0.18	0.092258017	0.306899463	-0.28	0.002565516	0.029759986
Ran1	MIR2110;C10orf118	cg01390168	TSS1500;TSS200	10	115934468	115924458	-0.01	0.944747581	0.98535671	-0.07	0.423866965	0.68927899
Ran1	ZNF98	cg01436128	TSS200	19	22605186	22397026	-0.16	0.059306599	0.226798862	-0.06	0.324597285	0.610014568
Ran1	PRM3	cg01456572	TSS200	16	11367459	11274960	-0.07	0.288016073	0.600177206	-0.11	0.100919288	0.358366451
Ran1	LRRC37A3	cg01471910	3'UTR	17	62850671	60281133	0.01	0.941664694	0.98535671	-0.03	0.720672667	0.883077775
Ran1	UBE2V1;UBE2V1;UBE2V	cg01710839	1stExon;5'UTR;5'UTR;Bo	20	48732460	48165867	0.03	0.840875069	0.97759576	-0.12	0.164630606	0.451488485
Ran1	NGLY1	cg01753920	Body	3	25828305	25803309	-0.08	0.205753146	0.491645533	-0.14	0.092855695	0.340145072
Ran1	GOLSYN;GOLSYN;GOLSY	cg01815690	Body;Body;Body;Body;Bo	8	110608037	110677213	-0.14	0.122820052	0.359171245	-0.15	0.048945874	0.20794774
Ran1	TTC8;TTC8;TTC8	cg01898246	TSS200;TSS200;TSS200	14	89290877	88360630	0.05	0.435291621	0.728276366	-0.08	0.106876728	0.368031992
Ran1	CYHR1	cg02108130	Body	8	145687727	145658535	-0.01	0.874117658	0.979580105	0	0.972938816	0.976720632
Ran1	A2BP1;A2BP1	cg02217063	5'UTR;5'UTR	16	6348709	6288710	0.02	0.893490022	0.979580105	-0.08	0.455846516	0.714273343
Ran1	MYO3A	cg02232704	3'UTR	10	26501031	26541037	-0.12	0.065781787	0.24882676	-0.06	0.326042269	0.610014568
Ran1		cg02259934		19	4566484	4517484	0.18	0.056666199	0.222622869	-0.11	0.428679346	0.693767375
Ran1	IDS;IDS;IDS;IDS;IDS	cg02264182	1stExon;5'UTR;1stExon;	26	148586734	148394638	1.13	8.33E-09	3.62E-07	1.09	3.04E-11	1.36E-09
Ran1	PUS1;PUS1;PUS1;PUS1	cg02324974	5'UTR;TSS200;TSS200;1s	12	132413779	130979732	-0.09	0.218214286	0.504998038	-0.08	0.455393459	0.714273343
Ran1	NCRNA00173;NCRNA001	cg02510297	Body;Body	12	116972284	115456667	-0.04	0.652554862	0.885238751	0.29	0.077248414	0.298693868
Ran1	SPSB3;NUBP2	cg02571725	TSS200;TSS1500	16	1832656	1772657	-0.09	0.043788494	0.196838178	-0.08	0.102332941	0.359715793
Ran1		cg02617181		12	2144456	2014717	0.02	0.845309497	0.97759576	0.07	0.387218976	0.663803959
Ran1	ARHGEF4;ARHGEF4	cg02785604	5'UTR;5'UTR	2	131676136	131392606	-0.08	0.385802937	0.685633361	-0.07	0.34229039	0.623649506
Ran1		cg02876129		14	75394075	74463828	-0.09	0.358808602	0.67131932	0.06	0.6111453	0.805600623
Ran1		cg03002834		8	1011674	999081	0.06	0.416917275	0.714715329	-0.01	0.832230221	0.928256785
Ran1	ZNRF3	cg03027661	Body	22	29426832	27756832	-0.02	0.698816465	0.910816966	-0.08	0.218582874	0.524275384
Ran1	B3GNT3	cg03029296	3'UTR	19	17924115	17785115	-0.03	0.559106417	0.831525918	-0.01	0.816143945	0.918951736
Ran1	ABCC8	cg03181582	TSS200	11	17498530	17455106	0	0.94824975	0.98535671	0.06	0.228993846	0.524275384
Ran1		cg03198010		13	113274482	112322483	0.18	0.044118902	0.196838178	0.32	0.014635514	0.09986586
Ran1		cg03236328		15	75101344	72888397	0.05	0.241462729	0.538647626	0.03	0.405431714	0.679079128
Ran1	RAMP3	cg03284870	TSS200	7	45197346	45163871	0.31	0.015071203	0.100835252	-0.26	0.202271361	0.493782785
Ran1	GALNTL4	cg03299336	Body	11	11465911	11422487	-0.22	0.004539124	0.039490379	0	0.963659774	0.976720632
Ran1		cg03428109		2	207118288	206826533	0.25	0.000113085	0.002071241	-0.02	0.781668653	0.903723227
Ran1	TBL1XR1	cg03490073	5'UTR	3	176806812	178289506	0.16	0.169836286	0.448325224	-0.28	0.022672022	0.133726503
Ran1	INPP5B	cg03523189	Body	1	38397927	38170514	-0.18	0.04351004	0.196838178	-0.09	0.305983565	0.589944501
Ran1		cg03701575		16	83960119	82517620	-0.04	0.460390758	0.752187717	0.15	0.034322	0.158155862
Ran1	PRR25	cg03749207	Body	16	857863	797864	-0.5	0.181554026	0.45955724	-0.26	0.399231489	0.677719796
Ran1	SCN11A	cg03825810	3'UTR	3	38888170	38863174	0	0.92118973	0.98535671	-0.05	0.272610849	0.576486233
Ran1	LOC399959;MIR125B1	cg03891346	Body;TSS200	11	121970725	121475935	0.18	0.165381252	0.44271289	-0.05	0.554130444	0.770342147
Ran1	TSPAN12	cg03913921	5'UTR	7	120496827	120284063	0.01	0.913593841	0.984305439	-0.03	0.765435423	0.896873829
Ran1		cg04228742		16	4003879	3943880	0.15	0.105377852	0.323417256	0.31	4.14E-09	1.31E-07
Ran1	MYO7A;MYO7A	cg04367164	Body;Body	11	76902992	76580640	-0.05	0.550373318	0.825559977	0.07	0.530887891	0.753082197
Ran1	LMF1	cg04454872	Body	16	968682	908683	-0.06	0.422991896	0.721574411	0.01	0.886243237	0.955813829
Ran1	HMBS;HMBS	cg04490478	TSS1500;Body	11	118957635	118462845	-0.06	0.379624857	0.685633361	0.01	0.90554666	0.957842668
Ran1	MBOAT7;MBOAT7;MBOAT	cg04512704	TSS1500;TSS1500;TSS150	19	54694060	59385872	-0.06	0.285608622	0.598745786	-0.06	0.364130114	0.646516733
Ran1	UBE3C	cg04627891	Body	7	157053650	156746411	-0.07	0.521131322	0.806016445	-0.17	0.04899918	0.20794774
Ran1	ATP6V0D1	cg04726373	Body	16	67513468	66070969	-0.13	0.143750325	0.403428332	-0.04	0.760894155	0.896873829
Ran1	MCF2L;MCF2L	cg04874343	Body;Body	13	113718405	112766406	0.13	0.0277951	0.151960633	0.1	0.108929009	0.368031992
Ran1	ANKLE2	cg04900436	Body	12	133312085	131822158	-0.06	0.245562508	0.539583713	-0.07	0.23300534	0.52997293
Ran1	LCMT1;LCMT1	cg05011276	TSS1500;TSS1500	16	25122811	25030312	0	0.982174734	0.99152805	-0.11	0.310988483	0.594637319
Ran1		cg05087600		8	70773847	70936401	-0.08	0.431946232	0.728276366	-0.14	0.188990978	0.482553623
Ran1		cg05150023		5	42944267	42980024	0.25	0.031796142	0.1618907	0.44	0.00206991	0.026054623
Ran1	FLJ40125	cg05260085	Body	19	46003095	50694935	0.23	0.080127231	0.284533433	0.18	0.202904995	0.493782785
Ran1	HGS	cg05283453	Body	17	79659241	77269646	-0.07	0.368516156	0.682146927	-0.1	0.16606473	0.451488485
Ran1		cg05397934		26	57167668	57184393	-0.03	0.344761386	0.654889589	-0.1	0.034098835	0.158155862
Ran1	PINK1	cg05446994	Body	1	20960538	20833125	-0.07	0.217584711	0.504998038	-0.02	0.786283048	0.904991201
Ran1	PFKFB3	cg05521261	Body	10	6208594	6248600	0.01	0.903135602	0.979580105	0.02	0.687049667	0.86315265
Ran1	POFUT2;POFUT2;LOC64	cg05732300	TSS1500;TSS1500;Body;T	21	46708497	45532925	0.19	0.00069323	0.008615859	0.04	0.491571596	0.724859811
Ran1	ZBTB47	cg05791054	5'UTR	3	42696821	42671825	0.12	0.095916813	0.307018607	-0.07	0.289899686	0.576486233
Ran1	OLIG1;OLIG1	cg06106763	1stExon;3'UTR	21	34444104	33365974	0.08	0.634584997	0.879823024	0.06	0.732475577	0.887875296
Ran1	BCL9L	cg06394082	3'UTR	11	118767238	118272448	0.1	0.040211707	0.191694165	0.07	0.202115469	0.493782785
Ran1	FBXO31;FBXO31	cg06640607	Body;Body	16	87379862	85937363	-0.01	0.844682557	0.97759576	0	0.965504808	0.976720632
Ran1		cg06656965		10	98952695	98942685	-0.09	0.071753937	0.265642235	-0.02	0.679203192	0.856386633
Ran1	SNX32	cg06678084	TSS1500	11	65600739	65357315	-0.12	0.05174546	0.216956868	-0.08	0.13246476	0.415294923
Ran1	ZNF649	cg06728974	TSS200	19	52408322	57100134	0.05	0.388131529	0.685633361	0.02	0.754652217	0.896497622
Ran1	RAB3GAP2;AURKAPS1	cg06755297	Body;TSS200	1	220441097	218507720	0.03	0.800746954	0.967569236	-0.06	0.605942203	0.801779037
Ran1	SSX7	cg06834983	5'UTR	26	52683807	52700532	-0.42	2.54E-10	4.42E-08	-0.33	2.90E-05	0.000593647
Ran1	C1GALT1C1;C1GALT1C1	cg06918955	3'UTR;3'UTR	26	119760024	119644052	-0.5	0.003077531	0.028945427	-0.61	0.003183372	0.035735918
Ran1	SEL1L	cg06948885	Body	14	81980218	81049971	-0.02	0.795830996	0.965411979	0.06	0.430614233	0.693767375
Ran1	C6orf132	cg06960164	Body	6	42072147	42180125	-0.23	0.240618674	0.538647626	-0.33	0.003303961	0.035930576
Ran1		cg06990460		11	324741	314741	0.57	0.000254577	0.004026945	0.36	0.010313566	0.078024369
Ran1	AHNAK2	cg07071690	Body	14	105416582	104487627	0.08	0.047294915	0.20573288	-0.05	0.254294543	0.560091778
Ran1		cg07115623		13	112323486	111121487	0.05	0.458838082	0.752187717	-0.06	0.325190091	0.610014568
Ran1	FRMD5	cg07125112	Body	15	44486621	42273913	-0.13	0.013002316	0.088721686	-0.05	0.462614107	0.714273343
Ran1	HNRNPD;HNRNPD;HNRNP	cg07137006	Body;Body;Body;Body	4	83293864	83512888	-0.18	0.075917493	0.275200912	0	0.973102662	0.976720632
Ran1	SMC1A;RIBC1;RIBC1	cg07143052	1stExon;TSS1500;TSS150	26	53449486	53466211	0.26	0.096163874	0.307018607	-0.04	0.847989227	0.939809717
Ran1	HEATR1	cg07221832	TSS1500	1	236768111	234834734	-0.14	0.099843012	0.313021335	-0.04	0.532351208	0.753082197
Ran1	CA5A	cg07327967	Body	16	87926682	86484183	0	0.942519335	0.98535671	0.06	0.198441155	0.493268014
Ran1		cg07366848		5	165856074	165788652	-0.12	0.102785985	0.319370739	0.06	0.559345037	0.770342147
Ran1	CYP2E1	cg07381788	TSS1500	10	135340445	135190435	-0.04	0.650857514	0.885238751	0.04	0.750123921	0.896497622
Ran1	MAPK8IP1	cg07566286	Body	11	45924191	45880767	0.1	0.126366179	0.366461919	0.2	0.006432588	0.053298586
Ran1	LPHN1;LPHN1	cg07571202	Body;Body	19	14272342	14133342	0.1	0.219122712	0.504998038	-0.09	0.106329633	0.368031992
Ran1	GABRA6	cg07592353	Body	5	161113339	161045917	-0.14	0.088628595	0.306899463	0.03	0.732217077	0.887875296
Ran1	RB1CC1;RB1CC1	cg07611812	TSS200;TSS200	8	53627203	53789756	-0.11	0.137230394	0.390479078	-0.09	0.211211198	0.510427062
Ran1	RAB1B	cg07629401	TSS200	11	66035877	65792453	-0.08	0.035909122	0.178519635	0.03	0.588871023	0.785664407
Ran1	TMEM214;TMEM214	cg07655965	TSS1500;TSS1500	2	27255524	27109028	0.02	0.81481791	0.97759576	0.03	0.698179956	0.867737945
Ran1	VSTM2L	cg07716390	TSS200	20	36531399	35964813	0.01	0.932417076	0.98535671	-0.1	0.173171499	0.463566782
Ran1	NAIP;NAIP	cg07799572	Body;5'UTR	5	70309843	70345599	-0.3	0.027170289	0.151960633	-0.31	0.066030488	0.258186627
Ran1	ZNF790	cg07808761	TSS1500	19	37329760	42021600	0.17	0.058137687	0.224799056	0.34	3.37E-05	0.000651533
Ran1	OSBPL5;OSBPL5;OSBPL	cg07873128	Body;Body;Body	11	3121400	3077976	0.18	0.019340133	0.116040798	0.12	0.050967045	0.211149186
Ran1	MAGT1	cg08057040	3'UTR	26	77084159	76970815	-0.33	0.092598976	0.306899463	-0.19	0.19353235	0.486832697
Ran1	LRRC34	cg08095637	TSS1500	3	169530527	171013221	0.06	0.384779509	0.685633361	0.08	0.178663184	0.468097956
Ran1	HIST1H3D;HIST1H2BF;	cg08307092	TSS1500;1stExon;3'UTR;	6	26200174	26308153	-0.13	0.095779977	0.307018607	0.02	0.839588178	0.93347184
Ran1	ATP2C1;ATP2C1;ATP2C	cg08448284	Body;Body;Body;Body	3	130652221	132134911	-0.02	0.90086999	0.979580105	-0.01	0.934093702	0.970342114
Ran1	WDTC1	cg08459369	TSS200	1	27560835	27433422	-0.15	0.010542624	0.076434024	0.03	0.573288162	0.782369727
Ran1		cg08577776		16	3225355	3165356	-0.2	0.016892837	0.10522744	-0.22	0.014495205	0.09986586
Ran1	FAM105B	cg08691577	Body	5	14668489	14721489	0.05	0.348906786	0.656321954	0.05	0.589248305	0.785664407
Ran1		cg08701429		17	15394553	15335278	-0.14	0.055704044	0.222622869	0.05	0.633111855	0.825179496
Ran1	NOC3L	cg08711724	Body	10	96122379	96112369	0.08	0.202451362	0.491645533	0	0.985602584	0.985602584
Ran1		cg08755622		18	12434096	12424096	0.2	0.000337449	0.00469729	0.11	0.10805572	0.368031992
Ran1	XKR4;SBF1P1	cg08772345	Body;Body	8	56367723	56530277	-0.3	0.017235529	0.10522744	-0.09	0.382419467	0.658821656
Ran1	C16orf59	cg08935602	TSS1500	16	2509817	2449818	0	0.956955049	0.988190971	-0.03	0.761130551	0.896873829
Ran1	PRDM14	cg09050331	TSS1500	8	70984917	71147471	-0.14	0.30295685	0.610515608	0.08	0.560047595	0.770342147
Ran1		cg09174817		8	1914991	1902398	-0.12	0.610160324	0.873809847	-0.51	0.159074069	0.451488485
Ran1	CSNK1E;CSNK1E	cg09197891	5'UTR;TSS200	22	38713447	37043393	-0.06	0.277495314	0.58986216	-0.07	0.276244698	0.576486233
Ran1	CLINT1	cg09272667	1stExon	5	157285937	157218515	0.17	0.277981018	0.58986216	-0.14	0.150457562	0.443722302
Ran1		cg09323835		13	24041251	22939251	0.05	0.284974005	0.598745786	0.06	0.276595347	0.576486233
Ran1	PITPNC1;PITPNC1	cg09324654	TSS1500;TSS1500	17	65373386	62803848	0	0.951378892	0.98535671	-0.05	0.44429924	0.706009751
Ran1	FAM110B	cg09379188	5'UTR	8	59036394	59198948	0	0.98775298	0.99152805	-0.17	0.160767799	0.451488485
Ran1	MIR190;TLN2	cg09392381	TSS1500;Body	15	63114897	60901950	-0.02	0.771855393	0.962744361	-0.11	0.381575474	0.658821656
Ran1	WNT8A	cg09513026	TSS1500	5	137419242	137447141	-0.12	0.055710632	0.222622869	-0.1	0.044763038	0.194719215
Ran1	CDK5;CDK5	cg09515778	TSS200;TSS200	7	150755072	150386005	0.06	0.486003999	0.779398118	0.02	0.811008779	0.918951736
Ran1	SMAP2;SMAP2	cg09556632	5'UTR;1stExon	1	40839764	40612351	-0.03	0.647234486	0.885238751	-0.07	0.159893094	0.451488485
Ran1	SNAP29;PI4KA	cg09663101	1stExon;TSS1500	22	21213549	19543549	0.05	0.536889242	0.815884088	0.02	0.765382397	0.896873829
Ran1	CMIP	cg09685472	Body	16	81527427	80084928	0.15	0.03209634	0.1618907	0.14	0.009308711	0.071987365
Ran1	SYNPO2;SYNPO2;SYNPO	cg09757859	Body;Body;Body	4	119948505	120167953	-0.05	0.489695072	0.780720204	-0.01	0.927384394	0.966256794
Ran1	TGFBI	cg09873933	TSS200	5	135364580	135392479	0.02	0.853054629	0.97759576	0.04	0.751644727	0.896497622
Ran1		cg09885505		16	73099184	71656685	-0.02	0.877067876	0.979580105	0.24	0.033356425	0.158155862
Ran1	TBC1D22A	cg09940138	Body	22	47456901	45835565	-0.07	0.455532138	0.75130419	-0.2	0.011789385	0.083728694
Ran1	MLX;MLX;MLX	cg09983915	TSS200;TSS200;TSS200	17	40718885	37972411	0	0.949896574	0.98535671	0.01	0.885781039	0.955813829
Ran1	TAPBP;TAPBP;TAPBP	cg10007189	Body;Body;Body	6	33281536	33389514	-0.01	0.87823036	0.979580105	-0.16	0.025148676	0.135589479
Ran1	KCTD8	cg10059660	1stExon	4	44450234	44144991	-0.1	0.182238216	0.45955724	0.05	0.411740506	0.679079128
Ran1	C13orf36	cg10208367	5'UTR	13	37268580	36166580	0.07	0.615187909	0.876081462	-0.02	0.900309705	0.956582175
Ran1	C10orf2;C10orf2;C10	cg10309340	1stExon;1stExon;1stExo	10	102747329	102737319	-0.22	0.109786118	0.33222234	-0.13	0.35474855	0.638042785
Ran1	CPT2;CPT2	cg10321208	1stExon;5'UTR	1	53662243	53434831	0.14	0.204519648	0.491645533	-0.01	0.909935241	0.959568072
Ran1	MECOM	cg10351165	Body	3	168919516	170402210	0.11	0.433331343	0.728276366	0.11	0.228522647	0.524275384
Ran1	PTPRN2;PTPRN2;PTPRN	cg10473311	Body;Body;Body	7	158046358	157739119	0.14	0.054944126	0.222622869	0.3	0.037041736	0.167409404
Ran1		cg10620434		1	5586357	5508944	0.04	0.324929455	0.624726245	0.04	0.460506121	0.714273343
Ran1		cg10699857		4	111532996	111752445	-0.21	0.017055343	0.10522744	-0.14	0.14493869	0.440477151
Ran1	KPNB1	cg10721338	TSS1500	17	45726624	43081623	0	0.962804751	0.988253985	-0.16	0.148048347	0.443722302
Ran1		cg10731613		13	107569368	106367369	0.03	0.683780355	0.901346832	0.03	0.770452339	0.898903555
Ran1	TBL1XR1	cg10747185	5'UTR	3	176862267	178344961	0	0.979489425	0.99152805	-0.1	0.164729822	0.451488485
Ran1		cg10897631		3	195773232	197257629	0.06	0.649820205	0.885238751	-0.05	0.622471035	0.814360602
Ran1	RBM16	cg10898856	3'UTR	6	155154782	155196474	-0.1	0.452852423	0.750441158	-0.48	1.19E-07	3.19E-06
Ran1		cg10932868		11	921992	911992	0.07	0.386660504	0.685633361	0.05	0.374012921	0.657356043
Ran1	MCF2L;MCF2L	cg11017155	Body;Body	13	113724409	112772410	-0.01	0.865289493	0.979580105	0	0.948459877	0.976720632
Ran1	SLN	cg11117131	TSS200	11	107582818	107088028	0.03	0.663530607	0.8923722	-0.06	0.518498465	0.751773851
Ran1		cg11151942		7	32802477	32769002	0.28	0.075061517	0.274962189	0.01	0.955449473	0.976720632
Ran1	FAM20C	cg11213091	Body	7	195475	290558	0.08	0.426097027	0.723325685	0.13	0.145559978	0.440477151
Ran1		cg11341011		17	2632132	2578882	0.06	0.310529281	0.610532146	-0.05	0.443485321	0.706009751
Ran1		cg11433098		15	99987894	97805417	0.06	0.20626508	0.491645533	0.05	0.490093068	0.724859811
Ran1	RASA4P	cg11541404	Body	7	44077006	44043531	0.03	0.732505832	0.926952835	-0.1	0.097701109	0.350515319
Ran1	CCL23;CCL23;CCL23;C	cg11584277	1stExon;5'UTR;1stExon;	17	34344995	31369108	-0.52	5.02E-09	2.50E-07	-0.49	1.34E-06	3.33E-05
Ran1	ARPC3	cg11604128	TSS1500	12	110888956	109373339	0.09	0.394670226	0.686726193	-0.23	0.042156368	0.185701469
Ran1	UBE2G2;UBE2G2	cg11705651	5'UTR;Body	21	46220932	45045360	-0.08	0.245274106	0.539583713	-0.1	0.163595194	0.451488485
Ran1		cg11802765		1	242121230	240187853	-0.02	0.846735899	0.97759576	-0.12	0.247128965	0.551387401
Ran1		cg11851804		1	848379	838242	-0.11	0.222152021	0.508611206	-0.14	0.122648862	0.395201889
Ran1		cg11879277		19	36825565	41517405	-0.03	0.642565347	0.885238751	-0.25	0.039891253	0.17797636
Ran1	HAUS7	cg12058262	1stExon	26	152736032	152389226	1.87	1.46E-09	8.47E-08	1.8	3.33E-15	3.86E-13
Ran1	ANKH	cg12179288	Body	5	14779011	14832011	0.29	0.000290167	0.004390353	0.34	3.12E-11	1.36E-09
Ran1	SEPT9;SEPT9;SEPT9;S	cg12194864	Body;5'UTR;Body;Body;B	17	75463025	72974620	0.17	0.012731743	0.088612931	0.14	0.014931929	0.099929063
Ran1		cg12205742		18	68097929	66248909	0.11	0.000548412	0.007068421	0.08	0.001341124	0.018668446
Ran1	PTPLAD1;PTPLAD1	cg12230071	5'UTR;1stExon	15	65822924	63609977	-0.01	0.9035782	0.979580105	-0.1	0.112663237	0.375524609
Ran1	CCDC117	cg12298140	TSS200	22	29168611	27498611	0.13	0.157150638	0.423941256	0.06	0.50300772	0.73549028
Ran1	GNPDA1	cg12374003	3'UTR	5	141380315	141360499	-0.02	0.887363532	0.979580105	-0.2	0.032903486	0.158155862
Ran1	UCN3;UCN3	cg12428514	1stExon;5'UTR	10	5407119	5397119	0.3	0.006031681	0.049976785	0.29	0.011488448	0.083291248
Ran1		cg12482835		8	124169744	124238925	-0.04	0.506642516	0.791733683	0.01	0.890637276	0.955813829
Ran1		cg12614519		1	10266991	10189578	-0.06	0.410303682	0.706859809	-0.04	0.588457102	0.785664407
Ran1		cg12663535		2	172956537	172664783	0.37	0.007340533	0.058056943	0.12	0.22692954	0.524275384
Ran1		cg12716603		8	7015931	7003341	0.04	0.621023086	0.876081462	0.11	0.12504169	0.399215671
Ran1		cg12743460		12	4140740	4011001	-0.03	0.725679849	0.926952835	0.03	0.734793348	0.887875296
Ran1		cg12796916		11	67471698	67228274	-0.06	0.53325357	0.813913344	0.17	0.017721565	0.112129175
Ran1		cg12831863		6	28457210	28565189	-0.02	0.855893069	0.97759576	-0.12	0.161228185	0.451488485
Ran1	SRCIN1	cg12841579	Body	17	36728764	33982290	0.15	0.005744542	0.048758552	-0.01	0.889168877	0.955813829
Ran1	CPT2	cg12892805	1stExon	1	53662732	53435320	0	0.995396094	0.995396094	0.07	0.363440249	0.646516733
Ran1	PRKCH	cg13043117	Body	14	61992820	61062573	0.01	0.795842715	0.965411979	0.01	0.901606188	0.956582175
Ran1	KCND3;KCND3	cg13059411	TSS1500;TSS1500	1	112533221	112334744	-0.16	0.02727047	0.151960633	-0.16	0.02776398	0.144206941
Ran1	RAB2A	cg13296485	Body	8	61474558	61637112	-0.07	0.61952775	0.876081462	0.22	0.018826914	0.114943264
Ran1	BRDT	cg13299824	TSS200	1	92414737	92187325	0.11	0.138014157	0.390479078	0.07	0.355690518	0.638042785
Ran1	ARID5B	cg13344587	Body	10	63723919	63393925	0.26	3.90E-07	0.00001131	0.4	4.98E-10	1.93E-08
Ran1		cg13366801		11	58059666	57816242	0	0.976508376	0.99152805	-0.26	0.000332248	0.005027057
Ran1	RABGEF1	cg13496515	5'UTR	7	66210481	65847916	0.12	0.171342686	0.448325224	-0.07	0.484076338	0.721420389
Ran1	GABBR2	cg13570262	1stExon	9	101470796	100510617	0.08	0.203783881	0.491645533	-0.03	0.642418567	0.831702726
Ran1	IRF9;RNF31	cg13620526	TSS1500;Body	14	24629560	23699400	0	0.978567032	0.99152805	-0.01	0.940070979	0.973644943
Ran1	VARS	cg13653456	TSS200	6	31763819	31871798	-0.05	0.392669885	0.686726193	-0.05	0.659933185	0.844326281
Ran1		cg13691209		5	79514	132514	0.07	0.298430676	0.610515608	0.12	0.024646359	0.135589479
Ran1		cg13727473		9	137097280	136237101	0.07	0.201353065	0.491645533	0.1	0.289028486	0.576486233
Ran1	APLP2;APLP2;APLP2;A	cg13760935	Body;Body;Body;Body;Bo	11	130013094	129518304	0.09	0.196078982	0.487396327	-0.08	0.181587045	0.468528088
Ran1	HIST1H2BK;HIST1H2AH	cg13781149	TSS200;TSS1500	6	27114655	27222634	0.04	0.729861183	0.926952835	0.06	0.585757462	0.785664407
Ran1	HCCA2	cg13811955	Body	11	1508375	1464951	0.03	0.52881372	0.813913344	0.12	0.004142034	0.042394936
Ran1	HPDL	cg13951491	1stExon	1	45793032	45565619	0.03	0.691917161	0.908630838	0.17	0.005599603	0.047669872
Ran1		cg14006893		26	40130269	40015213	-0.38	1.56E-05	0.000341475	-0.21	0.003432845	0.036200911
Ran1		cg14023357		19	41637224	46329064	-0.04	0.563908381	0.831525918	0.07	0.279594966	0.576486233
Ran1		cg14123750		13	114318492	113366493	0.1	0.098421833	0.31137089	0.18	0.007934675	0.064215509
Ran1	TSSK6;NDUFA13	cg14188428	1stExon;TSS1500	19	19625761	19486761	0.01	0.874068653	0.979580105	0.22	0.018512823	0.114943264
Ran1	C12orf66	cg14224481	TSS200	12	64616264	62902531	-0.01	0.894579641	0.979580105	-0.13	0.085795457	0.317625734
Ran1	FOXN3	cg14313398	5'UTR	14	90008373	89078126	0.21	0.008551848	0.064696589	0.02	0.795768125	0.904991201
Ran1	INPP5A	cg14321522	Body	10	134539084	134389074	-0.08	0.21562645	0.504998038	0.08	0.282404837	0.576486233
Ran1	ARFGAP3;ARFGAP3	cg14570855	Body;Body	22	43249759	41579703	0.01	0.944471125	0.98535671	-0.03	0.446800461	0.706757093
Ran1	LRRK1	cg14590214	Body	15	101586790	99404313	-0.05	0.714974122	0.924947935	0.09	0.398678861	0.677719796
Ran1	NRG1;NRG1;NRG1;NRG1	cg14663451	Body;Body;Body;Body;Bo	8	32504919	32624461	0.05	0.628127472	0.876081462	0.04	0.694914421	0.867737945
Ran1		cg14726583		6	40310514	40418492	0.06	0.559720918	0.831525918	-0.09	0.434345552	0.696554157
Ran1	CGNL1	cg14807837	TSS200	15	57668552	55455844	0.08	0.345086715	0.654889589	-0.08	0.303250032	0.589558721
Ran1	FAM82B	cg15271056	1stExon	8	87520737	87589853	0.02	0.854642272	0.97759576	-0.02	0.821247097	0.918951736
Ran1	GAS7	cg15285733	Body	17	10039537	9980262	0.01	0.848303045	0.97759576	-0.08	0.293609906	0.57823588
Ran1	PRR4;PRR4	cg15783822	3'UTR;3'UTR	12	10999279	10890546	0.05	0.516497758	0.80241616	-0.12	0.178899506	0.468097956
Ran1		cg15837508		2	131267508	130983978	0.07	0.470095073	0.763163168	0.02	0.819546371	0.918951736
Ran1	YBX2	cg15906794	TSS200	17	7197963	7138687	-0.03	0.600534539	0.867161907	-0.06	0.171144228	0.461691406
Ran1		cg16061777		16	76269192	74826693	0.07	0.49711193	0.782782587	-0.16	0.024864839	0.135589479
Ran1	IGSF22	cg16094293	TSS1500	11	18748134	18704710	-0.03	0.653753905	0.885238751	0.05	0.522677346	0.751773851
Ran1	TXN2	cg16096836	3'UTR	22	36863573	35193519	-0.07	0.323327014	0.624726245	-0.15	0.061988599	0.250837587
Ran1	FAM171B	cg16242080	3'UTR	2	187627984	187336229	-0.15	0.17453593	0.449914842	0.02	0.869400255	0.953320959
Ran1	NFATC1;NFATC1;NFATC	cg16308790	Body;Body;Body;Body;Bo	18	77225973	75326961	0.22	0.003906472	0.03500648	0.38	0.000225143	0.003730941
Ran1	CCDC69	cg16365086	TSS200	5	150603689	150583882	0	0.937720497	0.98535671	-0.11	0.113304839	0.375524609
Ran1	ZNF223	cg16534499	TSS1500	19	44555960	49247800	-0.13	0.266089317	0.571599274	0.03	0.647676548	0.831702726
Ran1	CLK2	cg16546681	TSS1500	1	155244518	153511142	0.03	0.664150574	0.8923722	0.03	0.697007958	0.867737945
Ran1	PCDHGA2;PCDHGA4;PCD	cg16626420	Body;1stExon;Body;Body	5	140737111	140717295	-0.03	0.818182576	0.97759576	0.03	0.774368353	0.898903555
Ran1	NBLA00301	cg16750157	Body	4	174460124	174696699	0.21	0.038718796	0.187140847	-0.12	0.239553864	0.541329511
Ran1	EPB49;EPB49;EPB49;E	cg16782396	Body;Body;Body;Body;Bo	8	21937728	21993674	0.11	0.01037296	0.076434024	0.04	0.411702614	0.679079128
Ran1	MBLAC2;POLR3G	cg17039936	1stExon;TSS1500	5	89769860	89805616	0.05	0.678047786	0.897188705	-0.04	0.794065303	0.904991201
Ran1	KIAA0913	cg17071648	TSS200	10	75545507	75215513	0.02	0.855974199	0.97759576	0.04	0.791564952	0.904991201
Ran1	EED;EED	cg17081955	1stExon;1stExon	11	85956379	85634027	-0.18	0.154046361	0.422111288	-0.1	0.280772631	0.576486233
Ran1	TRIB2;TRIB2	cg17082953	TSS200;TSS200	2	12856844	12774295	0.04	0.748184828	0.939957835	0.08	0.482501143	0.721420389
Ran1	SPATS2L;SPATS2L;SPA	cg17141237	TSS1500;TSS1500;TSS150	2	201170198	200878443	0.13	0.370719206	0.682594094	0.04	0.754809779	0.896497622
Ran1		cg17175419		1	12587916	12510503	0.08	0.303108926	0.610515608	0	0.973913963	0.976720632
Ran1	C6orf15	cg17323974	3'UTR	6	31079110	31187089	0.03	0.626107481	0.876081462	0.03	0.666486775	0.849587537
Ran1	LOC387763	cg17456266	TSS200	11	43964085	43920661	0.01	0.939687821	0.98535671	0.05	0.528116558	0.753082197
Ran1	ZBTB20;ZBTB20	cg17460368	5'UTR;5'UTR	3	114566265	116048955	0.15	0.120796579	0.356247538	0.03	0.702787159	0.869615083
Ran1	RRAGD	cg17552046	TSS1500	6	90122458	90179177	-0.04	0.603906932	0.86842815	0.04	0.483365559	0.721420389
Ran1		cg17654985		10	133639073	133489063	0.03	0.725485559	0.926952835	-0.24	0.017463758	0.112129175
Ran1	ESPNP	cg17670191	Body	1	17026406	16898993	0.77	9.27E-07	2.48E-05	0.6	8.41E-05	0.001540358
Ran1	SLC5A7	cg17679621	TSS1500	2	108602784	107969216	0.23	0.032099018	0.1618907	0.24	0.032551415	0.158155862
Ran1	DLGAP2	cg17697873	3'UTR	8	1654843	1642250	0.07	0.361963673	0.673600846	-0.07	0.48509302	0.721420389
Ran1	PLXNA4;PLXNA4;PLXNA	cg17734798	5'UTR;5'UTR;5'UTR	7	132226700	131877240	-0.05	0.67375476	0.897188705	0.01	0.953220243	0.976720632
Ran1	EVL	cg17813891	Body	14	100532036	99601789	0.72	0	6.96E-08	0.56	0	4.16E-18
Ran1	SSBP3;SSBP3;SSBP3	cg17836913	Body;Body;Body	1	54723679	54496267	-0.18	0.150190522	0.414811918	-0.07	0.42331289	0.68927899
Ran1	KIF26B	cg17888232	Body	1	245778137	243844760	-0.04	0.624052075	0.876081462	-0.09	0.401683898	0.678572799
Ran1	VPS13D;VPS13D	cg18026955	Body;Body	1	12541215	12463802	-0.2	0.006811036	0.055121873	-0.08	0.300046648	0.586608053
Ran1	MARK2;MARK2;MARK2;M	cg18074254	TSS200;TSS200;TSS200;T	11	63606376	63362952	-0.01	0.960843036	0.988253985	0.12	0.337333881	0.621122702
Ran1	HSPB6	cg18229178	3'UTR	19	36246402	40938242	0.24	0.011498151	0.081660338	0.17	0.079895146	0.299243396
Ran1	ARHGAP6;ARHGAP6	cg18336502	Body;Body	26	11446209	11356130	0.97	0	6.96E-08	0.94	9.99E-15	8.69E-13
Ran1	C18orf34;C18orf34	cg18382305	TSS1500;TSS1500	18	31021065	29275063	0.13	0.208545323	0.493699132	0.06	0.525965194	0.753082197
Ran1	ATXN7;ATXN7	cg18411108	Body;Body	3	63955727	63930767	-0.29	0.046925026	0.20573288	-0.47	0.021137016	0.126822096
Ran1	FAM9A;FAM9A	cg18491397	TSS200;TSS200	26	8769440	8729440	-0.09	0.09026358	0.306899463	-0.07	0.079404945	0.299243396
Ran1	MFAP5	cg18574995	TSS1500	12	8815634	8706901	-0.1	0.292539992	0.605975698	-0.03	0.705619529	0.869615083
Ran1	MRPL36;NDUFS6	cg18705916	TSS200;TSS1500	5	1800069	1853069	-0.01	0.856800882	0.97759576	-0.04	0.643331945	0.831702726
Ran1	KCNQ1;KCNQ1OT1;KCNQ	cg18759359	Body;Body;Body	11	2700935	2657511	0.06	0.373526302	0.684142911	0.01	0.871802538	0.953320959
Ran1	BCL6	cg18776764	TSS200	3	187463562	188946256	0.12	0.179741934	0.45955724	-0.09	0.289739328	0.576486233
Ran1	FBXW11;FBXW11;FBXW1	cg18802567	TSS200;TSS200;TSS200	5	171433913	171366518	-0.11	0.030740528	0.1618907	-0.05	0.280028562	0.576486233
Ran1	GRID1	cg19014941	TSS1500	10	88127363	88117343	0.06	0.346263461	0.654889589	0.1	0.145032232	0.440477151
Ran1		cg19017293		17	80201299	77794588	-0.3	0.002610269	0.0252326	-0.23	0.002087691	0.026054623
Ran1	CD44;CD44;CD44;CD44	cg19292760	Body;Body;Body;Body;Bo	11	35173592	35130168	0.47	5.33E-14	1.85E-11	0.35	5.09E-06	0.000118088
Ran1	NCALD;NCALD;NCALD;N	cg19308132	TSS1500;TSS1500;TSS150	8	103137173	103206349	0.08	0.383397019	0.685633361	0.11	0.284977816	0.576486233
Ran1	MYH14;MYH14;MYH14	cg19601653	Body;Body;Body	19	50789841	55481653	0.09	0.241410239	0.538647626	0.15	0.023869968	0.135589479
Ran1	CACNA1I;CACNA1I	cg19855470	Body;Body	22	40060836	38390782	-0.12	0.114772972	0.343270142	0	0.958666336	0.976720632
Ran1	EXT1	cg19883066	Body	8	118896248	118965429	-0.05	0.471494486	0.763163168	-0.01	0.91640869	0.960572964
Ran1	COX6C	cg20261366	TSS1500	8	100906948	100976124	-0.03	0.587855133	0.855956428	-0.07	0.27641915	0.576486233
Ran1	WBSCR17	cg20270653	Body	7	70962720	70600656	-0.08	0.394369327	0.686726193	0.14	0.149469383	0.443722302
Ran1	INSIG2	cg20322299	5'UTR	2	118849751	118566221	0.12	0.549348468	0.825559977	0.19	0.095496652	0.346175364
Ran1	UBE2Q1	cg20324858	Body	1	154529936	152796560	-0.34	0.027946783	0.151960633	-0.25	0.034539786	0.158155862
Ran1	SYT8	cg20363586	TSS1500	11	1855286	1811862	0.26	0.000316683	0.004591904	0.07	0.248565798	0.551387401
Ran1	PITPNA	cg20426671	TSS1500	17	1466709	1413459	-0.19	0.00073837	0.00886044	-0.15	0.02499846	0.135589479
Ran1	ANGPT2;ANGPT2;ANGPT	cg20460488	Body;Body;Body;Body	8	6407812	6395220	-0.01	0.831803829	0.97759576	0.07	0.380599017	0.658821656
Ran1	SDK2	cg20614854	3'UTR	17	71331689	68843284	0.05	0.507346584	0.791733683	0.06	0.463579779	0.714273343
Ran1	LOC286094	cg20799165	Body	8	136302154	136371336	-0.05	0.49671958	0.782782587	-0.06	0.376952251	0.658821656
Ran1		cg20836412		8	82543285	82705840	0.06	0.532772213	0.813913344	0.02	0.79548787	0.904991201
Ran1		cg20849324		8	20725345	20769625	0.04	0.791935125	0.965411979	-0.02	0.852990146	0.942351018
Ran1	SPTBN2	cg21002224	TSS200	11	66488919	66245495	0.08	0.031729766	0.1618907	0.18	0.000110935	0.001930269
Ran1	PCSK6;PCSK6	cg21122366	Body;Body	15	101847208	99664731	0.06	0.302329682	0.610515608	-0.09	0.274903445	0.576486233
Ran1		cg21243889		8	20207356	20251636	0.14	0.042789974	0.196838178	0.13	0.00539527	0.047669872
Ran1	ZBTB38	cg21474062	5'UTR	3	141087363	142570053	-0.02	0.793905188	0.965411979	0.08	0.30683895	0.589944501
Ran1	SCAP	cg21581415	Body	3	47460784	47435788	-0.24	2.23E-07	7.05E-06	-0.23	2.06E-12	1.39E-10
Ran1		cg21593211		5	99979316	100007215	0.04	0.695008066	0.909258673	0.01	0.895388817	0.955813829
Ran1	FSCN3	cg21751023	3'UTR	7	127240968	127028204	0.15	7.19E-05	0.001471835	0.25	2.41E-09	8.39E-08
Ran1	POP1;POP1;HRSP12;PO	cg21755166	5'UTR;TSS200;TSS1500;5	8	99130000	99199176	-0.1	0.387233503	0.685633361	-0.04	0.564649808	0.773614698
Ran1	SMARCE1	cg21774457	Body	17	38800072	36053598	0.02	0.898106096	0.979580105	-0.22	0.031311932	0.157921048
Ran1	ZHX1;ZHX1	cg21833640	TSS1500;TSS1500	8	124287665	124356846	-0.03	0.788733479	0.965411979	0.08	0.550992024	0.770061142
Ran1	UBE2J2;UBE2J2;UBE2J	cg21864845	5'UTR;5'UTR;5'UTR;5'UT	1	1208426	1198289	0.02	0.888782138	0.979580105	-0.06	0.287184369	0.576486233
Ran1	RIPPLY2	cg21985590	Body	6	84563910	84620629	0.28	0.00392314	0.03500648	0.28	0.002096349	0.026054623
Ran1		cg22115168		6	114567943	114674636	-0.04	0.629368866	0.876081462	0.06	0.726321235	0.886876455
Ran1	DLX6AS	cg22281697	Body	7	96642037	96479973	-0.04	0.729395184	0.926952835	0.14	0.138205896	0.429425463
Ran1		cg22374474		1	247681297	245747920	0.03	0.729172979	0.926952835	0.02	0.774916858	0.898903555
Ran1	TMEM67;TMEM67;TMEM6	cg22687346	5'UTR;Body;Body	8	94767372	94836548	-0.03	0.791011456	0.965411979	-0.12	0.284468423	0.576486233
Ran1		cg22723960		1	1134018	1123881	0.01	0.830596593	0.97759576	0.07	0.248758109	0.551387401
Ran1		cg22726373		15	79048467	76835522	0.31	0.040805194	0.191894696	0.22	0.11867274	0.385963678
Ran1	B3GAT1;B3GAT1	cg22777979	TSS1500;TSS1500	11	134283252	133788462	0.08	0.321570978	0.624726245	-0.05	0.522785264	0.751773851
Ran1	HEATR6	cg22811387	TSS1500	17	58157690	55512472	0.19	0.000386066	0.005167345	-0.03	0.538492208	0.758685378
Ran1		cg22837321		15	89248893	87049897	-0.24	0.000229127	0.003796962	-0.07	0.341093857	0.623649506
Ran1	IMPAD1	cg22912485	Body	8	57896881	58059435	-0.01	0.910126452	0.983614923	-0.04	0.585520817	0.785664407
Ran1		cg22956922		26	119151476	119035504	0.12	0.091393679	0.306899463	0.21	0.008255604	0.065294323
Ran1	PIGZ	cg22990726	3'UTR	3	196673780	198158177	-0.08	0.305327991	0.610532146	-0.11	0.13214626	0.415294923
Ran1	CACNB4;CACNB4;CACNB	cg23060456	TSS1500;TSS1500;TSS150	2	152956034	152664280	-0.11	0.115409789	0.343270142	-0.11	0.010907556	0.08076233
Ran1	DNAJB6;DNAJB6	cg23170771	TSS1500;TSS1500	7	157129064	156821825	0.12	0.091265578	0.306899463	-0.12	0.050109547	0.21009786
Ran1	ANO1;ANO1	cg23190190	Body;Body	11	70031725	69709373	0.03	0.439489506	0.73178157	0.01	0.916370942	0.960572964
Ran1	TOLLIP	cg23240927	Body	11	1320497	1277073	-0.36	1.89E-06	0.00004698	-0.36	2.39E-12	1.39E-10
Ran1	NFKB2;NFKB2;NFKB2	cg23256466	Body;Body;Body	10	104159199	104149189	-0.02	0.597715992	0.866688188	-0.04	0.420783207	0.68927899
Ran1	ADCY3	cg23281712	TSS1500	2	25143391	24996895	-0.16	0.049266259	0.211662446	-0.17	0.005087314	0.047669872
Ran1		cg23322114		7	1426612	1393138	0.11	0.051452617	0.216956868	0.03	0.512621011	0.74641051
Ran1	LIF	cg23486853	TSS200	22	30642980	28972980	-0.13	0.093920322	0.307018607	-0.05	0.474474648	0.719068071
Ran1	ZNRF2	cg23640092	TSS200	7	30323845	30290370	-0.09	0.241461714	0.538647626	-0.11	0.228382843	0.524275384
Ran1		cg23685151		2	60809217	60662721	-0.03	0.575249286	0.844669838	0.08	0.19445329	0.486832697
Ran1	FXYD6	cg23793599	TSS1500	11	117749424	117254634	-0.03	0.671476666	0.897188705	-0.06	0.475246139	0.719068071
Ran1		cg24000396		14	81894673	80964426	-0.06	0.491315301	0.780720204	0.07	0.645832131	0.831702726
Ran1	MCFD2;TTC7A;MCFD2	cg24039019	TSS200;Body;TSS200	2	47169181	47022685	0.22	0.056935159	0.222622869	-0.03	0.669807614	0.850704561
Ran1	ANKRD37	cg24220767	TSS200	4	186317793	186554787	-0.07	0.309181224	0.610532146	-0.09	0.286049799	0.576486233
Ran1	CTSO	cg24228012	TSS200	4	156875082	157094532	-0.11	0.156658633	0.423941256	0.06	0.473214949	0.719068071
Ran1		cg24299847		1	207544840	205611463	-0.17	0.092435071	0.306899463	-0.18	0.165238929	0.451488485
Ran1	SLC7A4	cg24333469	TSS200	22	21386894	19716894	0.03	0.828928172	0.97759576	-0.06	0.555628883	0.770342147
Ran1		cg24397762		26	53120583	53137308	0.06	0.714719331	0.924947935	0.01	0.963155402	0.976720632
Ran1	NR1H3;ACP2;ACP2	cg24419099	5'UTR;TSS200;TSS200	11	47270565	47227141	-0.07	0.255952968	0.553239956	0.09	0.333866821	0.618008796
Ran1		cg24445116		10	48523589	48143595	-0.06	0.190380433	0.476635904	0.02	0.675993805	0.855439433
Ran1		cg24464282		26	38418165	38303109	-0.11	0.39963868	0.691911745	-0.12	0.325674803	0.610014568
Ran1	LOC731275	cg24502334	Body	1	243264842	241331465	-0.06	0.676282554	0.897188705	0.17	0.353308214	0.638042785
Ran1	MIR1178;CIT	cg24603926	TSS200;Body	12	120151679	118636062	0.12	0.249624424	0.542933122	0.11	0.117566824	0.385963678
Ran1	HIVEP2	cg24603969	5'UTR	6	143223013	143264706	-0.08	0.315310984	0.616450688	-0.14	0.0324777	0.158155862
Ran1	NCOR2;NCOR2	cg24626542	TSS200;TSS200	12	125020267	123586220	-0.22	0.000978957	0.010989582	-0.12	0.005237772	0.047669872
Ran1	LOC100189589	cg24632014	Body	2	74619290	74472798	0.01	0.871998109	0.979580105	0.08	0.372633519	0.657356043
Ran1	PAIP2;PAIP2;PAIP2	cg25124965	5'UTR;5'UTR;1stExon	5	138678198	138706097	0.29	0.149942298	0.414811918	0.02	0.892812785	0.955813829
Ran1	GNG7	cg25293328	5'UTR	19	2611690	2562690	0.01	0.930902444	0.98535671	-0.1	0.22558205	0.524275384
Ran1	ECEL1	cg25317941	Body	2	233351153	233059397	0.56	4.26E-08	1.48E-06	0.43	2.63E-08	7.63E-07
Ran1	STAT4	cg25428612	TSS1500	2	192016217	191724462	-0.16	0.002132097	0.021199136	-0.19	0.004408144	0.043215423
Ran1	SHISA6	cg25510591	Body	17	11212090	11152815	0	0.965535503	0.988253985	0.14	0.025801903	0.136046398
Ran1		cg25617012		4	6666464	6717365	-0.03	0.796187465	0.965411979	-0.43	0.029705618	0.152022869
Ran1		cg25663379		4	139011810	139231260	-0.32	0.05309189	0.219952116	0.02	0.818655441	0.918951736
Ran1	SDC2	cg25664438	TSS1500	8	97505593	97574769	0.01	0.934586288	0.98535671	0.15	0.160286906	0.451488485
Ran1	UPF1	cg25689460	Body	19	18964859	18825859	0	0.988019036	0.99152805	0.04	0.707186978	0.869615083
Ran1	CD63;CD63	cg25774529	5'UTR;5'UTR	12	56122229	54408496	-0.05	0.485422477	0.779398118	-0.18	0.025325621	0.135589479
Ran1	C3orf37;C3orf37	cg25821399	TSS1500;TSS1500	3	128997055	130479745	0.22	1.57E-05	0.000341475	0.11	0.051987139	0.212841463
Ran1	C21orf29;KRTAP10-5	cg25937451	Body;TSS1500	21	46001680	44826108	-0.04	0.579848552	0.847845782	0.01	0.876616974	0.953320959
Ran1	DHRS3	cg26029221	Body	1	12653721	12576308	-0.11	0.171062538	0.448325224	-0.05	0.463867171	0.714273343
Ran1	EFCAB5;EFCAB5;EFCAB	cg26114595	Body;Body;Body	17	28395749	25419875	0.1	0.016347124	0.10522744	-0.05	0.49494187	0.726750088
Ran1		cg26163843		14	34944819	34014570	0.06	0.1331468	0.382934598	0.09	0.004470561	0.043215423
Ran1	SECTM1	cg26214645	TSS200	17	80292081	77885370	0.3	0.000125722	0.002187563	0.16	0.017181416	0.112129175
Ran1	RRBP1;RRBP1	cg26447697	TSS1500;TSS1500	20	17663647	17611647	-0.02	0.849851097	0.97759576	-0.12	0.181756586	0.468528088
Ran1		cg26726006		15	29210444	26997736	-0.06	0.303503449	0.610515608	0.07	0.176386735	0.468097956
Ran1	TROVE2;TROVE2;UCHL5	cg26803216	5'UTR;5'UTR;TSS1500;5'	1	193029757	191296380	-0.04	0.786871837	0.965411979	0.01	0.921255912	0.962753926
Ran1	TCF3;TCF3	cg26903240	Body;Body	19	1645928	1596928	-0.02	0.741279441	0.934656687	-0.09	0.256906914	0.562286831
Ran1	GBX1	cg26985686	1stExon	7	150864521	150495454	-0.11	0.078526796	0.281725	-0.01	0.861525178	0.948768234
Ran1	PRDM8	cg27111250	5'UTR	4	81111177	81330201	0.54	0.000952653	0.010989582	0.74	0.000246585	0.003900526
Ran1	C17orf66	cg27254338	Body	17	34192710	31216823	0.02	0.754141049	0.94403268	0.03	0.544151596	0.763567562
Ran1		cg27279244		8	125483419	125552600	-0.17	0.027942571	0.151960633	-0.25	0.000603193	0.008746299
Ran1	NCOA5	cg27301249	TSS1500	20	44718793	44152200	-0.2	0.001090749	0.011861895	-0.06	0.225417759	0.524275384
Ran1	KLK5;KLK5;KLK5;KLK5	cg27583102	5'UTR;5'UTR;5'UTR;1stE	19	51456055	56147867	0.1	0.173351691	0.449914842	0.11	0.407840404	0.679079128
Ran2	CBX4	cg00125306	Body	17	77811842	75426437	-0.09	0.321630558	0.621819079	-0.07	0.565656665	0.79374403
Ran2	CDSN;PSORS1C1	cg00187437	TSS1500;5'UTR	6	31089157	31197136	0.08	0.176395419	0.429269971	-0.05	0.258748076	0.542435726
Ran2	BEX5;BEX5	cg00400999	TSS200;TSS1500	26	101410998	101297654	0.89	0.000136496	0.002794153	0.79	0.001889444	0.017770987
Ran2	FAT1	cg00405769	Body	4	187539852	187776846	-0.01	0.926634611	0.995274212	-0.12	0.276447096	0.552894192
Ran2	ZNF274;ZNF274;ZNF27	cg00647741	TSS1500;TSS1500;TSS150	19	58693450	63385262	-0.09	0.294728645	0.592864558	0.09	0.203039627	0.461372093
Ran2	SLC35F3	cg00662647	Body	1	234350051	232416674	0.19	0.15507241	0.396802932	0.05	0.741833385	0.896382007
Ran2	OTOP3	cg00701706	TSS1500	17	72931632	70443227	0.4	0.003085313	0.029824692	0.44	0.000721439	0.008098735
Ran2	DIP2C	cg00713247	Body	10	675888	665888	-0.08	0.135459848	0.368281462	-0.08	0.279262991	0.555334405
Ran2	PDSS2	cg00766914	TSS1500	6	107781299	107887992	-0.02	0.672412469	0.903473124	-0.02	0.680591775	0.863902533
Ran2		cg00884334		15	34787920	32575212	0.2	0.002877928	0.028614827	0.26	0.003275448	0.029227075
Ran2		cg00929465		6	170450803	170292728	-0.24	0.120113687	0.34261937	-0.06	0.541945428	0.785820871
Ran2	LRRCC1;LRRCC1	cg00930309	TSS200;TSS200	8	86019373	86206625	-0.04	0.432922996	0.721009832	-0.06	0.319938158	0.598593973
Ran2	ZFPM1	cg00986350	Body	16	88540396	87067897	-0.05	0.589087595	0.854929786	0	0.952153206	0.984595685
Ran2		cg01008310		4	1001883	991883	0.34	0.001630472	0.018303363	0.01	0.919639941	0.977383485
Ran2	SLC38A8	cg01119072	TSS1500	16	84076582	82634083	0.02	0.782257444	0.955177511	0.14	0.043723276	0.181139286
Ran2	WDR90;FAM195A	cg01120509	TSS1500;3'UTR	16	698230	638231	-0.25	0.002487942	0.027056369	-0.23	9.93E-05	0.001818758
Ran2	ERICH1	cg01142096	TSS1500	8	682091	672091	-0.02	0.779526225	0.955177511	0.01	0.78933442	0.912585974
Ran2		cg01156392		6	5850005	5795004	0.12	0.104638851	0.318418057	-0.02	0.805863089	0.919476574
Ran2	FOXP1;FOXP1	cg01173432	5'UTR;5'UTR	3	71622662	71705352	0	0.999105566	0.999378987	0.05	0.529563904	0.771080496
Ran2		cg01356981		16	72039127	70596628	-0.01	0.853758018	0.970940491	-0.04	0.228640919	0.494205216
Ran2	RNF4	cg01456938	TSS1500	4	2470303	2440101	-0.1	0.303804278	0.607608556	-0.17	0.129177965	0.363169337
Ran2	HNRNPUL1;HNRNPUL1	cg01518977	1stExon;5'UTR	19	41768456	46460296	-0.02	0.846369506	0.969189	-0.09	0.131492346	0.363169337
Ran2	ZBTB44	cg01529489	TSS200	11	130184767	129689977	0.04	0.473131996	0.755274929	0.01	0.783132797	0.911284271
Ran2	NRARP	cg01594949	TSS1500	9	140197890	139317711	0.02	0.845955385	0.969189	0	0.971759076	0.994623995
Ran2		cg01635346		11	129344780	128849990	0.17	0.007694884	0.060859537	0.22	0.003713301	0.032305719
Ran2	TSPAN4;TSPAN4;TSPAN	cg01636582	5'UTR;5'UTR;5'UTR;5'UT	11	844593	834593	-0.15	0.059697202	0.245616308	-0.2	3.37E-08	1.17E-06
Ran2	TRIM41;TRIM41	cg01860805	Body;Body	5	180659749	180592355	-0.12	0.345058091	0.642140191	0.12	0.253357102	0.534353161
Ran2	NCKAP5;NCKAP5	cg02069095	Body;Body	2	134020041	133736511	0.23	0.091984613	0.304863289	-0.13	0.431279985	0.700533657
Ran2	C2orf65	cg02109484	TSS200	2	74875253	74728761	0.1	0.261050523	0.564258273	0.1	0.129649939	0.363169337
Ran2	MIR548G	cg02145866	Body	3	99353080	100835770	0.24	0.013393057	0.091387918	0.1	0.353675334	0.618487519
Ran2	TSNARE1	cg02146026	TSS1500	8	143486036	143483939	0.01	0.886638561	0.970975042	0.03	0.510098458	0.756266219
Ran2	AFTPH;AFTPH;AFTPH	cg02236134	5'UTR;5'UTR;5'UTR	2	64752073	64605577	0.09	0.056915616	0.241544322	-0.04	0.222567996	0.490213055
Ran2		cg02319972		15	62798895	60586187	0.22	0.076157302	0.273224135	-0.01	0.920490604	0.977383485
Ran2	MIR518A2	cg02336334	TSS1500	19	54242243	58934055	0	0.99167141	0.999378987	0.03	0.760314236	0.906127925
Ran2	HERC2	cg02408009	Body	15	28422194	26095789	0	0.996032716	0.999378987	-0.11	0.264688503	0.546822181
Ran2	FEZ1;FEZ1	cg02493544	5'UTR;5'UTR	11	125361336	124866546	-0.04	0.456750933	0.739299185	-0.08	0.089101596	0.298067551
Ran2	BCOR;BCOR;BCOR;BCOR	cg02693068	5'UTR;5'UTR;5'UTR;5'UT	26	39941630	39826574	-0.8	0	4.97E-08	-1.03	0	5.76E-18
Ran2	DEFB131	cg02745398	TSS1500	4	9445158	9054256	0.13	0.075171194	0.272495578	-0.03	0.796820844	0.918190906
Ran2		cg02780210		17	37732690	34986216	0.04	0.425642039	0.715572124	0.18	0.012285425	0.07371255
Ran2		cg03035873		7	66059803	65697238	-0.07	0.519728559	0.800322085	-0.09	0.436653405	0.700533657
Ran2	DUS2L;DDX28	cg03079559	TSS200;1stExon	16	68057026	66614527	-0.03	0.758654897	0.952077926	0.14	0.144262797	0.377469574
Ran2	PCDHA1;PCDHA1;PCDHA	cg03318614	Body;Body;1stExon;1stE	5	140174612	140154796	0.05	0.119385115	0.34261937	-0.03	0.492393051	0.739205135
Ran2	SMOC2;SMOC2	cg03674660	Body;Body	6	168844698	168587547	0.04	0.709424721	0.921193294	-0.03	0.699801817	0.868571017
Ran2	CENPE	cg03675082	TSS200	4	104119662	104339111	-0.02	0.846439905	0.969189	-0.09	0.338204582	0.612995805
Ran2	MTHFD1L	cg03708590	Body	6	151322717	151364410	0.1	0.252051792	0.556316595	0.01	0.890944783	0.956940693
Ran2	RAB28;RAB28;RAB28	cg03720416	TSS200;TSS200;TSS200	4	13486103	13095201	0	0.984793431	0.999378987	0.04	0.671710778	0.86256587
Ran2	EBF3	cg03774288	Body	10	131647543	131537533	-0.13	0.130650115	0.35800189	-0.2	0.052236416	0.211375265
Ran2	BRSK2	cg03817794	Body	11	1475775	1432351	0.04	0.407482945	0.697745247	-0.05	0.418671049	0.693797738
Ran2	MAP1LC3B2	cg03822198	5'UTR	12	116997535	115481918	0.06	0.23973162	0.539851706	0.02	0.690931423	0.868029369
Ran2	AVEN;CHRM5	cg03986968	Body;5'UTR	15	34330894	32118186	0.06	0.321015465	0.621819079	0	0.987995741	0.99906278
Ran2		cg04155798		4	143776422	143995872	-0.02	0.768209533	0.952077926	0	0.987906483	0.99906278
Ran2	CBLL1;CBLL1	cg04276007	Body;Body	7	107386512	107173748	-0.12	0.145292168	0.380162966	-0.01	0.944711815	0.984595685
Ran2	TMSB15B;MIR1256	cg04388409	TSS1500;Body	26	103216908	103103564	0.22	0.000121861	0.002650477	0.16	0.005006635	0.037070404
Ran2	DLGAP2	cg04461895	Body	8	1642380	1629787	0.25	0.154222643	0.396802932	0.18	0.202712933	0.461372093
Ran2	DPH2;DPH2	cg04487827	TSS1500;TSS1500	1	44434389	44206976	-0.06	0.594950098	0.854929786	0.05	0.505363022	0.754791123
Ran2	BLCAP;BLCAP;BLCAP;B	cg04489586	5'UTR;5'UTR;5'UTR;5'UT	20	36148642	35582056	0.11	0.074008862	0.271106147	0	0.991213519	0.99906278
Ran2	CLEC16A	cg04616529	Body	16	11181986	11089487	0.58	5.20E-14	1.81E-11	0.28	0.0006135	0.0071166
Ran2		cg04650238		16	54625690	53183191	0.3	0.005294091	0.044935211	0.24	0.004145718	0.033551392
Ran2		cg04673666		5	17495781	17548781	0.02	0.864379454	0.970975042	0	0.96140302	0.989846896
Ran2	STXBP2;STXBP2	cg04770751	TSS1500;TSS1500	19	7701662	7607662	0.04	0.600294194	0.854929786	-0.1	0.165067294	0.40740013
Ran2	SLC29A1;SLC29A1;SLC	cg04783204	5'UTR;1stExon;5'UTR;5'	6	44191600	44299578	-0.03	0.726934444	0.940420768	-0.07	0.291273062	0.5694552
Ran2	EPB41;EPB41;EPB41;E	cg04844693	5'UTR;5'UTR;5'UTR;TSS1	1	29240554	29113141	0.2	0.000202567	0.003388377	0.01	0.772566518	0.911284271
Ran2	MCF2L;MCF2L	cg04874343	Body;Body	13	113718405	112766406	0.13	0.0277951	0.16394398	0.1	0.108929009	0.338457992
Ran2	THBS1	cg04888085	TSS1500	15	39872772	37660064	-0.07	0.5197494	0.800322085	-0.19	0.035454737	0.16450998
Ran2		cg04900882		3	126024980	127507670	-0.01	0.885483007	0.970975042	0.05	0.380339755	0.65694758
Ran2	EPHB2;EPHB2	cg04914283	Body;Body	1	23181832	23054419	0	0.998200439	0.999378987	-0.01	0.781217583	0.911284271
Ran2	PQLC3	cg04916311	TSS1500	2	11295222	11212673	0.14	0.086641389	0.298526766	0.13	0.238765276	0.50975654
Ran2	ASB2	cg04944177	Body	14	94406206	93475959	0	0.956365011	0.999378987	0.2	0.011421811	0.069733162
Ran2	C2orf74	cg05037927	TSS200	2	61372117	61225621	0.04	0.810871245	0.95980678	0.11	0.45947888	0.717034306
Ran2	TPSG1	cg05042366	Body	16	1271998	1211999	0.04	0.689909892	0.912884572	0.11	0.183802176	0.439246108
Ran2	HIST4H4	cg05060662	1stExon	12	14923882	14815149	0.12	0.09508405	0.305814246	0.17	0.001153759	0.011809063
Ran2	C17orf75	cg05084974	Body	17	30665510	27689623	-0.22	0.112714003	0.335251906	-0.01	0.926829167	0.977383485
Ran2	ABTB1;PODXL2;ABTB1;	cg05091260	TSS1500;Body;TSS1500;T	3	127391221	128873911	0.09	0.238834406	0.539851706	0.06	0.342214387	0.61503517
Ran2	CACNA1C;CACNA1C;CAC	cg05166022	3'UTR;3'UTR;3'UTR;3'UT	12	2800471	2670732	-0.14	0.180711185	0.436718697	0.08	0.31145347	0.589053302
Ran2	KCTD1;KCTD1;KCTD1	cg05176991	5'UTR;5'UTR;1stExon	18	24128116	22382114	0.16	0.059244621	0.245616308	0.1	0.249366528	0.529143608
Ran2	PTPRN2;PTPRN2;PTPRN	cg05224804	Body;Body;Body	7	157494023	157186784	0.05	0.611905722	0.8586419	-0.22	0.015696499	0.08954724
Ran2	ANG;RNASE4;ANG;RNAS	cg05296180	5'UTR;5'UTR;5'UTR;5'UT	14	21161619	20231459	0.09	0.052074527	0.226524193	0.07	0.26555445	0.546822181
Ran2	FAM83A;LOC100131726	cg05427907	Body;TSS1500;Body	8	124216259	124285440	-0.13	0.006507684	0.05392081	-0.14	0.020687132	0.110755722
Ran2		cg05431528		4	184940436	185177430	-0.03	0.806545278	0.95980678	-0.11	0.342864434	0.61503517
Ran2		cg05441937		6	170411827	170253752	0.11	0.066606313	0.255857933	0.19	0.000390389	0.005225207
Ran2	CDC73	cg05752207	Body	1	193126041	191392664	-0.09	0.707460605	0.921193294	-0.16	0.440853077	0.700533657
Ran2	PSMG3;KIAA1908;KIAA	cg05964622	TSS1500;Body;Body;Body	7	1609908	1576434	0.1	0.320573326	0.621819079	-0.05	0.623267805	0.832638329
Ran2	CHMP2B	cg06035374	TSS1500	3	87276209	87358899	-0.02	0.767450097	0.952077926	0.08	0.335764562	0.612995805
Ran2		cg06091934		6	150278437	150320130	-0.12	0.254292479	0.556564671	-0.17	0.099847485	0.318779126
Ran2		cg06127719		18	11150784	11140784	-0.09	0.233854471	0.535403657	0.02	0.785589889	0.911284271
Ran2		cg06271970		15	96889169	94690173	-0.11	0.062130479	0.248521916	-0.16	0.001199241	0.011923882
Ran2	NCKAP5;NCKAP5	cg06296331	Body;Body	2	134024459	133740929	0.04	0.601890223	0.854929786	0.02	0.872521866	0.948867529
Ran2	TBX4	cg06365535	Body	17	59534102	56888884	0.13	0.089045496	0.303698553	0.14	0.058574108	0.226129448
Ran2	FBXL8;TRADD;FBXL8	cg06396948	1stExon;TSS200;5'UTR	16	67193897	65751398	-0.07	0.30555696	0.607621841	0.03	0.750706017	0.901647007
Ran2	SRRM2	cg06402590	Body	16	2820155	2760156	0.05	0.468952138	0.752052277	0.1	0.168229096	0.409396681
Ran2		cg06446408		16	73266679	71824180	0.01	0.906484603	0.97664595	0.14	0.208603673	0.465346655
Ran2	KIF5B	cg06528823	3'UTR	10	32303107	32343113	-0.56	5.13E-13	8.93E-11	-0.48	0	5.76E-18
Ran2		cg06592658		12	110715297	109199680	-0.02	0.84177342	0.969189	-0.01	0.851027388	0.936497261
Ran2		cg06608399		4	4341544	4392445	0.16	0.190048442	0.452992177	0.16	0.075212542	0.269834687
Ran2	COL13A1;COL13A1;COL	cg06633739	Body;Body;Body;Body;Bo	10	71570947	71240953	0.01	0.886355152	0.970975042	-0.03	0.521821179	0.762999035
Ran2	KIF26A	cg06760280	Body	14	104640280	103710033	-0.11	0.139710948	0.373995461	-0.03	0.577517916	0.80308439
Ran2	CELSR2	cg06804625	Body	1	109812012	109613535	-0.01	0.87144503	0.970975042	0.05	0.433888257	0.700533657
Ran2	GSTP1	cg06928838	Body	11	67351490	67108066	-0.08	0.270162992	0.571349439	-0.12	0.119620576	0.36122479
Ran2	ZYX;ZYX	cg07081352	TSS1500;TSS1500	7	143077477	142787599	-0.05	0.328291826	0.624292653	-0.04	0.440377346	0.700533657
Ran2	GPR20;GPR20	cg07190229	1stExon;5'UTR	8	142377361	142446543	-0.03	0.6061174	0.856130866	-0.07	0.225451241	0.492586214
Ran2	ABR;ABR	cg07200871	Body;5'UTR	17	1040975	987725	0.11	0.393303861	0.686262805	-0.04	0.751372506	0.901647007
Ran2	GALR1	cg07241573	TSS1500	18	74960699	73089687	0.23	0.005101549	0.044935211	0.29	0.001351142	0.013061039
Ran2		cg07266126		6	28710766	28818745	-0.1	0.082805149	0.291072645	-0.06	0.43925758	0.700533657
Ran2	MTHFS	cg07293993	Body	15	80188894	77975949	-0.17	0.384888933	0.680824715	0.1	0.412337422	0.688058553
Ran2		cg07342322		1	192508724	190775347	-0.03	0.759141076	0.952077926	-0.11	0.161010045	0.403104285
Ran2	UBA5;UBA5;ACAD11	cg07460095	5'UTR;1stExon;Body	3	132373398	133856088	-0.04	0.595697514	0.854929786	0.15	0.086058443	0.292812457
Ran2	SLC4A9	cg07521929	Body	5	139742283	139722467	-0.15	0.008366017	0.063290737	-0.31	0.00011102	0.001931748
Ran2	GTF2IRD1;GTF2IRD1	cg07645228	TSS1500;TSS1500	7	73867009	73504945	-0.03	0.800945333	0.95980678	-0.09	0.404813833	0.681498078
Ran2	GPR137B	cg07757497	TSS200	1	236305819	234372442	0.05	0.510231867	0.795435797	0.07	0.283886152	0.561320346
Ran2	KREMEN1;KREMEN1	cg08048137	Body;Body	22	29469719	27799719	0.31	0.0168595	0.109703591	-0.16	0.187028445	0.439769587
Ran2	IWS1	cg08213351	Body	2	128283535	128000005	-0.1	0.096866922	0.305962447	0	0.949840577	0.984595685
Ran2	DAGLB;DAGLB	cg08313420	Body;Body	7	6476110	6442635	-0.36	0.003260963	0.030670679	-0.49	8.42E-05	0.001627867
Ran2	CD79B;CD79B;CD79B;C	cg08355301	1stExon;1stExon;5'UTR;	17	62009651	59363383	-0.1	0.225465667	0.524126257	-0.46	1.33E-06	3.56E-05
Ran2		cg08383938		4	146200144	146419594	0	0.978095547	0.999378987	-0.09	0.315360731	0.593219105
Ran2	NUMBL	cg08450982	Body	19	41195910	45887750	0.24	0.094884405	0.305814246	0.01	0.93706459	0.984595685
Ran2	GNG7	cg08461840	5'UTR	19	2620967	2571967	-0.22	0.037434593	0.194436394	-0.1	0.296000891	0.575465419
Ran2	A2BP1;A2BP1	cg08545287	TSS200;TSS200	16	6069047	6009048	-0.08	0.240451191	0.539851706	-0.12	0.122242117	0.36122479
Ran2	FAM184B	cg08595656	Body	4	17723733	17332831	0.24	0.017022971	0.109703591	0.31	0.00780018	0.053224758
Ran2	HNRNPR;HNRNPR;HNRNP	cg08718097	5'UTR;5'UTR;5'UTR;5'UT	1	23668792	23541379	0.12	0.330511244	0.625097353	0.16	0.204170409	0.461372093
Ran2		cg08751734		7	57835813	57839755	0	0.967102588	0.999378987	0.12	0.098984437	0.318779126
Ran2	RNF144B	cg08751913	TSS1500	6	18387077	18495056	-0.08	0.381985707	0.680824715	-0.07	0.352406454	0.618487519
Ran2	THNSL1;ENKUR	cg08847038	TSS1500;TSS200	10	25305217	25345223	-0.03	0.852938577	0.970940491	0.22	0.031319686	0.153510574
Ran2	PCMT1	cg08857898	TSS200	6	150070787	150112480	0.05	0.534509487	0.81583027	-0.06	0.474234851	0.727020829
Ran2	DOCK2	cg08862890	Body	5	169064451	168997029	-0.06	0.575026974	0.847921131	-0.02	0.800925957	0.918454327
Ran2		cg08954761		16	88294101	86851602	0.12	0.105224358	0.318418057	-0.02	0.759999608	0.906127925
Ran2	FBXL18	cg09004351	3'UTR	7	5515555	5482081	0.06	0.22591649	0.524126257	-0.03	0.631285466	0.832638329
Ran2	IFFO2	cg09012001	Body	1	19250279	19122866	-0.46	0	4.97E-08	-0.36	2.72E-12	1.35E-10
Ran2		cg09084885		15	39865765	37653057	0	0.957159354	0.999378987	-0.06	0.198519314	0.460322356
Ran2	SBF2	cg09087191	Body	11	9907493	9864069	0.01	0.930244459	0.996077144	-0.16	0.074019738	0.269834687
Ran2		cg09270879		1	90405538	90178126	0	0.968672687	0.999378987	-0.27	0.004561472	0.035275384
Ran2		cg09363443		2	102758946	102125378	-0.2	0.032422978	0.177243898	-0.03	0.782937127	0.911284271
Ran2		cg09373102		16	30856600	30764101	0.02	0.756001571	0.952077926	-0.02	0.668927353	0.86256587
Ran2	ELK4;ELK4	cg09587172	5'UTR;5'UTR	1	205600246	203866869	-0.01	0.886067893	0.970975042	0	0.953473408	0.984595685
Ran2	TNNC1;NISCH	cg09597496	TSS1500;TSS200	3	52489418	52464458	0.04	0.539918756	0.817643064	-0.09	0.126515383	0.363169337
Ran2	APTX;APTX	cg09633881	TSS1500;TSS1500	9	33002021	32992021	-0.02	0.823800993	0.96526177	-0.18	0.028155226	0.139971695
Ran2	TBX18	cg09749813	TSS1500	6	85474209	85530928	0.19	0.009192217	0.066643573	0.17	0.004022018	0.033325292
Ran2	NBPF9	cg09829573	Body	1	144692074	143403431	-0.2	0.085772742	0.298489142	0.18	0.268034209	0.548681793
Ran2	OTUD1	cg09882128	TSS1500	10	23727984	23767990	-0.08	0.368733466	0.668329407	0.1	0.185964311	0.439769587
Ran2	ZNF710	cg09939948	5'UTR	15	90548043	88349047	-0.5	1.76E-06	0.000040832	-0.54	0	5.76E-18
Ran2	MCTP2;MCTP2;MCTP2	cg09956485	Body;TSS200;Body	15	94899118	92700122	-0.04	0.706511686	0.921193294	0.05	0.547016251	0.787744419
Ran2	MYO1B;MYO1B;MYO1B	cg09973663	5'UTR;5'UTR;5'UTR	2	192115168	191823413	0.05	0.682884308	0.907037173	-0.05	0.670823209	0.86256587
Ran2	CNRIP1;CNRIP1	cg10021043	TSS200;TSS200	2	68547349	68400853	-0.26	0.011494755	0.081636219	-0.18	0.074881435	0.269834687
Ran2	TMEM181	cg10093254	Body	6	158978136	158898124	0.04	0.641697915	0.896341597	0.19	0.161006922	0.403104285
Ran2	CORO1C	cg10155304	5'UTR	12	109107559	107631688	0.23	0.04474192	0.219298425	0.06	0.492015458	0.739205135
Ran2	STEAP3;STEAP3;STEAP	cg10189362	Body;Body;Body	2	120005612	119722082	-0.09	0.174102411	0.426673514	-0.08	0.142852752	0.376611801
Ran2	TMEM108;TMEM108	cg10211298	5'UTR;5'UTR	3	132757894	134240584	-0.13	0.01319467	0.091387918	0.03	0.618246	0.832638329
Ran2	CPSF2	cg10257671	3'UTR	14	92629962	91699715	-0.01	0.969300742	0.999378987	-0.31	0.000963947	0.010165259
Ran2		cg10334679		1	3693751	3683611	-0.22	0.115694044	0.338332162	0.06	0.467218102	0.725002841
Ran2	MBOAT2	cg10355989	TSS200	2	9143982	9061433	0.11	0.060698283	0.245616308	0.05	0.352778516	0.618487519
Ran2		cg10435232		12	114211503	112695886	0.07	0.408734571	0.697745247	-0.14	0.086665756	0.292812457
Ran2	KIF26B	cg10613684	Body	1	245849102	243915725	-0.07	0.270898441	0.571349439	-0.02	0.706634903	0.868936206
Ran2	C9orf163;SEC16A	cg10735196	TSS1500;5'UTR	9	139377111	138496932	-0.05	0.491947737	0.774650735	-0.11	0.163571949	0.40659313
Ran2	SPTB;SPTB	cg10794733	Body;Body	14	65257245	64326998	0.12	0.06353513	0.24995586	0.14	0.059131551	0.226129448
Ran2	MNS1	cg11011759	TSS1500	15	56758270	54545562	0.3	0.003847234	0.035232564	0.16	0.140240648	0.375743564
Ran2	EHD1	cg11015505	1stExon	11	64645556	64402132	-0.15	0.438361863	0.722985442	-0.02	0.883453142	0.956940693
Ran2	BEX4;BEX4;BEX4;BEX4	cg11082424	1stExon;5'UTR;1stExon;	26	102470047	102356703	1.32	2.40E-11	2.78E-09	1.26	0	5.76E-18
Ran2	LEMD3;LEMD3	cg11141075	TSS1500;TSS1500	12	65563034	63849301	-0.05	0.562483557	0.836514008	-0.05	0.445986705	0.705469879
Ran2	NOVA1;NOVA1;NOVA1	cg11146971	TSS1500;TSS1500;TSS150	14	27068354	26138194	-0.21	0.005186665	0.044935211	-0.47	0.000341114	0.004748307
Ran2	INPP5A	cg11161142	Body	10	134553902	134403892	0.09	0.411763356	0.697745247	0.06	0.457181329	0.716662624
Ran2		cg11202023		4	73437692	73656556	-0.14	0.050692676	0.223304446	-0.12	0.132659696	0.363508458
Ran2	CAST;CAST;CAST;CAST	cg11214001	TSS1500;Body;Body;Body	5	96078430	96104186	0.21	0.067246661	0.255857933	-0.07	0.553832436	0.787744419
Ran2	SLC35C1;SLC35C1;SLC	cg11248668	5'UTR;TSS200;5'UTR	11	45826493	45783069	-0.03	0.583425431	0.854929786	0	0.99906278	0.99906278
Ran2	CNTN2	cg11251293	Body	1	205025861	203292484	0.01	0.942363484	0.999378987	0.03	0.631656663	0.832638329
Ran2	HIVEP3;HIVEP3	cg11256186	5'UTR;5'UTR	1	42288825	42061412	-0.04	0.779963396	0.955177511	0.35	0.000155019	0.002568886
Ran2		cg11507713		17	10180530	10121255	-0.01	0.846647862	0.969189	0.04	0.676013566	0.863902533
Ran2	LOC728875	cg11520194	Body	1	144520991	143232348	0.04	0.653526088	0.898066644	0.02	0.836139231	0.933215252
Ran2	FOXP1	cg11570931	Body	3	71073163	71155853	-0.19	0.060570829	0.245616308	-0.09	0.272186018	0.549916361
Ran2	MFSD1;MFSD1	cg11632438	TSS1500;TSS1500	3	158519176	160001870	0.23	0.014381824	0.096247591	0.26	0.014031599	0.081383274
Ran2	ATP5G1;ATP5G1	cg11715999	5'UTR;5'UTR	17	46970694	44325693	-0.05	0.453731204	0.737843266	-0.17	0.000240402	0.003485829
Ran2		cg11839095		12	130599729	129165682	0.07	0.359368727	0.658212195	-0.09	0.106106625	0.335682777
Ran2	TUSC1;TUSC1	cg11993322	1stExon;3'UTR	9	25677495	25667495	-0.31	0.02388259	0.1495899	0.06	0.641267416	0.840057527
Ran2	PPP1R13B	cg12011267	TSS1500	14	104314583	103384336	0.17	0.000163951	0.003169719	0.11	0.127871917	0.363169337
Ran2	ATP8B1	cg12015279	Body	18	55318716	53469714	-0.07	0.43509214	0.721009832	-0.07	0.436392902	0.700533657
Ran2	LRP5	cg12016746	Body	11	68084453	67841029	-0.45	0	4.97E-08	-0.57	0	5.76E-18
Ran2		cg12041340		6	27125500	27233479	-0.41	0.001306409	0.015154344	-0.46	0.009927733	0.062815474
Ran2	NFIA;NFIA;NFIA;NFIA	cg12079303	Body;TSS1500;TSS1500;T	1	61547163	61319751	-0.48	0.000188834	0.003388377	-0.4	0.002671546	0.024465737
Ran2		cg12192797		19	12228551	12089551	0.1	0.122811016	0.3463345	0.1	0.167706243	0.409396681
Ran2	TNNC1	cg12349422	3'UTR	3	52485216	52460256	0	0.995596994	0.999378987	-0.06	0.273377961	0.549916361
Ran2		cg12352038		20	62114621	61585065	-0.84	7.36E-07	1.83E-05	-0.77	2.16E-05	0.000442165
Ran2	KCNJ16;KCNJ16;KCNJ1	cg12389490	5'UTR;TSS200;5'UTR	17	68100915	65612510	-0.09	0.307514951	0.608040926	-0.04	0.579364879	0.80308439
Ran2	AKR7L;AKR7L	cg12798157	TSS200;TSS200	1	19600719	19473306	-0.03	0.893667654	0.974910168	0.01	0.977401887	0.997465855
Ran2	LIN54;LIN54	cg12857786	1stExon;5'UTR	4	83934023	84153047	0.05	0.339591105	0.637029494	0.07	0.350572368	0.618487519
Ran2	CADM1;CADM1	cg13014457	Body;Body	11	115333041	114838251	-0.03	0.695749147	0.917123876	0.04	0.583851582	0.80308439
Ran2	PHACTR2;PHACTR2;PHA	cg13027965	Body;Body;Body;Body	6	144056673	144098366	-0.59	1.90E-07	6.01E-06	-0.63	1.60E-07	5.06E-06
Ran2	TPPP3;TPPP3;TPPP3;T	cg13067215	5'UTR;5'UTR;1stExon;1s	16	67427285	65984786	0.02	0.859406872	0.970975042	-0.01	0.94756219	0.984595685
Ran2	CST11;CST11	cg13141791	3'UTR;3'UTR	20	23431120	23379120	-0.19	0.067640603	0.255857933	0.04	0.591572368	0.80732229
Ran2		cg13158017		8	81490273	81652828	-0.2	0.000898872	0.011171695	-0.03	0.512914583	0.756266219
Ran2	ZNF343	cg13236659	TSS1500	20	2490040	2438040	-0.04	0.559106804	0.836514008	0.03	0.549581426	0.787744419
Ran2	DHX30;DHX30	cg13291004	TSS1500;TSS1500	3	47844187	47819191	-0.16	0.069533185	0.260188692	-0.07	0.385866969	0.661486233
Ran2	ZNF236	cg13364146	Body	18	74606944	72735932	0.07	0.413033106	0.697745247	0.08	0.401959073	0.681498078
Ran2		cg13415566		10	125423240	125413230	0.1	0.275242373	0.577014131	-0.01	0.945518014	0.984595685
Ran2	AUTS2;AUTS2;AUTS2	cg13447033	Body;Body;Body	7	69525741	69163677	0	0.974113093	0.999378987	-0.02	0.784559833	0.911284271
Ran2	DENND1B;DENND1B	cg13463167	Body;Body	1	197523608	195790231	-0.13	0.385409393	0.680824715	0.15	0.207822221	0.465346655
Ran2	PRSSL1	cg13463459	TSS200	19	695549	646549	-0.09	0.46510998	0.749343857	-0.33	0.043653829	0.181139286
Ran2	GSN;GSN;GSN;GSN;GSN	cg13584244	TSS1500;TSS1500;TSS150	9	124030048	123069869	-0.24	0.001047954	0.012575448	-0.21	0.000182061	0.002879874
Ran2	TXNL1;TXNL1;TXNL1	cg13803262	1stExon;Body;5'UTR	18	54305799	52456797	-0.12	0.218070874	0.516249416	-0.12	0.230734303	0.495651466
Ran2	PAEP;PAEP	cg13831723	TSS1500;TSS1500	9	138452724	137592545	-0.33	0.10055424	0.309671465	-0.02	0.887446512	0.956940693
Ran2	ROR2	cg13945576	Body	9	94533180	93573001	0.02	0.746935062	0.952077926	-0.1	0.181726293	0.439171875
Ran2	DEDD2	cg14013103	Body	19	42703609	47395449	-0.08	0.529742552	0.812116335	-0.35	0.000589852	0.007078224
Ran2	TSPAN4;TSPAN4;TSPAN	cg14139652	Body;Body;Body;Body;Bo	11	862750	852750	-0.25	0.028856558	0.165610479	-0.06	0.625294941	0.832638329
Ran2	MTHFD1	cg14285447	Body	14	64858798	63928551	0.09	0.039798502	0.19785541	0.08	0.007392521	0.051451946
Ran2		cg14302214		10	3805273	3795273	0.16	0.077476429	0.275120381	0.19	0.036386158	0.166610302
Ran2	VAV2;VAV2	cg14311485	Body;Body	9	136761665	135751486	-0.16	0.095786646	0.305814246	0.07	0.477308821	0.72852399
Ran2	CASP2;CASP2	cg14348828	TSS200;TSS200	7	142985245	142695367	-0.01	0.969272259	0.999378987	0	0.995228833	0.99906278
Ran2	DMRT2;DMRT2;DMRT2	cg14377594	5'UTR;5'UTR;5'UTR	9	1051505	1041505	0	0.982084101	0.999378987	0	0.971537919	0.994623995
Ran2		cg14444476		9	133271439	132261260	0.17	0.090492051	0.303698553	0.24	0.018082593	0.098324099
Ran2		cg14450238		2	219262134	218970378	-0.13	0.049702918	0.223304446	-0.05	0.413230568	0.688058553
Ran2	UNC80;UNC80	cg14464057	Body;Body	2	210673311	210381556	-0.02	0.831076539	0.967273029	0.07	0.492803423	0.739205135
Ran2	SEMA4D;SEMA4D	cg14541848	Body;Body	9	91995929	91185749	-0.03	0.599812131	0.854929786	0.07	0.150690012	0.388445364
Ran2	SPRED3	cg14542583	Body	19	38886667	43578507	0.16	0.07044032	0.260779057	0.21	0.039280582	0.177527825
Ran2	HSPA8;HSPA8	cg14574404	Body;Body	11	122931178	122436388	-0.02	0.751347148	0.952077926	0.03	0.609039724	0.824691922
Ran2	SLC4A3;SLC4A3	cg14665951	TSS1500;TSS1500	2	220492021	220200265	0.09	0.137546749	0.371056346	0.18	0.000918847	0.009992461
Ran2	C20orf12;POLR3F;C20	cg14780914	5'UTR;TSS1500;1stExon	20	18447767	18395767	-0.2	0.000784089	0.010106036	-0.02	0.824222155	0.931263993
Ran2		cg14825743		7	98473335	98311271	0	0.98889781	0.999378987	0.17	0.000238068	0.003485829
Ran2	CHFR;CHFR;CHFR;CHFR	cg14949892	Body;Body;Body;Body;Bo	12	133428309	131938382	0.19	0.047188289	0.221912494	0.11	0.081124124	0.279516784
Ran2	RBM19;RBM19;RBM19	cg15008124	Body;Body;Body	12	114337844	112822227	-0.03	0.823327638	0.96526177	-0.19	0.194837403	0.455056485
Ran2	CCT6A;PSPH;CCT6A	cg15147084	Body;TSS1500;Body	7	56119841	56087335	-0.32	0.008813852	0.065260011	-0.02	0.889174051	0.956940693
Ran2	ZNF714	cg15174294	5'UTR	19	21265264	21057104	0.07	0.668536562	0.901746991	0.12	0.590582209	0.80732229
Ran2	GRM3	cg15331781	5'UTR	7	86274443	86112379	0.02	0.791381959	0.956253201	-0.08	0.12159304	0.36122479
Ran2	MKNK1;MKNK1;MKNK1;M	cg15468907	TSS1500;TSS1500;TSS150	1	47070278	46842865	-0.45	0.000486779	0.007058296	-0.27	0.016605207	0.09320342
Ran2		cg15491439		10	133657199	133507189	-0.22	0.002815466	0.028614827	-0.2	0.00882719	0.059074272
Ran2	LRRC59	cg15574642	Body	17	48474021	45829020	-0.16	0.038651111	0.194936038	-0.12	0.126576609	0.363169337
Ran2	PPAN-P2RY11;P2RY11;	cg15587947	Body;TSS1500;Body	19	10220948	10081948	-0.01	0.887270297	0.970975042	-0.05	0.595658949	0.809723884
Ran2		cg15615443		10	71351537	71021543	0.06	0.512004651	0.795435797	0.1	0.306554346	0.586158859
Ran2	HTR5A	cg15835825	TSS1500	7	154862030	154492963	0	0.983229032	0.999378987	-0.05	0.563946706	0.79374403
Ran2	SPAG1;SPAG1	cg16192717	5'UTR;TSS200	8	101170527	101239703	-0.06	0.288562651	0.590704721	0.02	0.717308436	0.878955408
Ran2	MRPS23	cg16449816	TSS200	17	55927528	53282527	-0.15	0.046134879	0.219930656	-0.1	0.154864556	0.39627107
Ran2	ZNF784	cg16513932	3'UTR	19	56132683	60824495	-0.28	4.59E-07	1.23E-05	-0.15	0.007201977	0.051148735
Ran2	PEX14	cg16574154	Body	1	10652376	10574963	0.14	0.292416787	0.591633964	-0.07	0.55459018	0.787744419
Ran2	AGL;AGL;AGL;AGL;AGL	cg16724148	TSS1500;Body;Body;Body	1	100326338	100098926	-0.03	0.766694845	0.952077926	0.07	0.468751837	0.725002841
Ran2		cg16736018		1	156661648	154928272	-0.06	0.371941789	0.670651516	0.02	0.642112937	0.840057527
Ran2	MEG3;MEG3;MEG3	cg16738180	TSS1500;TSS1500;TSS150	14	101291469	100361222	0.07	0.093720335	0.305814246	-0.01	0.770200835	0.911284271
Ran2		cg16865953		2	66808261	66661765	-0.01	0.959189454	0.999378987	-0.25	0.026466835	0.133484907
Ran2	POLI	cg16875711	Body	18	51798822	50052820	0.06	0.399425711	0.691543022	-0.07	0.334831824	0.612995805
Ran2	CRLF3	cg16936289	Body	17	29148918	26173044	-0.19	0.008269527	0.063290737	-0.35	2.11E-05	0.000442165
Ran2	MOV10L1;MOV10L1;MOV	cg16981421	Body;Body;Body	22	50529071	48871198	-0.17	0.090760487	0.303698553	-0.21	0.045960975	0.188169639
Ran2	RIT1;RIT1	cg17155167	1stExon;5'UTR	1	155881046	154147670	0.02	0.787980425	0.955460585	-0.18	0.065500636	0.247763275
Ran2	LAMA5	cg17213352	Body	20	60886007	60319402	-0.17	0.002865489	0.028614827	-0.15	0.043683562	0.181139286
Ran2	C13orf16	cg17229388	5'UTR	13	111973143	110771144	0.11	0.250312942	0.556316595	-0.13	0.381331641	0.65694758
Ran2	MAD1L1;MAD1L1;MAD1L	cg17309904	Body;Body;Body	7	1960073	1926599	-0.22	0.10776596	0.32329788	-0.16	0.184281413	0.439246108
Ran2	COX11;COX11;COX11;C	cg17338448	Body;Body;Body;Body;TS	17	53045027	50400026	-0.05	0.561670027	0.836514008	-0.02	0.836251967	0.933215252
Ran2	CNFN	cg17403899	5'UTR	19	42893709	47585549	0.15	0.036846086	0.194279363	0.05	0.581661283	0.80308439
Ran2		cg17515753		7	90226609	90064545	-0.12	0.125373016	0.349038477	-0.17	0.041855973	0.181139286
Ran2	CDH18;CDH18	cg17523769	TSS1500;TSS1500	5	19988666	20024423	-0.01	0.885108027	0.970975042	0.02	0.840411635	0.933215252
Ran2	DPP6;DPP6;DPP6	cg17843376	Body;Body;Body	7	154586335	154217268	0.08	0.394403911	0.686262805	0.1	0.337221339	0.612995805
Ran2	RPH3AL	cg18098089	Body	17	146487	146487	-0.06	0.358041685	0.658212195	0.09	0.042775695	0.181139286
Ran2	PNPLA7;PNPLA7	cg18274896	Body;Body	9	140395754	139515575	-0.07	0.449786088	0.734861778	0.07	0.421146739	0.694592726
Ran2	NOS1AP;NOS1AP;NOS1A	cg18383680	Body;1stExon;Body	1	162335231	160601855	0.2	0.29239219	0.591633964	0.11	0.42392608	0.69587866
Ran2	MACROD1	cg18403673	Body	11	63828569	63585145	0.01	0.904792634	0.97664595	-0.2	0.113742828	0.350287647
Ran2	DIAPH1;DIAPH1	cg18447299	3'UTR;3'UTR	5	140894884	140875068	-0.14	0.149690552	0.388748598	-0.08	0.117346169	0.358214621
Ran2		cg18543610		13	100627929	99425930	0.13	0.029029423	0.165610479	0.07	0.146164867	0.379592341
Ran2		cg18565809		12	114073351	112557734	-0.04	0.656770254	0.898066644	-0.11	0.021376315	0.112711479
Ran2		cg18634560		16	605347	545348	-0.14	0.159576301	0.402409803	-0.13	0.26100791	0.543896723
Ran2	CRH	cg18640030	TSS200	8	67090752	67253306	0.14	0.141421995	0.37568591	0.02	0.843772534	0.933215252
Ran2		cg18766170		6	30421655	30529634	0	0.980464427	0.999378987	-0.18	0.089934175	0.298067551
Ran2		cg18847118		7	56953025	56920519	-0.19	0.048416645	0.222498104	-0.3	0.000441701	0.005489712
Ran2	PPP2R5C;PPP2R5C	cg18952599	TSS1500;TSS1500	14	102226785	101296538	-0.05	0.510578603	0.795435797	-0.18	0.006189337	0.044872693
Ran2	THAP6	cg18993514	Body	4	76443292	76662316	0.12	0.127871026	0.353167596	0.03	0.802327918	0.918454327
Ran2		cg19263607		7	140135515	139781984	0.08	0.144542471	0.380162966	0.04	0.515043373	0.756266219
Ran2	KIAA1012	cg19283427	TSS1500	18	29523380	27777378	-0.02	0.827872933	0.966777788	0.05	0.699510703	0.868571017
Ran2		cg19343566		1	149156107	147422731	-0.03	0.681695214	0.907037173	0.07	0.552058047	0.787744419
Ran2	WFDC8;WFDC8	cg19427399	TSS1500;TSS1500	20	44209027	43642441	-0.05	0.285714685	0.590704721	0.1	0.14141863	0.375743564
Ran2	FRMD6	cg19514905	TSS1500	14	51955585	51025335	0.13	0.434643922	0.721009832	0.2	0.123202714	0.36122479
Ran2		cg19551199		19	585260	536260	-0.06	0.349083978	0.646176725	-0.06	0.31064136	0.589053302
Ran2		cg19568844		2	2773984	2752991	-0.07	0.340481281	0.637029494	-0.13	0.035204396	0.16450998
Ran2	CACHD1	cg19745637	1stExon	1	64936598	64709186	0.11	0.362068196	0.659684462	-0.01	0.924843429	0.977383485
Ran2	SLC35D1	cg19764326	Body	1	67509003	67281591	0.01	0.747044977	0.952077926	-0.02	0.662842674	0.860706159
Ran2		cg19771920		8	23572199	23628144	-0.01	0.81435219	0.960659533	0.12	0.00902545	0.059261445
Ran2	CCPG1;CCPG1;CCPG1;C	cg20112330	5'UTR;1stExon;5'UTR;1s	15	55700431	53487723	0.03	0.770111985	0.952077926	0.15	0.135540604	0.368501017
Ran2	RAD54B	cg20157985	Body	8	95457195	95526371	-0.16	0.045933306	0.219930656	0.14	0.054869736	0.219478944
Ran2	KIAA1712;FBXO8;KIAA	cg20235885	TSS200;1stExon;TSS1500	4	175204787	175441362	-0.05	0.649505729	0.898066644	-0.26	0.025106702	0.12848724
Ran2	EFNB1	cg20259518	TSS200	26	68048749	67965474	0.2	0.123406546	0.3463345	0.28	0.057190659	0.226129448
Ran2	CYP2C18;CYP2C18	cg20426415	Body;Body	10	96446783	96436773	-0.02	0.797239166	0.95980678	-0.17	0.077840005	0.274639777
Ran2	PLEKHG3	cg20519670	5'UTR	14	65172006	64241759	-0.08	0.390814437	0.686262805	-0.04	0.629154781	0.832638329
Ran2	SLC26A2	cg20540378	TSS200	5	149340137	149320330	0.08	0.05058764	0.223304446	-0.09	0.069605672	0.257689084
Ran2		cg20634074		7	531362	497888	-0.06	0.27030366	0.571349439	0.02	0.682681599	0.863902533
Ran2		cg20638675		10	45374906	44694912	0.37	0.000204471	0.003388377	0.45	0.000435113	0.005489712
Ran2	CAMTA1	cg20700460	Body	1	7130299	7052886	0.08	0.257593549	0.560265969	0.06	0.215326328	0.477283835
Ran2	BACH2;BACH2	cg20768122	5'UTR;5'UTR	6	90997723	91054444	0.27	0.000609954	0.00849056	0.14	0.042594347	0.181139286
Ran2	FSD1	cg20789620	TSS1500	19	4304334	4255334	0	0.989473951	0.999378987	-0.12	0.003947087	0.033325292
Ran2	PBK	cg21177558	Body	8	27677755	27733674	-0.15	0.169624557	0.418809949	0.04	0.659585476	0.859684441
Ran2	C14orf105	cg21493873	TSS200	14	57960754	57030507	0.17	0.098971679	0.307519146	-0.2	0.099437173	0.318779126
Ran2		cg21583957		3	156782951	158265645	0.01	0.867832095	0.970975042	-0.11	0.078919131	0.274639777
Ran2	FDXACB1;C11orf1	cg21592158	TSS1500;Body	11	111750640	111255850	0.01	0.884444769	0.970975042	0.02	0.701346137	0.868571017
Ran2	PGAP2;PGAP2;NUP98;P	cg21743649	Body;Body;TSS1500;Body	11	3820252	3776828	-0.05	0.763112696	0.952077926	-0.22	0.28579465	0.561901346
Ran2	TEX13B	cg21773079	3'UTR	26	107224121	107110777	-0.1	0.285416	0.590704721	-0.15	0.068800418	0.257446725
Ran2		cg21840121		14	70721531	69791284	0.06	0.159121775	0.402409803	0.12	0.013425798	0.079189453
Ran2		cg21991630		19	55731637	60423449	0.09	0.264333916	0.567828412	0.15	0.042936262	0.181139286
Ran2	LOC100329109	cg22238304	TSS200	2	206981412	206689657	0.12	0.025562156	0.156063689	-0.08	0.107079478	0.335708634
Ran2	EFHA1	cg22280671	Body	13	22170320	21068320	-0.6	4.48E-07	1.23E-05	-0.72	0	5.76E-18
Ran2		cg22460896		15	96888024	94689028	0.1	0.573300366	0.847921131	0.04	0.840328434	0.933215252
Ran2		cg22481344		6	144607497	144649190	-0.03	0.701077193	0.920659861	0	0.998416655	0.99906278
Ran2	FBXW8;FBXW8	cg22585562	Body;Body	12	117465849	115950232	0.1	0.063925493	0.24995586	0.08	0.141443698	0.375743564
Ran2	AGRN	cg22627753	Body	1	988623	978486	-0.04	0.486976468	0.77382562	-0.15	0.010119773	0.062887161
Ran2	TSC22D2	cg22687437	1stExon	3	150127556	151610246	-0.08	0.288513336	0.590704721	-0.03	0.719907573	0.879045037
Ran2		cg22914338		19	14376960	14237960	-0.09	0.540396278	0.817643064	-0.18	0.078919476	0.274639777
Ran2	GALR3	cg22975712	TSS1500	22	38218945	36548891	-0.08	0.326007087	0.62335421	-0.08	0.130879807	0.363169337
Ran2	GPR124	cg23245289	Body	8	37698900	37818058	-0.35	3.30E-08	1.28E-06	-0.19	0.009815111	0.062815474
Ran2	LOC100134713;NDUFB2	cg23411876	TSS200;Body	7	140396886	140043355	-0.09	0.412263976	0.697745247	0	0.998898012	0.99906278
Ran2	HNRNPF;HNRNPF;HNRNP	cg23492413	TSS1500;TSS1500;TSS150	10	43905074	43225080	-0.01	0.899416225	0.975068057	-0.02	0.694841392	0.868571017
Ran2	PXDNL	cg23631932	Body	8	52322341	52484894	0.07	0.115448957	0.338332162	0.02	0.624450506	0.832638329
Ran2	SOX4	cg23780597	TSS200	6	21593907	21701886	-0.14	0.056040952	0.240768535	-0.18	0.035282895	0.16450998
Ran2	LRP5	cg23949925	Body	11	68147880	67904456	-0.3	2.01E-09	8.74E-08	-0.24	1.70E-06	4.23E-05
Ran2	MCHR1	cg24048921	TSS1500	22	41074275	39404221	-0.02	0.810717888	0.95980678	-0.03	0.559460159	0.791431444
Ran2	AATK;MIR338	cg24085713	Body;TSS1500	17	79100682	76715277	0.07	0.325238154	0.62335421	0.08	0.298077001	0.576282202
Ran2	DERL3;DERL3;DERL3	cg24120847	TSS1500;TSS1500;TSS150	22	24181562	22511562	-0.01	0.878613988	0.970975042	-0.01	0.854300353	0.936497261
Ran2	MIR216A	cg24343835	TSS200	2	56216234	56069738	0.11	0.252580523	0.556316595	0.33	1.91E-08	7.39E-07
Ran2		cg24458756		2	108691558	108057990	0.05	0.5862575	0.854929786	0.16	0.058444575	0.226129448
Ran2		cg24511333		13	93747390	92545391	0.08	0.228824409	0.527356916	-0.05	0.302266994	0.581154221
Ran2		cg24621371		12	125531715	124097668	-0.2	0.038267345	0.194936038	0.02	0.822593768	0.931263993
Ran2	DCTD;DCTD	cg24703757	TSS200;TSS200	4	183838736	184075730	0.17	0.09759147	0.305962447	0.14	0.093552366	0.307134183
Ran2	CYTH1;CYTH1	cg24768595	Body;Body	17	76677111	74188706	-0.22	0.313404004	0.616184144	-0.08	0.685573821	0.864419166
Ran2	INTS1	cg24816916	Body	7	1534200	1500726	0.05	0.607656103	0.856130866	-0.05	0.491576696	0.739205135
Ran2		cg24819471		11	45107960	45064536	0.04	0.659577961	0.898066644	0.12	0.034268983	0.16450998
Ran2	CYP17A1	cg24934431	TSS1500	10	104597864	104587854	-0.12	0.224080698	0.524126257	-0.06	0.457004371	0.716662624
Ran2	IGF2BP2;IGF2BP2	cg24960291	Body;Body	3	185538892	187021586	-0.07	0.166871648	0.417779378	0.01	0.855764738	0.936497261
Ran2		cg25046772		15	75527224	73314277	0	0.999378987	0.999378987	-0.08	0.024340001	0.126422692
Ran2		cg25342864		5	97746735	97774635	0	0.993826633	0.999378987	-0.03	0.705624927	0.868936206
Ran2		cg25475668		6	28806527	28914506	-0.08	0.169690238	0.418809949	0.02	0.741376919	0.896382007
Ran2	NTN1	cg25602921	TSS200	17	8924763	8865488	-0.07	0.67828946	0.907037173	-0.15	0.199737574	0.460322356
Ran2	PDE11A;PDE11A;PDE11	cg25711575	5'UTR;1stExon;Body	2	178937477	178645723	0.01	0.896530825	0.974977272	0.06	0.27207678	0.549916361
Ran2	LOC201651	cg25828350	TSS1500	3	151487193	152969883	-0.34	0.000762232	0.010106036	-0.45	2.39E-07	6.93E-06
Ran2	IL6R;IL6R	cg25853020	TSS200;TSS200	1	154377621	152644245	0.04	0.490946265	0.774650735	0.05	0.326306709	0.604014546
Ran2		cg26030244		13	110009791	108807792	0.18	0.000445083	0.006734299	0.07	0.324572746	0.604014546
Ran2	HSPA1L	cg26097381	Body	6	31779598	31887577	-0.06	0.65703312	0.898066644	0.02	0.779301108	0.911284271
Ran2	JMJD1C	cg26110038	Body	10	65186905	64856911	0.03	0.808082268	0.95980678	-0.08	0.405373857	0.681498078
Ran2	ATOH1	cg26124980	TSS200	4	94749890	94968913	0.2	0.032596579	0.177243898	0.16	0.12352227	0.36122479
Ran2	SGMS2	cg26161261	5'UTR	4	108779948	108999397	0.08	0.5491941	0.827357346	0.1	0.510909151	0.756266219
Ran2	DGCR5	cg26222738	TSS1500	22	18957822	17337822	-0.04	0.661986342	0.898066644	-0.08	0.345678473	0.616903121
Ran2		cg26299756		6	85478807	85535526	0.08	0.189947758	0.452992177	0.05	0.397013599	0.677258492
Ran2		cg26306530		13	60053952	58951953	-0.04	0.594547773	0.854929786	-0.01	0.861123154	0.939407077
Ran2	ZFYVE20	cg26315417	3'UTR	3	15112017	15087021	0.03	0.663227378	0.898066644	-0.17	0.0049857	0.037070404
Ran2		cg26361436		11	10921186	10877762	-0.32	0.024071938	0.1495899	-0.37	0.004337697	0.03430724
Ran2	SLC35A1;SLC35A1	cg26394619	TSS1500;TSS1500	6	88182297	88239016	-0.2	0.026204629	0.157227774	-0.02	0.844720702	0.933215252
Ran2	TBC1D13	cg26461589	TSS1500	9	131549295	130589116	-0.17	0.033186056	0.177673038	-0.07	0.22647642	0.492586214
Ran2	ATP6V1E1;ATP6V1E1;A	cg26506209	Body;Body;Body	22	18111277	16491277	-0.17	0.007370224	0.059647394	0.01	0.815993174	0.927992237
Ran2	FAM135B	cg26585560	TSS1500	8	139509708	139578890	0.05	0.383513665	0.680824715	-0.02	0.739685268	0.896382007
Ran2	CBY3	cg26665246	3'UTR	5	179105570	179038176	-0.17	0.032212052	0.177243898	-0.08	0.362384881	0.630549693
Ran2	PPP1R16B	cg26680502	TSS1500	20	37433765	36867179	-0.05	0.735521868	0.948005963	-0.03	0.834728531	0.933215252
Ran2	MAP2K7	cg26767085	3'UTR	19	7977494	7883494	-0.27	0.000424093	0.00670838	0.04	0.575719272	0.80308439
Ran2	TROVE2;TROVE2;UCHL5	cg26803216	5'UTR;5'UTR;TSS1500;5'	1	193029757	191296380	-0.04	0.786871837	0.955460585	0.01	0.921255912	0.977383485
Ran2		cg26835506		6	109038353	109145046	0.14	0.118497377	0.34261937	0.14	0.017226979	0.095158551
Ran2	GSPT2	cg26909705	TSS1500	26	51485489	51502229	-0.73	5.71E-08	1.99E-06	-0.78	2.99E-06	0.000069368
Ran2	PRRG1;PRRG1	cg26967211	TSS200;TSS200	26	37208351	37093272	0.99	3.39E-10	2.95E-08	0.96	3.13E-10	1.36E-08
Ran2		cg27021368		6	155639080	155680772	0.05	0.643923561	0.896341597	0.08	0.471389888	0.725856996
Ran2	OLIG2	cg27254482	TSS200	21	34398085	33319955	0.03	0.771511423	0.952077926	-0.06	0.681133732	0.863902533
Ran2		cg27503015		2	162270453	161978699	0.12	0.44770194	0.734861778	0.16	0.1582158	0.401891229
Ran2	GBAP1	cg27572826	Body	1	155197173	153463797	-0.27	0.04859154	0.222498104	0.01	0.909741001	0.974122672
Ran3	GLT8D1;GLT8D1;GLT8D	cg00139496	Body;Body;Body	3	52731124	52706164	0.12	0.201628566	0.464680404	0.07	0.477423142	0.720932645
Ran3		cg00384210		12	126168486	124734439	0.04	0.62463687	0.84018655	0.03	0.693071722	0.840379649
Ran3	SOBP	cg00431837	Body	6	107812732	107919425	-0.12	0.082382359	0.289586474	-0.19	0.003826908	0.035046421
Ran3	SESN1	cg00508982	Body	6	109345671	109452364	0.26	0.01907583	0.100581649	-0.01	0.887282065	0.953006662
Ran3	CEP192	cg00686761	TSS1500	18	12991151	12981151	-0.04	0.644571955	0.84018655	-0.31	5.90E-05	0.000933273
Ran3		cg00698263		17	78962984	76577579	-0.21	0.204210285	0.467534074	0.04	0.816176432	0.921332666
Ran3	PVRL3	cg00705142	TSS1500	3	110789788	112272478	0.08	0.333927448	0.638498637	0.06	0.494405136	0.731104307
Ran3		cg00750428		12	106975489	105499619	-0.11	0.047761496	0.202532462	-0.14	0.011686958	0.074938338
Ran3	IL10RB	cg00765428	TSS200	21	34638638	33560508	-0.07	0.365425342	0.662333432	-0.33	0.000103269	0.001514438
Ran3	HSBP1	cg00900105	Body	16	83842731	82400232	-0.09	0.214610374	0.4881334	-0.13	0.034531794	0.154064927
Ran3	C17orf54	cg00959298	TSS1500	17	71825500	69337095	-0.03	0.728298447	0.876969379	0.09	0.425232621	0.689960439
Ran3		cg01030404		16	84560950	83118451	-0.01	0.93721654	0.973586137	-0.22	0.065376389	0.226162388
Ran3		cg01231757		12	48719697	47005964	-0.03	0.815068041	0.933038415	-0.02	0.886184837	0.953006662
Ran3	SLC9A2	cg01272393	Body	2	103239393	102605825	0.24	0.000668459	0.008021508	0.07	0.166898066	0.427062698
Ran3	HMGXB3	cg01274321	Body	5	149415426	149395619	0.15	0.048377879	0.202532462	0.05	0.414933889	0.681117893
Ran3	C2orf84	cg01343041	TSS200	2	24397787	24251291	0.26	0.004387486	0.038171128	0.24	0.014104364	0.080723449
Ran3	RECQL5;SAP30BP;RECQ	cg01394138	TSS1500;1stExon;TSS150	17	73663541	71175136	0.31	0.092269237	0.300090603	0.01	0.974535873	0.989423054
Ran3	IDO2	cg01466330	Body	8	39835697	39954854	0.05	0.575127912	0.813595583	0.16	0.007067031	0.048910242
Ran3		cg01494075		17	70103034	67614629	-0.09	0.170426342	0.439321237	-0.05	0.504292686	0.731224395
Ran3	ZNF420	cg01591973	Body	19	37583283	42275123	0.08	0.338785877	0.640747202	-0.17	0.081596247	0.260509119
Ran3	CCNB2	cg01738168	TSS1500	15	59397053	57184345	-0.03	0.474504478	0.747183522	-0.13	0.096796861	0.297458169
Ran3		cg01861019		11	127547963	127053173	-0.15	0.154043347	0.416980528	-0.04	0.808225157	0.916164022
Ran3		cg01933836		11	122854796	122360006	-0.25	0.007964689	0.055434235	-0.29	0.00346816	0.032619451
Ran3	LRRC24;LRRC14	cg01978246	Body;3'UTR	8	145749776	145720584	0.59	9.05E-07	0.000026245	0.52	7.04E-14	8.17E-12
Ran3	ANKRD26P1	cg02017347	TSS1500	16	46603259	45160760	0.06	0.314476125	0.611869538	0.03	0.659230542	0.828446211
Ran3	PLAC8;PLAC8	cg02060567	3'UTR;3'UTR	4	84012851	84231875	-0.21	0.01684794	0.094565857	0.1	0.27863888	0.569680956
Ran3	ADAMTS18	cg02084561	3'UTR	16	77317555	75875056	-0.15	0.091866032	0.300090603	-0.18	0.018398957	0.095564732
Ran3		cg02104146		5	16994665	17047665	-0.04	0.736717633	0.878005946	-0.07	0.456123731	0.702349816
Ran3	IDS;IDS;IDS;IDS;IDS	cg02264182	1stExon;5'UTR;1stExon;	26	148586734	148394638	1.13	8.33E-09	5.80E-07	1.09	3.04E-11	1.51E-09
Ran3	IFIH1	cg02276086	TSS1500	2	163175335	162883581	-0.07	0.151316345	0.416980528	0.03	0.66318987	0.828446211
Ran3	NAT14	cg02464563	TSS1500	19	55996329	60688141	-0.06	0.369149027	0.665615862	-0.05	0.58318372	0.792684523
Ran3	USP46;USP46	cg02589501	TSS1500;Body	4	53523850	53218607	-0.32	0.034343584	0.157257464	-0.22	0.03621392	0.157530552
Ran3		cg02656089		9	139900076	139019897	0.01	0.914914454	0.961904018	0.01	0.91237779	0.965068301
Ran3	RMST	cg02716635	TSS1500	12	97857304	96381435	0.06	0.422718735	0.703857032	0.01	0.820378952	0.921332666
Ran3	PLXNC1	cg02757998	Body	12	94546933	93071064	0.13	0.195535648	0.464680404	0	0.995377719	0.997198728
Ran3	C6orf10	cg02804047	Body	6	32330197	32438175	-0.02	0.840118226	0.94310046	-0.06	0.588452824	0.792684523
Ran3	C17orf28	cg03154277	1stExon	17	72968689	70480284	-0.03	0.60527534	0.829274875	0.07	0.285230039	0.569680956
Ran3	BTC	cg03156260	TSS1500	4	75721361	75940385	0.05	0.510580447	0.784465028	0.05	0.34841731	0.641530285
Ran3	CD3G;CD3D;CD3D	cg03254928	TSS1500;TSS1500;TSS150	11	118214810	117720020	0.34	1.31E-13	2.28E-11	0.17	0.006786449	0.048910242
Ran3	PSMB3	cg03255265	TSS1500	17	36908169	34161695	0.11	0.52524666	0.794721033	-0.15	0.351838039	0.641734979
Ran3	CHST15	cg03284640	Body	10	125804060	125794050	0.14	0.08866222	0.299557792	0.05	0.433764794	0.689960439
Ran3	MGMT	cg03292473	Body	10	131363453	131253443	-0.01	0.871292268	0.953489652	-0.03	0.699564415	0.845307002
Ran3	SPAG4	cg03332122	TSS200	20	34203707	33667121	-0.1	0.154570368	0.416980528	0.01	0.912350582	0.965068301
Ran3		cg03355909		3	5068374	5043374	-0.16	0.012832054	0.076992324	-0.2	0.002780465	0.027645766
Ran3	KCNQ1;KCNQ1	cg03512098	Body;Body	11	2730129	2686705	0.22	0.064545343	0.249575326	0.25	0.017688061	0.093264322
Ran3	C15orf40;C15orf40;C	cg03540781	TSS200;TSS200;TSS200;T	15	83680553	81471557	-0.12	0.025347233	0.126011958	0	0.997198728	0.997198728
Ran3	CACNG6;CACNG6;CACNG	cg03601644	Body;Body;Body	19	54498336	59190148	0.09	0.307229314	0.610947436	0.06	0.50220383	0.731224395
Ran3	TRIM26	cg03610567	Body	6	30163028	30271007	-0.01	0.870561282	0.953489652	-0.05	0.451453852	0.698248624
Ran3	PDZD8	cg03750061	Body	10	119131167	119121157	-0.32	4.91E-09	4.27E-07	-0.28	2.28E-06	0.00004959
Ran3	LRRC4C	cg03818576	5'UTR	11	40312660	40269236	-0.13	0.006352069	0.048154389	-0.13	0.012405971	0.074938338
Ran3		cg03889236		16	85845626	84403127	0.04	0.497413416	0.776232595	0.11	0.196269488	0.472581509
Ran3	SNX20;SNX20;SNX20	cg04057674	Body;Body;Body	16	50708021	49265522	0.07	0.413456713	0.698460855	0.12	0.110120222	0.322032246
Ran3	MORN1	cg04156483	Body	1	2254199	2244059	0.07	0.538333003	0.799287488	0.07	0.521097064	0.749346191
Ran3	XYLT1	cg04165004	Body	16	17299953	17207454	-0.26	0.022593476	0.113949705	-0.21	0.065639084	0.226162388
Ran3		cg04195425		5	2007611	2060611	0.15	0.014691379	0.08553155	-0.04	0.491910637	0.731104307
Ran3	YIPF5;YIPF5;KCTD16	cg04293726	TSS200;TSS200;TSS200	5	143550303	143530496	0	0.997855049	0.997855049	-0.04	0.434881697	0.689960439
Ran3		cg04295322		17	26833208	23857335	0.02	0.914539996	0.961904018	0.11	0.395363419	0.665313136
Ran3	DAB2	cg04319921	TSS200	5	39425509	39461266	0.04	0.63278567	0.84018655	-0.01	0.93817265	0.9728794
Ran3		cg04487506		11	124588286	124093496	0.05	0.355757887	0.6564147	0.02	0.76030004	0.884472687
Ran3		cg04525814		11	71962469	71640117	0	0.984624167	0.98818006	-0.17	0.018932186	0.096888246
Ran3	SDK1;SDK1	cg04659536	Body;Body	7	4218154	4184680	0.17	0.397851783	0.688818012	-0.07	0.589957734	0.792684523
Ran3	BMPER	cg04711063	Body	7	34118464	34084989	0.07	0.188624044	0.462261742	0.04	0.488561087	0.731104307
Ran3	HRH3	cg04752263	Body	20	60791717	60225112	-0.05	0.356501087	0.6564147	0.02	0.720635377	0.857706847
Ran3		cg04778411		22	16405664	14785664	0	0.983056111	0.98818006	0.08	0.306189433	0.595273311
Ran3	RASA3	cg04799329	Body	13	114881194	113899296	-0.03	0.513741538	0.784465028	0.02	0.786483457	0.903287931
Ran3	RFESD;RFESD;RFESD	cg04821009	TSS1500;TSS1500;TSS150	5	94982163	95007919	0.09	0.26839649	0.556449417	0.11	0.161806148	0.423372478
Ran3	PQLC3	cg04916311	TSS1500	2	11295222	11212673	0.14	0.086641389	0.295600033	0.13	0.238765276	0.525888076
Ran3		cg04970150		10	6962185	7002191	0.07	0.473851211	0.747183522	-0.09	0.284677897	0.569680956
Ran3	EMR1	cg05025071	TSS200	19	6887530	6838530	-0.51	3.75E-05	0.000593182	-0.61	8.42E-13	5.86E-11
Ran3	KYNU	cg05058758	Body	2	143784246	143500716	0.1	0.089958422	0.300090603	-0.01	0.901130203	0.961942671
Ran3	SF1;SF1;SF1	cg05061107	Body;3'UTR;3'UTR	11	64532875	64289451	-0.09	0.183616761	0.456418806	-0.17	0.030380236	0.140964295
Ran3	MYOF;MYOF	cg05176433	TSS200;TSS200	10	95242154	95232144	-0.2	0.007189782	0.05212592	0.05	0.361511945	0.641734979
Ran3	HFE;HFE;HFE;HFE;HFE	cg05177776	TSS1500;TSS1500;TSS150	6	26086340	26194319	-0.03	0.688803019	0.862242628	0.03	0.722872539	0.857706847
Ran3	KIF13B	cg05196487	Body	8	28929078	28984997	-0.26	0.010768805	0.068137166	0.02	0.854637338	0.944474661
Ran3	VPS45	cg05228338	Body	1	150048339	148314963	0.18	0.039392891	0.175752898	0.06	0.40178149	0.668995017
Ran3	IL6	cg05265849	Body	7	22767390	22733915	0.02	0.893712917	0.959702962	-0.04	0.796705595	0.906057343
Ran3	GAGE10	cg05286724	TSS1500	26	49159887	49046831	-0.18	0.048887146	0.202532462	0.05	0.663218871	0.828446211
Ran3	SH3PXD2A	cg05359750	Body	10	105362032	105352022	0.06	0.404515233	0.693454685	0.04	0.436181887	0.689960439
Ran3	C14orf166B	cg05370555	3'UTR	14	77336584	76406337	0.07	0.147267013	0.409991364	0.04	0.322771527	0.617167535
Ran3	SMPX	cg05446138	TSS200	26	21776242	21686163	-0.24	0.002749016	0.025175199	-0.17	0.015526585	0.087149219
Ran3	RFPL3S;RFPL3S	cg05484394	TSS200;TSS200	22	32767128	31097128	0.11	0.021301738	0.110641863	0.07	0.139363087	0.381876805
Ran3	PINX1	cg05613265	Body	8	10623038	10660448	-0.06	0.410494558	0.696872504	-0.12	0.172301227	0.434498746
Ran3	MARCH8;MARCH8	cg05721476	5'UTR;5'UTR	10	46076550	45396556	0.06	0.529302505	0.797390787	0.17	0.028250503	0.134673631
Ran3	OR11L1	cg05726701	1stExon	1	248005057	246071680	-0.12	0.005961799	0.048154389	-0.13	0.025114575	0.121387113
Ran3		cg05861664		11	1140438	1130438	0.12	0.022336318	0.113949705	0.17	0.007308427	0.048910242
Ran3		cg05863637		12	130529650	129095603	0.17	0.164520077	0.427261096	0.11	0.325235797	0.618481188
Ran3	MSI2;MSI2	cg06078469	Body;Body	17	55335955	52690954	0.04	0.574716486	0.813595583	-0.02	0.665396737	0.828446211
Ran3	SYT17	cg06142108	Body	16	19195208	19102709	-0.21	0.00883063	0.059097293	-0.15	0.020999024	0.105908121
Ran3		cg06182099		8	9789639	9827049	0.12	0.058539001	0.228894071	0.09	0.114245638	0.328574232
Ran3	TMED1	cg06470689	TSS200	19	10947105	10808105	-0.01	0.839047662	0.94310046	-0.04	0.495806369	0.731104307
Ran3	LSM4	cg06484360	TSS1500	19	18434522	18295522	-0.13	0.224671287	0.500175827	-0.04	0.688265183	0.837469523
Ran3	KIAA0467	cg06513818	Body	1	43907433	43680020	0.03	0.655813563	0.842151734	-0.06	0.389190841	0.661604627
Ran3	ETV5	cg06518884	Body	3	185822021	187304715	0.08	0.654254981	0.842151734	0.11	0.363959524	0.641734979
Ran3		cg06530563		12	115132889	113617272	-0.22	0.028403697	0.137284536	-0.07	0.633977375	0.820164039
Ran3	C10orf54;CDH23	cg06655361	TSS1500;Body	10	73533561	73203567	-0.06	0.584743007	0.813962266	0.02	0.854912409	0.944474661
Ran3	MSC	cg06700209	TSS1500	8	72758095	72920649	0.07	0.192174687	0.464680404	0.03	0.715207115	0.85529923
Ran3	GNAI3	cg06772874	TSS1500	1	110090953	109892476	0.11	0.194633537	0.464680404	0.05	0.52707667	0.754825848
Ran3		cg06791457		12	34457072	34348339	0.05	0.621824498	0.84018655	-0.07	0.553136197	0.769965586
Ran3	PRKAR1B;PRKAR1B;PRK	cg06826283	Body;Body;Body;Body;Bo	7	600452	566978	-0.09	0.310813965	0.611091863	-0.22	0.004807306	0.041823562
Ran3	NONO;BCYRN1;NONO;NO	cg06828129	TSS1500;Body;TSS1500;T	26	70502296	70419021	0.04	0.719348104	0.876969379	-0.09	0.343094375	0.635089588
Ran3	RP1	cg06831965	TSS1500	8	55527869	55690422	-0.11	0.270694003	0.557405403	-0.11	0.26127233	0.54444773
Ran3		cg06951664		16	85966425	84523926	-0.11	0.263876425	0.556449417	-0.34	2.69E-05	0.00046806
Ran3	OXR1	cg07035454	Body	8	107552054	107621230	0.09	0.540286485	0.799287488	0.04	0.680935877	0.83302293
Ran3	ADAP2	cg07133749	Body	17	29249870	26273996	-0.04	0.622459292	0.84018655	0.07	0.365125074	0.641734979
Ran3	TRAFD1;TRAFD1	cg07232103	5'UTR;5'UTR	12	112566177	111050560	0.06	0.664097379	0.845395136	0.03	0.82866509	0.927252255
Ran3	ZHX3	cg07309942	Body	20	39831908	39265322	-0.16	0.028959726	0.138054584	0.09	0.259185311	0.54444773
Ran3	VPS8;VPS8	cg07371052	TSS1500;TSS1500	3	184528481	186011175	0.16	0.017775357	0.096361227	-0.07	0.269108364	0.557438754
Ran3	WSB1;WSB1	cg07487925	TSS200;TSS200	17	25620950	22645077	-0.02	0.728285187	0.876969379	0.01	0.925594592	0.970917142
Ran3	CTNNA3;LRRTM3;CTNNA	cg07495376	Body;Body;Body	10	68805375	68475381	0.04	0.683521621	0.861831609	0.14	0.013202057	0.07786976
Ran3	RGS6	cg07546062	Body	14	72925007	71994760	-0.2	0.001425185	0.015498887	-0.13	0.10074511	0.30223533
Ran3	SNTG2	cg07609206	Body	2	1270354	1252926	0.03	0.630974459	0.84018655	-0.03	0.666565917	0.828446211
Ran3	CIAPIN1;COQ9	cg07739257	TSS200;Body	16	57481509	56039010	-0.02	0.655489656	0.842151734	-0.08	0.090203744	0.285161085
Ran3		cg07757885		5	50219072	50254829	0.12	0.163543152	0.427261096	0.25	1.29E-06	0.000031784
Ran3	PAPOLB;RADIL	cg07856421	TSS1500;Body	7	4902603	4869129	0.12	0.244080438	0.530874953	0.09	0.399889191	0.668995017
Ran3	RASSF8;RASSF8;RASSF	cg07912147	5'UTR;5'UTR;5'UTR	12	26138851	26030118	0.06	0.503981021	0.779490646	-0.09	0.29373799	0.57751876
Ran3		cg07941108		14	90741814	89811567	0.05	0.566534104	0.813595583	0.1	0.211131173	0.487817354
Ran3		cg07945907		7	136850736	136501276	-0.05	0.57227875	0.813595583	0.06	0.500771577	0.731224395
Ran3	ZNF711	cg08108619	5'UTR	26	84499351	84386007	1.53	0	2.28E-11	1.49	0	1.48E-17
Ran3	GSTM2;GSTM2;GSTM2;G	cg08142344	5'UTR;1stExon;1stExon;	1	110210699	110012222	-0.01	0.828912354	0.939780556	-0.07	0.299348224	0.585242595
Ran3	STK24;STK24	cg08221272	Body;Body	13	99135770	97933771	-0.2	0.200478383	0.464680404	0.25	0.012489723	0.074938338
Ran3	RNF122	cg08327744	Body	8	33423298	33542840	-0.04	0.659350051	0.843580212	0.02	0.730734283	0.862018747
Ran3		cg08379380		8	95122056	95191232	0.01	0.96132787	0.984030938	-0.09	0.429750199	0.689960439
Ran3	KCNQ5;KCNQ5;KCNQ5;K	cg08396034	Body;Body;Body;Body;Bo	6	73867758	73924479	0.06	0.457035207	0.747183522	-0.02	0.843807711	0.938163206
Ran3	NFIA;NFIA;NFIA;NFIA	cg08457514	Body;Body;Body;Body	1	61803736	61576324	0.11	0.201450657	0.464680404	0.11	0.04216982	0.169900813
Ran3	NFIA;NFIA;NFIA;NFIA	cg08457514	Body;Body;Body;Body	1	61803736	61576324	0.11	0.201450657	0.464680404	0.11	0.04216982	0.169900813
Ran3		cg08460732		2	10256302	10173753	-0.62	5.96E-05	0.000901774	-0.6	7.36E-07	1.97E-05
Ran3	GPR98;GPR98	cg08531687	Body;Body	5	89968232	90003988	-0.04	0.554695523	0.807673816	-0.08	0.225416487	0.502852163
Ran3	HEXB	cg08548086	TSS200	5	73980929	74016685	-0.03	0.857804946	0.953489652	-0.05	0.597939143	0.797252191
Ran3	FAM155A	cg08592160	Body	13	108003584	106801585	-0.11	0.098816069	0.316676498	-0.11	0.25639558	0.54444773
Ran3		cg08607612		5	176088529	176021135	0.07	0.242534298	0.530829784	0.04	0.412193572	0.681117893
Ran3	PPP1R10	cg08677140	5'UTR	6	30582241	30690220	-0.65	1.91E-05	0.000349832	-0.37	0.024507009	0.120118861
Ran3	SCARF1;SCARF1;SCARF	cg08677655	TSS200;TSS200;TSS200;T	17	1549108	1495858	-0.36	0.000144865	0.002016521	-0.42	4.26E-13	3.71E-11
Ran3	SMYD5	cg08834152	TSS200	2	73441314	73294822	0.04	0.500357154	0.777340579	-0.07	0.163198061	0.4238278
Ran3	JMJD6;C17orf95;JMJD	cg08857478	1stExon;TSS200;5'UTR;5	17	74722826	72234421	-0.02	0.557115818	0.807817936	0	0.996991435	0.997198728
Ran3		cg08866469		2	214088435	213796680	-0.05	0.460225704	0.747183522	0.03	0.624334798	0.820164039
Ran3	H6PD	cg09025327	Body	1	9309004	9231591	0.17	0.030881698	0.143571135	0.21	0.007294627	0.048910242
Ran3	MIR548F5	cg09063173	Body	13	36288415	35186415	0.08	0.580548146	0.813962266	0.09	0.545175654	0.769965586
Ran3		cg09165414		7	24834789	24801314	-0.01	0.935746087	0.973586137	-0.06	0.38482966	0.661312126
Ran3	MYO1D	cg09324608	Body	17	30823087	27847200	0.03	0.714203881	0.876969379	-0.24	0.007267201	0.048910242
Ran3	YBX2	cg09457469	Body	17	7197507	7138231	-0.08	0.568946463	0.813595583	0.02	0.870133993	0.949341226
Ran3	ANKH	cg09872185	Body	5	14734004	14787004	0.07	0.324172664	0.623271199	-0.08	0.378155601	0.657361666
Ran3		cg10097906		6	164235612	164155602	-0.05	0.595603156	0.823054551	-0.02	0.885019006	0.953006662
Ran3		cg10143781		16	89234766	87762267	0.04	0.524931486	0.794721033	-0.06	0.309644702	0.598646424
Ran3	ZNF319	cg10174191	Body	16	58031575	56589076	-0.1	0.385394877	0.681764707	-0.09	0.358142536	0.641734979
Ran3	RPE;RPE	cg10181911	TSS1500;TSS1500	2	210867059	210575304	-0.18	2.26E-06	0.000052432	-0.14	0.007504996	0.049278087
Ran3	BTBD9;BTBD9;BTBD9	cg10215844	Body;Body;Body	6	38373578	38481556	0.33	0.004963958	0.04120141	-0.01	0.908976761	0.965068301
Ran3	NDUFAF4	cg10683658	TSS200	6	97345925	97452646	0.17	0.006425382	0.048154389	0.16	0.075189214	0.251594678
Ran3	KLHL29	cg10755016	TSS1500	2	23607015	23460520	0.08	0.117331419	0.353577261	0.1	0.005261573	0.043595891
Ran3	CUL4A;CUL4A	cg10914120	Body;Body	13	113893660	112941661	0	0.957489354	0.984030938	-0.17	0.006318168	0.048860499
Ran3	HIC1	cg10948797	TSS1500	17	1957607	1904357	-0.14	0.06686767	0.25293423	-0.05	0.633482516	0.820164039
Ran3	FAM86A;FAM86A	cg10957584	TSS1500;TSS1500	16	5148097	5088098	-0.07	0.338390764	0.640747202	-0.03	0.665688838	0.828446211
Ran3	ZNF469	cg11115391	Body	16	88504339	87031840	-0.03	0.637882447	0.84018655	-0.04	0.648476159	0.828446211
Ran3	VGLL2;VGLL2	cg11191210	TSS1500;TSS1500	6	117585815	117692508	0.02	0.768881853	0.90091207	0.1	0.115214167	0.32864369
Ran3	FBXO32;FBXO32	cg11271415	TSS1500;Body	8	124545220	124614401	-0.01	0.863235784	0.953489652	0	0.978050375	0.989423054
Ran3	TAS2R38	cg11277355	TSS200	7	141673714	141320183	0.05	0.537799518	0.799287488	0	0.973814183	0.989423054
Ran3	EPB41L2;EPB41L2;EPB	cg11386709	5'UTR;5'UTR;5'UTR	6	131278559	131320252	0	0.967064887	0.984030938	0.07	0.502882497	0.731224395
Ran3	HCG9	cg11604379	Body	6	29945039	30053018	0.11	0.07323557	0.263938803	-0.03	0.645105339	0.828446211
Ran3	DPY19L2P2;DPY19L2P2	cg11698244	TSS1500;TSS1500	7	102921513	102708749	-0.03	0.719966078	0.876969379	-0.11	0.040331552	0.169100965
Ran3	RXRG;RXRG	cg11717564	TSS200;TSS200	1	165414579	163681203	-0.02	0.85565359	0.953489652	0.06	0.534448181	0.762245766
Ran3	ZC3H3	cg11848483	Body	8	144543486	144614629	0.45	1.95E-07	6.79E-06	0.26	0.000364171	0.00469376
Ran3	PBX4	cg11963430	TSS200	19	19729565	19590565	-0.05	0.646579019	0.84018655	-0.01	0.939331834	0.9728794
Ran3	ERI3	cg11977326	TSS200	1	44820970	44593557	-0.16	0.177558077	0.451023437	-0.17	0.016746872	0.091061117
Ran3	RBM19;RBM19;RBM19	cg12020794	Body;Body;Body	12	114370423	112854806	0	0.983165098	0.98818006	-0.01	0.884713978	0.953006662
Ran3		cg12103742		11	64739852	64496428	0.17	0.00650361	0.048154389	-0.11	0.206834062	0.486339551
Ran3	PWWP2A;PWWP2A	cg12148940	TSS200;TSS200	5	159546625	159479203	-0.1	0.073494802	0.263938803	-0.11	0.079551434	0.256332398
Ran3	FBXO21;FBXO21	cg12189137	TSS1500;TSS1500	12	117628578	116112961	-0.09	0.186398403	0.460047122	-0.04	0.385765407	0.661312126
Ran3		cg12197777		12	51438578	49724845	0.01	0.899589879	0.959702962	-0.06	0.286477492	0.569680956
Ran3	MIDN	cg12529301	TSS200	19	1248485	1199485	0.15	0.117859087	0.353577261	0.12	0.172184058	0.434498746
Ran3	OAF	cg12572278	TSS1500	11	120081259	119586469	-0.04	0.668064215	0.845404898	0.05	0.379683031	0.657361666
Ran3		cg12575507		11	64272993	64029569	0.17	0.014746819	0.08553155	0.09	0.256604106	0.54444773
Ran3	TEX12	cg12756645	5'UTR	11	112038475	111543685	-0.04	0.645740773	0.84018655	0.04	0.6338096	0.820164039
Ran3	SYPL1;SYPL1	cg12786620	Body;Body	7	105741883	105529119	-0.23	0.130926571	0.38612243	-0.35	0.000817514	0.009483162
Ran3	RPS2P32	cg12829142	TSS200	7	23529999	23496524	-0.14	0.198284337	0.464680404	-0.18	0.155234078	0.415549686
Ran3	CARD10	cg12876009	TSS1500	22	37915443	36245389	0.07	0.293693128	0.594216329	-0.03	0.627764263	0.820164039
Ran3	TCERG1L	cg13248604	Body	10	133000153	132890143	0.01	0.901789852	0.959702962	0.04	0.762476454	0.884472687
Ran3	IL1F9	cg13298167	TSS200	2	113735451	113451922	0.22	0.002207655	0.022296201	0.31	2.55E-08	8.87E-07
Ran3	MIF4GD	cg13380419	TSS1500	17	73267556	70779151	-0.02	0.766864075	0.90091207	-0.03	0.674965741	0.832936446
Ran3		cg13709487		3	100322493	101805183	-0.31	0.002242434	0.022296201	-0.02	0.862487405	0.946831599
Ran3	DGKI	cg13734282	Body	7	137125473	136776013	0.15	0.400832114	0.690542454	-0.18	0.281692207	0.569680956
Ran3	EXD3	cg13830835	5'UTR	9	140301825	139421646	0.26	0.00056792	0.007058434	0.27	0.017111707	0.091613447
Ran3	HCCA2;LOC402778	cg13877574	Body;3'UTR	11	1756109	1712685	0.01	0.862092354	0.953489652	-0.08	0.004341644	0.038740823
Ran3	POLR1A;PTCD3	cg13921858	TSS200;1stExon	2	86333426	86186937	0.03	0.711336083	0.876969379	-0.06	0.222426281	0.499382876
Ran3	NAV2	cg13922121	Body	11	19575262	19531838	0.19	0.011436742	0.06982432	0.14	0.000968671	0.010874113
Ran3		cg13946341		9	128799328	127839149	0.28	0.007369461	0.052338213	0.18	0.174910354	0.437905059
Ran3		cg14080227		9	38363157	38353157	0.01	0.905150744	0.960342863	-0.02	0.820727375	0.921332666
Ran3	GALNT12	cg14106242	TSS1500	9	101569334	100609155	0.02	0.863973344	0.953489652	-0.19	0.047558263	0.18187116
Ran3	LRPPRC	cg14163061	TSS200	2	44223239	44076743	0.15	0.447497504	0.741567292	-0.08	0.579901802	0.792684523
Ran3		cg14216285		6	28778124	28886103	0.32	0.009528594	0.062565108	0.22	0.005157274	0.043595891
Ran3	MAD1L1;MAD1L1;MAD1L	cg14224782	Body;Body;Body	7	1913505	1880031	-0.08	0.223651493	0.500175827	0.01	0.795220364	0.906057343
Ran3	BEX5;BEX5	cg14247788	Body;Body	26	101409106	101295762	-0.07	0.251459472	0.536858259	-0.12	0.052265178	0.195572924
Ran3		cg14266452		9	68377090	67866910	0.03	0.349360548	0.653642316	-0.01	0.666036373	0.828446211
Ran3	NEK6;NEK6;NEK6;NEK6	cg14285539	5'UTR;5'UTR;Body;5'UTR	9	127032953	126072774	0.09	0.066074866	0.252681905	0.1	0.078679837	0.255893302
Ran3	PLD6	cg14311245	Body	17	17106170	17046895	-0.07	0.472518165	0.747183522	0.02	0.724614405	0.857706847
Ran3	PTPRN2;PTPRN2;PTPRN	cg14338779	Body;Body;Body	7	157405010	157097771	0.36	0.017998505	0.096361227	0.25	0.005609129	0.045394811
Ran3	ZNF75D	cg14383004	Body	26	134427561	134255227	-0.76	0.000306666	0.004104607	-0.54	0.000586955	0.007295012
Ran3	PLA2G4C;PLA2G4C;PLA	cg14399447	5'UTR;1stExon;1stExon;	19	48613950	53305762	-0.01	0.942167707	0.975816554	-0.09	0.213069649	0.487817354
Ran3	NFASC;NFASC;NFASC;N	cg14514130	Body;Body;Body;Body	1	204949561	203216184	0.03	0.582732165	0.813962266	-0.02	0.776765298	0.898054232
Ran3	PGD	cg14718680	Body	1	10459268	10381855	-0.06	0.724938068	0.876969379	-0.17	0.14067983	0.382473288
Ran3		cg14822546		13	31380982	30278982	-0.16	0.101124701	0.319921781	-0.18	0.147488951	0.39787717
Ran3	MAP6;MAP6	cg14826031	Body;Body	11	75376361	75054009	0.16	0.073569149	0.263938803	0.19	0.045089324	0.174345386
Ran3	SUSD2	cg14861857	Body	22	24584179	22914179	-0.1	0.469193055	0.747183522	0.06	0.593240679	0.794029832
Ran3	ABI3BP	cg14969542	Body	3	100684923	102167613	0.11	0.180035979	0.454003773	0.05	0.44075706	0.690916472
Ran3		cg15004702		12	53739271	52025538	-0.19	0.053740339	0.217460907	-0.09	0.211803789	0.487817354
Ran3	DLG5	cg15029735	Body	10	79681906	79351912	0	0.976326306	0.98818006	-0.19	0.055590214	0.201514526
Ran3	SNORA62;RPSA;RPSA	cg15084945	TSS200;Body;Body	3	39452455	39427459	-0.06	0.280097919	0.570023835	-0.05	0.448906885	0.697408911
Ran3	WDR46;WDR46	cg15101008	Body;Body	6	33254385	33362363	-0.39	1.62E-05	0.0003132	-0.26	0.0141498	0.080723449
Ran3		cg15109126		3	50300268	50275272	-0.1	0.042575601	0.187548217	-0.04	0.478550118	0.720932645
Ran3	SNORA10;RPS2	cg15139008	Body;Body	16	2012341	1952342	-0.11	0.246920401	0.531857934	-0.13	0.205148238	0.486339551
Ran3	EXOSC10;EXOSC10	cg15139248	TSS1500;TSS1500	1	11160154	11082741	0.04	0.647040217	0.84018655	0	0.984897223	0.993461547
Ran3		cg15258031		8	98185776	98254952	-0.04	0.665627205	0.845395136	-0.2	0.042696611	0.169900813
Ran3	C4orf43	cg15265116	3'UTR	4	164440990	164660440	-0.23	0.048654229	0.202532462	-0.03	0.736818245	0.866259288
Ran3	HSF1	cg15329149	Body	8	145532532	145503340	-0.01	0.882811575	0.955691408	-0.04	0.433733254	0.689960439
Ran3	WASF2	cg15388641	3'UTR	1	27732226	27604813	-0.06	0.724834011	0.876969379	0.17	0.271710359	0.559498254
Ran3	DPP9	cg15544596	Body	19	4683273	4634273	-0.02	0.702054135	0.875680427	-0.11	0.016487519	0.091061117
Ran3		cg15606654		18	75690241	73819229	0.08	0.183097219	0.456418806	-0.04	0.548984182	0.769965586
Ran3	C13orf28;C13orf28	cg15663948	1stExon;5'UTR	13	113030673	112078674	-0.13	0.5749639	0.813595583	-0.23	0.329850529	0.62047559
Ran3	ERAS	cg15746427	TSS200	26	48687169	48572113	-0.73	2.52E-08	1.25E-06	-0.69	1.37E-06	0.000031784
Ran3		cg15804105		6	26172302	26280281	-0.04	0.597783233	0.823054551	-0.18	0.057741147	0.205039991
Ran3	PRR12;PRRG2	cg15860287	TSS1500;3'UTR	19	50093959	54785771	0.01	0.895759694	0.959702962	-0.08	0.036035913	0.157530552
Ran3	ETS2	cg15892280	5'UTR	21	40180000	39101870	-0.01	0.869569557	0.953489652	-0.04	0.314950293	0.60553979
Ran3	FAM193A	cg15913375	Body	4	2696786	2666584	0.04	0.465530195	0.747183522	-0.03	0.702525707	0.84594791
Ran3	SLC37A2;SLC37A2	cg15915129	TSS200;TSS200	11	124933008	124438218	0.11	0.198081762	0.464680404	0.07	0.238154117	0.525888076
Ran3		cg15921436		17	44337874	41693651	-0.05	0.471933888	0.747183522	-0.03	0.55243492	0.769965586
Ran3	TMPRSS13	cg15983698	3'UTR	11	117772858	117278068	-0.01	0.908820319	0.961305383	0.05	0.371615409	0.649860112
Ran3	PDE4D;PDE4D;PDE4D	cg16041434	Body;Body;Body	5	58358757	58394514	-0.08	0.544177078	0.799287488	-0.2	0.033739568	0.15248532
Ran3	MAPK14;MAPK14;MAPK1	cg16145324	Body;Body;Body;Body	6	36020012	36127990	-0.26	1.17E-06	0.00003132	-0.25	5.49E-08	1.74E-06
Ran3	MKL1	cg16203659	TSS200	22	41032833	39362779	0.05	0.806727061	0.926538011	-0.12	0.36005929	0.641734979
Ran3	ACOT13;TTRAP;ACOT13	cg16381688	TSS1500;Body;TSS1500	6	24665947	24773926	0.11	0.24034749	0.529372953	-0.05	0.651132509	0.828446211
Ran3	CPSF3L	cg16527939	Body	1	1253970	1243833	0.1	0.363367856	0.662052429	-0.03	0.753681365	0.882895675
Ran3		cg16583381		8	82339749	82502304	0.11	0.056828674	0.224731575	0.16	0.029943139	0.140813681
Ran3	BCL2L12;BCL2L12	cg16618260	3'UTR;3'UTR	19	50177057	54868869	-0.05	0.345935419	0.650732572	-0.09	0.129293035	0.362222824
Ran3		cg16675357		8	91173192	91242368	0.16	0.223163186	0.500175827	0.21	0.050337277	0.190406222
Ran3	KCNE1;KCNE1;KCNE1;K	cg16779049	5'UTR;5'UTR;5'UTR;TSS1	21	35828820	34750690	-0.03	0.730807816	0.876969379	0.14	0.098297958	0.297458169
Ran3		cg16923710		4	52705109	52399866	-0.01	0.828695859	0.939780556	0.08	0.187029434	0.464901736
Ran3		cg17014436		21	45206948	44031376	-0.01	0.878211082	0.955691408	-0.11	0.20626052	0.486339551
Ran3	GRIN2D	cg17106653	TSS1500	19	48897279	53589091	-0.17	0.001513924	0.015965017	-0.08	0.221867544	0.499382876
Ran3	ULK1	cg17138298	Body	12	132391307	130957260	0	0.965661722	0.984030938	-0.05	0.246697638	0.537009453
Ran3	ITGB7	cg17310754	TSS1500	12	53601636	51887903	-0.09	0.387900609	0.681764707	0.01	0.897856791	0.961397425
Ran3	C3orf77	cg17339956	TSS200	3	44283355	44258359	0.06	0.578499055	0.813962266	0	0.960279899	0.985774056
Ran3		cg17384323		4	169242366	169478941	0.24	0.026340451	0.129105309	0.35	6.08E-07	0.000017632
Ran3	NKAPL	cg17384889	TSS200	6	28227068	28335047	-0.09	0.306343599	0.610947436	-0.12	0.246900898	0.537009453
Ran3	PRDM6	cg17464383	Body	5	122426096	122453995	-0.04	0.418809177	0.700699969	0	0.953983584	0.985122514
Ran3	LRRFIP2;LRRFIP2;LRR	cg17479303	TSS1500;TSS1500;TSS150	3	37218212	37193216	-0.04	0.598370119	0.823054551	0.05	0.509936419	0.736339725
Ran3		cg17484671		1	31158158	30930745	0.14	0.256749685	0.544810307	0.06	0.561602569	0.778636231
Ran3	CYP2D6;CYP2D6	cg17498424	TSS1500;TSS1500	22	42528123	40858067	-0.46	0.002734995	0.025175199	-0.58	0.000623803	0.007485636
Ran3	C2orf61;C2orf61	cg17526991	Body;Body	2	47369024	47222528	0.08	0.393090313	0.687414216	0	0.977603317	0.989423054
Ran3		cg17582466		10	125042244	125032234	-0.01	0.830916562	0.939780556	-0.06	0.098205015	0.297458169
Ran3	CA1;CA1;CA1;CA1	cg17694593	TSS200;TSS200;TSS200;T	8	86290432	86477684	0.12	0.091554239	0.300090603	0.11	0.10474223	0.308900814
Ran3	TNK1	cg18054943	TSS1500	17	7283897	7224621	-0.32	6.46E-08	2.50E-06	-0.14	0.042963424	0.169900813
Ran3	DEPDC1;DEPDC1	cg18167921	TSS1500;TSS1500	1	68963198	68735786	-0.49	1.55E-05	0.0003132	-0.42	2.69E-06	5.51E-05
Ran3	CD7	cg18400182	TSS1500	17	80275724	77869013	0.26	8.09E-06	0.000175958	0.09	0.065587994	0.226162388
Ran3	NIN;NIN;NIN	cg18459806	5'UTR;5'UTR;5'UTR	14	51293793	50363543	0.14	0.009900519	0.063803345	0.05	0.358176391	0.641734979
Ran3		cg18496440		5	158532302	158464880	-0.14	0.037622844	0.170035711	-0.06	0.286333365	0.569680956
Ran3	PTPRN2;PTPRN2;PTPRN	cg18571792	Body;Body;Body	7	157650490	157343251	-0.14	0.078576814	0.27902787	0.01	0.937526937	0.9728794
Ran3	MGC16121;MIR424;MIR	cg18719157	TSS1500;TSS200;TSS1500	26	133680925	133508591	-0.04	0.777261125	0.901622905	-0.07	0.493120511	0.731104307
Ran3	PDCD10;PDCD10;PDCD1	cg18801567	5'UTR;5'UTR;5'UTR	3	167450363	168933057	0.04	0.722441386	0.876969379	0.21	0.090956553	0.285161085
Ran3	THAP9	cg18830721	TSS200	4	83821700	84040724	-0.03	0.772009333	0.9015411	-0.03	0.784935784	0.903287931
Ran3	C6orf136;C6orf136;C	cg18838346	Body;Body;Body	6	30615813	30723792	-0.26	0.002402148	0.023220764	-0.07	0.193885531	0.472581509
Ran3	MNS1	cg18864479	TSS200	15	56757382	54544674	0.02	0.762494994	0.89948562	0.04	0.621420006	0.820164039
Ran3	CDH4	cg18864882	Body	20	60371478	59804873	0.26	0.006330417	0.048154389	0.26	0.00730385	0.048910242
Ran3	SLC44A4	cg18949702	Body	6	31832486	31940465	-0.09	0.030942055	0.143571135	0	0.926277273	0.970917142
Ran3	DEPDC1B;DEPDC1B	cg19051578	TSS1500;TSS1500	5	59996328	60032085	0.17	0.002844301	0.025379917	0.06	0.16506982	0.425513314
Ran3	LOC100190938;RAMP2;	cg19188881	Body;TSS1500;Body	17	40912968	38166494	-0.13	0.052766035	0.216030355	-0.01	0.870229457	0.949341226
Ran3	RIMBP3	cg19250002	1stExon	22	20460068	18840068	-1.04	4.92E-07	1.56E-05	-0.62	0.001496649	0.015782844
Ran3	RACGAP1;RACGAP1;RAC	cg19339811	TSS1500;TSS1500;TSS150	12	50419529	48705796	-0.2	0.299465402	0.602392832	0.07	0.656456386	0.828446211
Ran3	PRLR	cg19433694	5'UTR	5	35146528	35182285	-0.37	3.05E-05	0.000505429	-0.11	0.134558767	0.371638499
Ran3		cg19695386		5	28810148	28845905	-0.13	0.099188903	0.316676498	-0.06	0.328091682	0.62047559
Ran3	PRKCG	cg19809667	Body	19	54401945	59093757	0.01	0.931208268	0.973154586	-0.03	0.606719921	0.805872262
Ran3	TTC35	cg19909613	Body	8	109487153	109556329	0.03	0.831759802	0.939780556	-0.25	0.057333811	0.205039991
Ran3	5-Sep	cg19940065	TSS1500	22	19701734	18081734	-0.05	0.410513975	0.696872504	-0.06	0.420113619	0.686382814
Ran3	NECAB1	cg20040743	TSS200	8	91803792	91872968	0.08	0.136973955	0.390798903	-0.05	0.364156661	0.641734979
Ran3	CDK5;CDK5;SLC4A2	cg20047235	TSS1500;TSS1500;TSS150	7	150755417	150386350	0.06	0.371806121	0.666951186	-0.05	0.440207177	0.690916472
Ran3	WDR1;WDR1	cg20303303	Body;Body	4	10118265	9727363	0.09	0.458486779	0.747183522	-0.03	0.756042848	0.882895675
Ran3	CPN2	cg20375415	3'UTR	3	194061729	195543424	0.21	0.001243262	0.014421839	0.1	0.044800335	0.174345386
Ran3	KLF14	cg20426994	1stExon	7	130418324	130068864	0.16	0.103380838	0.324112898	0.11	0.157010251	0.417095934
Ran3	PEMT;PEMT	cg20458835	5'UTR;Body	17	17485085	17425810	0.23	0.017709883	0.096361227	0.11	0.041630696	0.169900813
Ran3	DNAJC11	cg20668607	TSS1500	1	6762257	6684844	0.02	0.882408452	0.955691408	-0.02	0.861929822	0.946831599
Ran3	ZNF540	cg20700792	TSS1500	19	38042009	42733849	0.12	0.016822108	0.094565857	0.05	0.471428389	0.71640646
Ran3		cg20954179		4	175138488	175375063	-0.08	0.160244188	0.425686851	0.08	0.290978258	0.575343374
Ran3	FAM129B;FAM129B	cg21169267	Body;Body	9	130298299	129338120	0.11	0.106960492	0.329400453	0.04	0.567711933	0.783983146
Ran3	PMS2;PMS2;AIMP2;PMS	cg21288207	5'UTR;1stExon;TSS1500;	7	6048673	6015199	-0.11	0.106172261	0.329400453	-0.13	0.053282672	0.197259254
Ran3	CTSZ	cg21331324	TSS1500	20	57583000	57016395	-0.53	1.01E-09	1.17E-07	-0.68	4.44E-16	7.73E-14
Ran3	MTOR	cg21474053	Body	1	11182049	11104636	-0.1	0.454107359	0.747183522	-0.13	0.196908962	0.472581509
Ran3	SLC37A4;SLC37A4;SLC	cg21561712	3'UTR;3'UTR;3'UTR;3'UT	11	118895504	118400714	0.07	0.120078064	0.357155267	0.07	0.054865655	0.200981557
Ran3	FSCN3	cg21751023	3'UTR	7	127240968	127028204	0.15	7.19E-05	0.00104255	0.25	2.41E-09	1.05E-07
Ran3	SMARCE1	cg21774457	Body	17	38800072	36053598	0.02	0.898106096	0.959702962	-0.22	0.031311932	0.143375689
Ran3	GUCY1A2	cg21958798	TSS1500	11	106890084	106395294	-0.16	0.004972584	0.04120141	-0.27	0.001303193	0.014172224
Ran3	FLJ42709;FLJ42709	cg22217860	Body;Body	5	92908988	92934744	-0.03	0.608370252	0.830246462	0.01	0.796362443	0.906057343
Ran3		cg22627570		13	23501397	22399397	0.16	0.054758971	0.219035884	0.11	0.259940243	0.54444773
Ran3	JAKMIP1;JAKMIP1	cg22667835	Body;Body	4	6107791	6158692	0.07	0.310386935	0.611091863	0.05	0.469039407	0.715902253
Ran3	MEGF6	cg22791030	Body	1	3460268	3450128	0.02	0.754088492	0.892594542	0.3	0.006115869	0.048370964
Ran3		cg22800884		5	1250746	1303746	0.07	0.14136212	0.39672595	0.09	0.097516818	0.297458169
Ran3	PDE11A;PDE11A	cg22874858	TSS1500;Body	2	178937882	178646128	0.03	0.627018081	0.84018655	-0.14	0.039521404	0.167724983
Ran3	FAIM3;FAIM3;FAIM3	cg23088126	Body;Body;Body	1	207078912	205145535	0.24	0.008635902	0.058927331	0.26	1.51E-05	0.000276568
Ran3	TMCO3	cg23112464	Body	13	114194247	113242248	-0.26	0.001328431	0.014912709	-0.22	0.037861238	0.162663097
Ran3	CSGALNACT2	cg23259713	3'UTR	10	43680087	43000093	-0.17	0.156708435	0.419496426	0.12	0.256246976	0.54444773
Ran3	PAK3;PAK3;PAK3;PAK3	cg23476908	TSS1500;5'UTR;TSS1500;	26	110365603	110252259	-0.42	0.044433019	0.193283633	-0.48	0.114123749	0.328574232
Ran3	TMEM229B	cg23979677	5'UTR	14	67981515	67051268	0.15	0.136627819	0.390798903	0.04	0.673380567	0.832936446
Ran3		cg24011307		10	125700270	125690260	0.07	0.317823174	0.614458136	0.06	0.41416531	0.681117893
Ran3	GRM3	cg24098927	TSS200	7	86273180	86111116	0	0.985340462	0.98818006	-0.01	0.937442626	0.9728794
Ran3	C1orf21	cg24162801	Body	1	184504284	182770907	-0.08	0.085968633	0.295600033	-0.13	0.002968452	0.028695036
Ran3	SLC41A3;SLC41A3;SLC	cg24178778	Body;Body;Body;Body;Bo	3	125733461	127216151	-0.14	0.07164936	0.263938803	-0.05	0.571500568	0.786095643
Ran3		cg24311004		7	123558120	123345356	0.06	0.140996154	0.39672595	0	0.971713014	0.989423054
Ran3	BCHE	cg24321113	Body	3	165513382	166996076	0.03	0.789574941	0.909841323	-0.08	0.584789202	0.792684523
Ran3	ZNF440	cg24469923	Body	19	11925456	11786456	-0.03	0.544342341	0.799287488	-0.07	0.119813747	0.338985235
Ran3	ADPRHL2	cg24547948	Body	1	36554901	36327488	-0.02	0.787535131	0.909841323	-0.05	0.342162955	0.635089588
Ran3	TMTC3;CEP290	cg24618354	TSS1500;5'UTR	12	88535429	87059560	0	0.965426677	0.984030938	-0.23	0.023798193	0.118311017
Ran3	C10orf125;C10orf125	cg24660675	3'UTR;3'UTR	10	135168850	135018840	0.36	2.59E-05	0.00045066	0.25	0.002334727	0.023896618
Ran3	GPR180	cg24680357	TSS1500	13	95252614	94050615	0.05	0.535273039	0.799287488	0.14	0.210355249	0.487817354
Ran3	SH3D19;SH3D19;SH3D1	cg24706793	5'UTR;TSS1500;5'UTR	4	152097698	152317148	0.13	0.137004213	0.390798903	0.06	0.389738358	0.661604627
Ran3	FAM175A	cg24884940	TSS1500	4	84406509	84625533	-0.08	0.133952771	0.390798903	-0.2	0.006647464	0.048910242
Ran3	GSS	cg25069676	TSS200	20	33543687	33007348	-0.11	0.265752124	0.556449417	0.03	0.679668296	0.83302293
Ran3	RUNX3;RUNX3	cg25178645	Body;Body	1	25228687	25101274	0.04	0.464559415	0.747183522	0	0.959126843	0.985774056
Ran3	HSD17B7	cg25373794	TSS1500	1	162760220	161026844	-0.15	0.153383635	0.416980528	-0.5	0.01225165	0.074938338
Ran3	CLUL1;CLUL1	cg25420230	Body;Body	18	635375	625375	0.09	0.247589038	0.531857934	0.16	0.104525832	0.308900814
Ran3		cg25527770		19	1444892	1395892	-0.11	0.073412642	0.263938803	-0.07	0.196346445	0.472581509
Ran3	LST1;LST1;LST1;LST1	cg25664715	Body;3'UTR;3'UTR;3'UTR	6	31556482	31664461	0.19	0.010965124	0.068140413	0.06	0.43464817	0.689960439
Ran3	DIRC3	cg25928629	Body	2	218515567	218223812	0.01	0.884289176	0.955691408	0.24	0.0003352	0.004486523
Ran3	OR9Q1	cg25967459	Body	11	57947030	57703606	-0.05	0.397059104	0.688818012	0.02	0.682217055	0.83302293
Ran3		cg25991569		13	35324682	34222682	0.04	0.477421535	0.748390514	-0.09	0.076127672	0.251896983
Ran3	NXNL1	cg26016241	1stExon	19	17571656	17432656	0.01	0.955501099	0.984030938	-0.1	0.462164719	0.708516838
Ran3	MAGI3;MAGI3	cg26030610	1stExon;1stExon	1	113933950	113735473	0.1	0.314725998	0.611869538	-0.09	0.248572589	0.537287335
Ran3		cg26038697		17	74128448	71640043	-0.05	0.729427073	0.876969379	0.1	0.21656975	0.49259002
Ran3		cg26065946		10	94445035	94435015	0.05	0.644799673	0.84018655	0.14	0.076727242	0.251896983
Ran3	CR1L	cg26119563	TSS1500	1	207817838	205884461	-0.1	0.355075543	0.6564147	-0.06	0.542607171	0.769965586
Ran3	NR2F6	cg26279261	Body	19	17346089	17207089	-0.23	0.162850143	0.427261096	-0.6	5.17E-05	0.000856743
Ran3	VWA3B	cg26347089	Body	2	98928689	98295121	0.09	0.278486027	0.570023835	0.01	0.874882816	0.951435062
Ran3	PPM1L	cg26406186	Body	3	160520336	162003030	0.13	0.225654037	0.500175827	-0.07	0.550676447	0.769965586
Ran3	TBRG1;TBRG1	cg26515586	TSS200;TSS200	11	124492739	123997949	0.08	0.268630753	0.556449417	0.17	0.070223418	0.239585779
Ran3	AKAP5	cg26524899	5'UTR	14	64932678	64002431	0.03	0.733824206	0.877562968	-0.12	0.195411247	0.472581509
Ran3	BOLA3;BOLA3	cg26529864	TSS1500;TSS1500	2	74375903	74229411	-0.04	0.550025464	0.804238914	-0.09	0.395746607	0.665313136
Ran3	TMEM25;TMEM25;TMEM2	cg26567788	TSS1500;TSS1500;TSS150	11	118401236	117906446	-0.04	0.775635369	0.901622905	-0.15	0.160056823	0.421967988
Ran3	TTC3;TTC3	cg26672807	Body;Body	21	38468606	37390476	0.13	0.360252609	0.659831094	-0.06	0.628168668	0.820164039
Ran3	SNORD114-30	cg26680765	TSS1500	14	101456767	100526520	0.07	0.383733924	0.681764707	-0.01	0.835921622	0.932374117
Ran3	FIGNL2	cg26697033	TSS200	12	52216249	50502516	-0.07	0.174247162	0.445867738	0	0.921612817	0.970917142
Ran3		cg26778358		26	136135110	135962776	0.99	2.04E-06	5.07E-05	0.84	1.05E-08	4.06E-07
Ran3	GSPT2	cg26909705	TSS1500	26	51485489	51502229	-0.73	5.71E-08	2.48E-06	-0.78	2.99E-06	5.78E-05
Ran3	KAT2A;HSPB9	cg26916966	TSS1500;TSS1500	17	40274524	37528050	0.2	0.114050765	0.348154967	0.12	0.353927214	0.641734979
Ran3	PPP2R5C;PPP2R5C;PPP	cg26923246	Body;Body;Body;Body	14	102391517	101461270	0.08	0.416159115	0.699629817	-0.17	0.073195468	0.247301193
Ran3	BTBD2	cg26927807	TSS1500	19	2016532	1967532	-0.09	0.386866378	0.681764707	-0.11	0.130108773	0.362222824
Ran3	GTDC1;GTDC1	cg27003571	5'UTR;5'UTR	2	145051829	144768299	0.21	0.083766014	0.291505729	-0.21	0.012441305	0.074938338
Ran3	ZNF679	cg27109396	TSS1500	7	63687600	63325035	0.03	0.749775477	0.890518314	-0.02	0.70872195	0.85046634
Ran3	DNAH10	cg27125645	TSS1500	12	124246434	122812387	-0.04	0.513959846	0.784465028	0.05	0.334123104	0.625133549
Ran3	EDAR	cg27138223	5'UTR	2	109561317	108927749	-0.03	0.629918516	0.84018655	0.06	0.44410735	0.693046448
Ran3	EIF2S3	cg27345735	TSS200	26	24072865	23982786	-0.25	1.87E-08	1.08E-06	-0.33	1.78E-11	1.03E-09
Ran3	GPR56;GPR56;GPR56;G	cg27368709	3'UTR;3'UTR;3'UTR;3'UT	16	57697632	56255133	-0.01	0.927865972	0.972582404	-0.06	0.587236275	0.792684523
Ran3	PDE4DIP	cg27443878	Body	1	145036025	143747382	0.18	0.000494456	0.006372988	0.17	0.000104444	0.001514438
Ran3	PTPRN2;PTPRN2;PTPRN	cg27629384	Body;Body;Body	7	157577757	157270518	-0.03	0.686987311	0.862242628	0.27	0.000115667	0.001610085
Ran4	KCNS3	cg00060627	Body	2	18112721	17976202	0.08	0.487798212	0.755651695	0.24	0.010797799	0.063688713
Ran4		cg00176309		21	46303258	45127686	-0.1	0.146477663	0.420064042	-0.02	0.677843583	0.864064348
Ran4	C1QL3	cg00267286	TSS200	10	16564187	16604193	0.33	0.105458569	0.338834476	0.22	0.143325184	0.346369195
Ran4	CKS2	cg00292435	TSS1500	9	91925643	91115463	0.07	0.215475215	0.506855399	0.01	0.908937067	0.976963464
Ran4	CAV1	cg00308439	Body	7	116165563	115952799	0.01	0.892985124	0.952807079	-0.25	0.000332787	0.005264085
Ran4	HCG18;HCG18	cg00355447	Body;Body	6	30292220	30400199	-0.13	0.505233066	0.756467127	0.07	0.665133427	0.862294233
Ran4		cg00466402		1	205423263	203689886	0.01	0.930815375	0.96231237	0.06	0.463411055	0.722372458
Ran4		cg00534022		2	8686087	8603538	-0.39	5.63E-10	3.91E-08	-0.52	0	3.49E-18
Ran4		cg00692892		26	150861833	150612489	-0.25	0.028488005	0.125130857	-0.35	0.000460937	0.006974177
Ran4		cg00699947		4	4592560	4643461	-0.04	0.732425554	0.910937875	0.05	0.601569658	0.820965651
Ran4	NHEJ1	cg00762605	Body	2	220022495	219730739	-0.01	0.870825288	0.952807079	-0.13	0.041557978	0.168164841
Ran4	RPL29	cg00866632	Body	3	52028763	52003803	-0.07	0.409403736	0.710315482	-0.06	0.356437087	0.656296859
Ran4	IFT140	cg00913556	Body	16	1630467	1570468	-0.11	0.229355962	0.519677982	-0.04	0.683789572	0.866691814
Ran4	SHISA6	cg00944163	Body	17	11390262	11330987	-0.06	0.326822868	0.623118325	-0.09	0.047716196	0.186575688
Ran4	DIDO1;DIDO1;DIDO1;D	cg00959308	5'UTR;5'UTR;5'UTR;TSS1	20	61558735	61029180	0.17	0.05265343	0.198595002	0.15	0.176387142	0.399957259
Ran4	ZNF335	cg01011614	5'UTR	20	44600351	44033758	-0.02	0.764870017	0.921712337	-0.03	0.70820916	0.86815431
Ran4	SLC7A9;SLC7A9	cg01033005	Body;Body	19	33350931	38042771	0.15	0.008361819	0.050904407	0.04	0.518092465	0.757546966
Ran4	ARNT2	cg01044693	Body	15	80700820	78487875	0.11	0.006532043	0.043588825	0.14	0.008396655	0.052179213
Ran4	DNAJB1;DNAJB1	cg01083584	5'UTR;1stExon	19	14629193	14490193	0.05	0.36862526	0.668097934	-0.03	0.471202724	0.722372458
Ran4	DHRS3	cg01083689	TSS1500	1	12678206	12600793	0.01	0.896061813	0.952807079	-0.08	0.383714752	0.674407746
Ran4	LMO7;LMO7	cg01178924	Body;Body	13	76430722	75328723	0.3	2.10E-05	0.000331227	0.19	0.017400682	0.087759961
Ran4	BAT1;SNORD117;BAT1	cg01341355	Body;TSS1500;Body	6	31505493	31613472	-0.3	0.019969198	0.096732766	-0.24	0.046310802	0.183138172
Ran4		cg01365486		6	150378881	150420574	-0.04	0.438141427	0.726464342	0.12	0.022979426	0.109545757
Ran4	JTB;JTB	cg01565237	1stExon;5'UTR	1	153950013	152216637	-0.16	0.285699415	0.579752614	-0.06	0.538393957	0.762694235
Ran4	SRPK1	cg01693108	Body	6	35888298	35996276	-0.2	0.027287377	0.121393844	0	0.999456066	0.999456066
Ran4	MMP15	cg01707233	Body	16	58079272	56636773	0.01	0.82381771	0.952807079	-0.03	0.592334328	0.814752356
Ran4	USP39	cg01717254	TSS200	2	85843265	85696776	-0.04	0.449030781	0.737883499	-0.12	0.003220814	0.026543125
Ran4		cg01787552		8	21744066	21800012	0.01	0.837693697	0.952807079	-0.01	0.88656337	0.964137665
Ran4	ANKRD33B	cg01799653	TSS1500	5	10563501	10616501	-0.11	0.230599154	0.519677982	-0.12	0.049909338	0.192982774
Ran4	ST8SIA6	cg01816726	TSS1500	10	17496989	17536995	-0.23	0.011992105	0.067117104	-0.28	0.001460304	0.015880806
Ran4	PDGFRB	cg01816748	Body	5	149512117	149492310	-0.02	0.77188564	0.926796945	-0.05	0.440651238	0.719639242
Ran4	PRPF3	cg01819745	5'UTR	1	150294491	148561115	-0.12	0.151129467	0.426357114	-0.14	0.075359436	0.234152533
Ran4		cg01889284		5	81890512	81926268	0.08	0.512514846	0.756467127	0.21	0.054747533	0.198459807
Ran4	TTC8;TTC8;TTC8	cg01898246	TSS200;TSS200;TSS200	14	89290877	88360630	0.05	0.435291621		-0.08	0.106876728	0.299944366
Ran4	KIAA0182	cg01939212	TSS1500	16	85644243	84201744	-0.08	0.230635185	0.519677982	-0.14	0.103635713	0.298821638
Ran4	WDR47;WDR47;WDR47	cg02107110	3'UTR;3'UTR;3'UTR	1	109513855	109315378	0.12	0.273098672	0.568687369	0	0.990193407	0.998803785
Ran4	ATAD3C	cg02136596	TSS200	1	1384930	1374793	-0.5	1.14E-09	5.65E-08	-0.4	4.05E-09	2.01E-07
Ran4	MAPK4	cg02158486	TSS1500	18	48085692	46339690	0.08	0.342092777	0.633943983	0.01	0.869575628	0.954612992
Ran4	NEUROG3	cg02262662	TSS200	10	71333216	71003222	-0.02	0.723438971	0.906257484	-0.03	0.522782029	0.758033942
Ran4		cg02280599		11	23325737	23282313	0.01	0.859621159	0.952807079	0.04	0.466999479	0.722372458
Ran4	CHST6	cg02298612	5'UTR	16	75528459	74085960	0.1	0.195868412	0.48547385	0.05	0.458483605	0.722372458
Ran4		cg02326500		7	66904163	66541598	0.02	0.856063165	0.952807079	0.02	0.852433462	0.945185651
Ran4	NEO1	cg02356600	Body	15	73345745	71132798	-0.16	0.175215404	0.453814387	-0.23	0.059725132	0.208160748
Ran4	PACRG;PACRG;PACRG	cg02652891	Body;Body;Body	6	163525424	163445414	-0.1	0.217641079	0.506855399	0.02	0.795158938	0.910845738
Ran4	TMEM22;TMEM22;TMEM2	cg02672493	TSS200;TSS200;TSS200	3	136537709	138020399	-0.4	0.01425605	0.072747785	-0.34	0.00819651	0.051861554
Ran4	RGS16	cg02688760	TSS200	1	182573731	180840354	0.06	0.518627205	0.756467127	0.06	0.340876309	0.648223801
Ran4	PLXNC1	cg02757998	Body	12	94546933	93071064	0.13	0.195535648	0.48547385	0	0.995377719	0.999456066
Ran4		cg02807482		3	125708958	127191648	-0.29	6.23E-06	0.00011378	-0.07	0.375519943	0.670158668
Ran4		cg02837110		9	14322397	14312397	0.18	0.1535273	0.429628815	0.07	0.530603454	0.762694235
Ran4	FAM78A	cg02888090	Body	9	134136213	133126034	-0.07	0.648918503	0.862738393	-0.16	0.439118792	0.719639242
Ran4	SPN;SPN	cg02914427	TSS200;TSS1500	16	29674184	29581685	0.04	0.813350252	0.950277904	0.05	0.777099705	0.907485562
Ran4	KITLG;KITLG	cg02919030	Body;Body	12	88973461	87497592	0.05	0.432348279	0.72397372	-0.14	0.070212043	0.231538492
Ran4	TLCD2	cg02941376	TSS1500	17	1613939	1560689	-0.03	0.41934902	0.719486976	-0.03	0.435227384	0.719639242
Ran4		cg02952548		11	45848289	45804865	-0.1	0.011035468	0.06382179	-0.13	0.004033924	0.031195679
Ran4	NR4A2	cg02964555	Body	2	157184401	156892647	0.21	0.006813444	0.044608775	0.02	0.857968521	0.945185651
Ran4	RERG	cg03028472	TSS200	12	15374462	15265729	-0.05	0.420910248	0.719486976	0.06	0.364070079	0.662681963
Ran4	KATNB1	cg03029127	5'UTR	16	57770913	56328414	-0.41	0.0005504	0.00610244	-0.34	0.001040019	0.012923928
Ran4	RPS21	cg03035419	5'UTR	20	60962318	60395713	-0.11	0.198706728	0.489015848	0.13	0.030220838	0.135005112
Ran4	DOCK1;FAM196A	cg03070297	Body;TSS200	10	128994603	128884593	0.26	0.035626122	0.154294625	0.16	0.115728691	0.312198329
Ran4	SCARF1;SCARF1;SCARF	cg03241471	TSS1500;TSS1500;TSS150	17	1549681	1496431	-0.13	0.126921323	0.37966982	-0.09	0.071191433	0.231538492
Ran4	TSPAN16	cg03263792	TSS1500	19	11406114	11267114	-0.03	0.690822148	0.882725676	-0.18	0.000654479	0.009110348
Ran4	SYT3;SYT3	cg03324821	5'UTR;5'UTR	19	51142933	55834745	-0.05	0.518844888	0.756467127	-0.16	0.025755402	0.11945666
Ran4	FETUB	cg03352332	Body	3	186360953	187843647	-0.16	0.003417829	0.025782319	-0.17	0.053879071	0.197367544
Ran4	BMP1;BMP1;BMP1	cg03358506	Body;Body;3'UTR	8	22058702	22114647	-0.13	0.056412562	0.208246373	-0.05	0.493242845	0.737149995
Ran4	WDR60	cg03428036	Body	7	158672714	158365475	0.05	0.677527888	0.882639763	-0.01	0.909586673	0.976963464
Ran4	PDE4B;PDE4B;PDE4B	cg03435439	TSS200;Body;Body	1	66458361	66230949	0.02	0.863645671	0.952807079	0.04	0.489018097	0.737149995
Ran4	RAB11FIP3;RAB11FIP3	cg03496912	Body;Body	16	564810	504811	0.04	0.668312333	0.881739014	0.02	0.670356033	0.863802595
Ran4	ABAT;ABAT;ABAT	cg03500056	5'UTR;TSS200;5'UTR	16	8814507	8722008	0.43	0.000591347	0.006218103	0.49	0.000798576	0.010688633
Ran4		cg03512484		7	22893374	22859899	0.1	0.051772613	0.197418645	0.12	0.020872003	0.102302212
Ran4	TRIP10	cg03705926	Body	19	6740952	6691952	-0.03	0.753410607	0.920638979	-0.03	0.698042828	0.867567515
Ran4	PIP4K2A	cg03771739	Body	10	22826164	22866170	-0.28	0.021535067	0.100982003	0.01	0.89264956	0.967732233
Ran4	ZNF167;ZNF167	cg03795847	TSS200;TSS200	3	44596512	44571516	0.46	0.001432189	0.012121209	0.36	0.003705165	0.029304487
Ran4	HECA	cg03797139	Body	6	139472304	139513997	0.11	0.548151097	0.776360942	0.01	0.951460134	0.988145328
Ran4	VGLL4;VGLL4;VGLL4;V	cg03801691	3'UTR;3'UTR;3'UTR;3'UT	3	11599816	11574816	-0.18	0.027208315	0.121393844	0.12	0.178775985	0.401380921
Ran4	PHACTR1	cg03879823	Body	6	13015221	13123207	0.26	0.069266048	0.245258354	0.3	0.026088236	0.11945666
Ran4	RAB37;RAB37	cg03932361	5'UTR;1stExon	17	72667394	70178989	-0.05	0.498062082	0.756467127	-0.02	0.850396278	0.945185651
Ran4		cg04023335		25	14100573	12610573	-1.81	1.15E-12	1.33E-10	-1.25	1.98E-06	5.30E-05
Ran4	ARVCF	cg04207032	TSS1500	22	20004746	18384746	-0.05	0.523918391	0.760668124	0.07	0.39479672	0.680144844
Ran4	USP53	cg04279596	TSS200	4	120133691	120353139	0.2	0.161849948	0.441918305	0.01	0.947663616	0.988145328
Ran4	MIR639;TECR	cg04329845	TSS1500;TSS1500	19	14640100	14501100	-0.08	0.203353012	0.493451015	-0.13	0.007487322	0.050107463
Ran4	SLC8A2	cg04363703	TSS1500	19	47975694	52667506	-0.14	0.002936926	0.022646963	0	0.984900398	0.996352728
Ran4	LOC647121	cg04374231	Body	1	121261146	120962669	-0.02	0.804970273	0.948719039	0.02	0.794175727	0.910845738
Ran4	RIBC1;RIBC1	cg04381495	Body;3'UTR	26	53455791	53472516	-0.52	0.001322917	0.011476305	-0.41	0.001718559	0.017460651
Ran4		cg04457792		10	102473207	102463197	0.08	0.175248207	0.453814387	0.1	0.03215572	0.138150501
Ran4		cg04486648		1	63190136	62962724	0.04	0.543380021	0.775655148	0.05	0.468181064	0.722372458
Ran4	CXCR4	cg04513185	TSS1500	2	136876652	136593122	-0.04	0.478894314	0.748542013	-0.05	0.292590358	0.588143144
Ran4	JPH3	cg04586299	Body	16	87638484	86195985	0	0.934580025	0.96231237	0	0.970372458	0.992949736
Ran4	GTPBP10;GTPBP10	cg04682406	TSS200;TSS200	7	89975856	89813792	0.48	7.48E-05	0.001038224	0.05	0.742579529	0.897283598
Ran4	PTGER4;PTGER4	cg04790357	1stExon;5'UTR	5	40680416	40716173	-0.1	0.239621631	0.529609592	0.01	0.8388328	0.944272271
Ran4	KDELC2	cg04794299	Body	11	108368512	107873722	-0.18	0.042346999	0.170865217	-0.22	0.053065039	0.196453549
Ran4	MBNL2;MBNL2	cg04814352	5'UTR;5'UTR	13	97909916	96707917	-0.38	0.000562761	0.00610244	-0.2	0.001412878	0.015860695
Ran4		cg04828133		7	155259845	154952606	-0.13	0.202466116	0.493451015	0.03	0.780369559	0.908256209
Ran4	KNCN	cg04831174	TSS1500	1	47017388	46789975	0.25	0.000146802	0.001886678	0.22	0.001076994	0.012923928
Ran4		cg04861904		1	147737182	146203806	0.11	0.328762851	0.623391854	0.34	0.014178227	0.075908046
Ran4	C16orf13;C16orf13;C	cg05062889	TSS1500;TSS1500;TSS150	16	687414	627415	0.07	0.232643885	0.520236367	-0.16	0.152276544	0.362850718
Ran4	MOV10;MOV10	cg05306395	TSS1500;TSS1500	1	113216829	113018352	-0.14	0.04321257	0.172353584	-0.07	0.217581902	0.476216993
Ran4	SNX22;SNX22	cg05366459	1stExon;5'UTR	15	64443970	62231023	0.08	0.531654901	0.768684378	-0.05	0.675534768	0.864064348
Ran4	SSU72	cg05433637	TSS1500	1	1510598	1500461	-0.02	0.795390896	0.947362115	-0.05	0.692357254	0.866691814
Ran4	CDCA7;CDCA7	cg05506986	Body;Body	2	174220200	173928446	0	0.988876039	0.988876039	0.03	0.691517899	0.866691814
Ran4		cg05547152		16	11343312	11250813	-0.07	0.290979996	0.583641957	0.11	0.278749496	0.570616615
Ran4	HDAC4	cg05570654	Body	2	240259075	239924012	-0.3	9.82E-08	3.41E-06	-0.11	0.055911279	0.199202416
Ran4	CACNA2D3	cg05603680	Body	3	55033444	55008484	-0.06	0.493082809	0.756467127	-0.01	0.954071351	0.988145328
Ran4		cg05769108		18	57640290	55791270	0.01	0.868624612	0.952807079	-0.03	0.688060796	0.866691814
Ran4		cg05886006		1	161359784	159626408	-0.01	0.933045974	0.96231237	-0.03	0.760331668	0.906361528
Ran4	D2HGDH	cg06022561	Body	2	242702553	242351226	-0.11	0.159926868	0.441918305	-0.12	0.068988205	0.230845148
Ran4		cg06093152		1	212662017	210728640	-0.42	3.21E-06	6.19E-05	-0.44	1.10E-05	0.000225177
Ran4	POLR3E	cg06145862	Body	16	22338659	22246160	0.14	0.050773519	0.195760123	-0.06	0.160566083	0.377547276
Ran4	LAG3	cg06157570	Body	12	6886703	6756964	-0.07	0.209537786	0.504927859	-0.09	0.051696548	0.194778122
Ran4	TRPS1	cg06368590	5'UTR	8	116679763	116748937	-0.15	0.10044539	0.325743461	-0.19	0.111705366	0.306090294
Ran4	ARMC10;ARMC10;ARMC1	cg06615659	Body;Body;Body;Body;TS	7	102716002	102503238	0.08	0.325148906	0.623118325	-0.01	0.909046598	0.976963464
Ran4	MSLN;MSLN	cg06630425	Body;Body	16	818451	758452	0.06	0.471497468	0.748542013	-0.04	0.719570055	0.878632909
Ran4		cg06676233		1	182758699	181025322	0.01	0.900511517	0.952807079	-0.06	0.30169382	0.596530962
Ran4	AFAP1;AFAP1	cg06758191	Body;Body	4	7812988	7863888	0.31	0.078759087	0.265052874	0.01	0.948696515	0.988145328
Ran4	TXNL1;TXNL1	cg06765434	Body;Body	18	54305287	52456285	-0.12	0.079439478	0.265052874	-0.1	0.235361256	0.505590846
Ran4	LOC146336	cg07118953	Body	16	1123333	1063334	0	0.953450265	0.973080123	0.04	0.355998846	0.656296859
Ran4	SNCAIP	cg07195301	5'UTR	5	121648993	121676892	-0.22	0.007801946	0.049223187	-0.06	0.446778171	0.719639242
Ran4	C11orf49;C11orf49;C	cg07438103	Body;Body;Body;Body	11	47175143	47131719	0.11	0.041093341	0.170865217	0.16	0.000173238	0.003172991
Ran4		cg07594074		5	52774551	52810308	0.1	0.072945478	0.250628459	0.02	0.509837107	0.757546966
Ran4	MICA	cg07625630	Body	6	31382118	31490097	-0.01	0.890770064	0.952807079	-0.1	0.130064169	0.332811256
Ran4	ARSK;ARSK;TTC37	cg07701281	5'UTR;1stExon;TSS200	5	94890855	94916611	0.05	0.279102466	0.57399667	-0.05	0.267859267	0.554851339
Ran4	C19orf50	cg07790680	TSS1500	19	18668394	18529394	-0.11	0.268279772	0.567640737	-0.07	0.514471046	0.757546966
Ran4	DAPK3	cg07790807	Body	19	3960982	3911982	0.02	0.752356698	0.920638979	0.06	0.365617635	0.662681963
Ran4		cg07870370		20	61822366	61292811	-0.11	0.112211524	0.351806791	0.09	0.063958559	0.218211554
Ran4	TNFRSF11A	cg07888234	TSS1500	18	59992252	58143232	-0.04	0.514776749	0.756467127	-0.03	0.609361805	0.826214228
Ran4	ZDHHC9;ZDHHC9	cg07903515	Body;Body	26	128975063	128802744	-0.2	0.14963496	0.425601075	-0.05	0.708372523	0.86815431
Ran4	TSPAN18;TSPAN18	cg08343101	Body;Body	11	44933332	44889908	-0.13	0.000260437	0.003227559	-0.08	0.037545519	0.157419766
Ran4		cg08383929		5	180646754	180579360	0.52	1.49E-07	4.70E-06	0.63	1.53E-13	1.33E-11
Ran4	PER1	cg08521677	5'UTR	17	8054688	7995413	-0.13	0.177383823	0.455942123	0.1	0.294071572	0.588143144
Ran4	RNF175;RNF175	cg08660876	5'UTR;1stExon	4	154681323	154900773	0.06	0.501413383	0.756467127	0.1	0.136245587	0.34110406
Ran4	SLC39A11;SLC39A11;S	cg08822737	1stExon;5'UTR;5'UTR;1s	17	71088851	68600446	-0.07	0.427253189	0.723204179	-0.07	0.272885531	0.561918135
Ran4		cg08839808		6	156983304	157024996	-0.22	0.048437067	0.188850138	-0.09	0.389160557	0.679250598
Ran4	PTPRZ1	cg09070142	Body	7	121532396	121319632	-0.26	0.02262813	0.104692815	-0.09	0.325818714	0.628174191
Ran4	PRKAG2;PRKAG2	cg09125924	Body;Body	7	151452190	151083123	-0.02	0.806547886	0.948719039	-0.16	0.01544139	0.081418238
Ran4	LYSMD4	cg09230903	TSS200	15	100273797	98091320	0.07	0.475570901	0.748542013	0.09	0.475478331	0.725730084
Ran4	CACNA1H;CACNA1H	cg09242293	Body;Body	16	1217652	1157653	-0.01	0.867125895	0.952807079	-0.05	0.539145925	0.762694235
Ran4		cg09295202		14	21535394	20605234	0.12	0.22684097	0.519677982	0.07	0.375278943	0.670158668
Ran4	SLC27A1	cg09325679	Body	19	17597534	17458534	0.19	0.041898154	0.170865217	0.01	0.858272028	0.945185651
Ran4	FOXO1	cg09504482	Body	13	41238655	40136655	0.07	0.216459883	0.506855399	0.05	0.291292621	0.588143144
Ran4	LOC348926	cg09526697	Body	4	3953675	4004597	-0.02	0.600167111	0.825895035	0.07	0.187829108	0.419003395
Ran4	SNRPA	cg09528372	Body	19	41257673	45949513	-0.08	0.464932185	0.743462987	0.07	0.563969323	0.789331646
Ran4	SLC6A3	cg09892121	Body	5	1407319	1460319	-0.11	0.119621614	0.367333629	-0.07	0.260716999	0.546563347
Ran4		cg09969797		7	150543360	150174293	-0.11	0.162466062	0.441918305	0.13	0.039435618	0.1626439
Ran4	RUNX3;RUNX3	cg10013501	TSS1500;Body	1	25257813	25130400	0.16	0.092071008	0.30427276	0.03	0.772820675	0.906576449
Ran4	DNAJC1	cg10024446	Body	10	22048429	22088435	-0.09	0.259909159	0.556719001	-0.03	0.708379848	0.86815431
Ran4		cg10111214		6	14815676	14923655	0	0.947451943	0.969810691	0.09	0.35417515	0.656296859
Ran4	CCDC149	cg10202557	TSS1500	4	24982173	24591271	-0.26	0.001860631	0.015372356	-0.25	0.002327193	0.021312189
Ran4	HOXA2	cg10319053	TSS1500	7	27143370	27109895	0.42	0.000614885	0.006275444	0.42	0.004693188	0.034025613
Ran4	CAMTA1	cg10557683	Body	1	7023625	6946212	-0.1	0.514621071	0.756467127	-0.17	0.100088754	0.292696524
Ran4	EXPH5;EXPH5;EXPH5	cg10593028	1stExon;5'UTR;Body	11	108422791	107928001	0.23	0.06348507	0.227106384	-0.08	0.493551577	0.737149995
Ran4	OVOL1	cg10604040	Body	11	65559109	65315685	-0.03	0.661881158	0.876613595	0	0.982054625	0.996352728
Ran4	DTX1	cg10670310	TSS1500	12	113494422	111978805	0.06	0.431721764	0.72397372	0.02	0.808042307	0.918950075
Ran4	RYBP	cg10805254	Body	3	72433837	72516527	-0.3	0.00260972	0.020581201	-0.3	0.000160283	0.003098805
Ran4		cg10831607		12	115134374	113618757	-0.1	0.279554574	0.57399667	-0.18	0.074510256	0.233599722
Ran4		cg11092486		6	5087604	5032603	0.48	2.23E-05	0.000336439	0.33	0.002598357	0.023185339
Ran4		cg11107430		10	105230660	105220650	-0.28	1.42E-06	3.08E-05	-0.39	1.19E-06	0.00003973
Ran4	CA10;CA10;CA10	cg11144436	Body;Body;Body	17	50008372	47363371	-0.01	0.868288114	0.952807079	-0.07	0.251569598	0.533370056
Ran4		cg11185992		15	89316491	87117495	-0.05	0.433966956	0.72397372	0.15	0.031008898	0.135005112
Ran4	BTG2	cg11386686	TSS200	1	203274497	201541120	0.03	0.735731308	0.9117813	-0.17	0.062336166	0.214782037
Ran4	C6orf136;C6orf136;C	cg11393773	TSS1500;TSS1500;TSS150	6	30613351	30721330	0.01	0.849352546	0.952807079	0.12	0.056097232	0.199202416
Ran4	C5orf44;TRIM23;C5or	cg11399754	TSS200;TSS1500;TSS200;	5	64920452	64956208	0.2	0.020071352	0.096732766	0.12	0.315648316	0.618522684
Ran4	STK10	cg11565366	Body	5	171482633	171415238	-0.12	0.055208069	0.205991397	-0.16	0.003207006	0.026543125
Ran4	MORG1;MORG1;MAN2B1	cg11621113	TSS1500;TSS1500;Body	19	12776725	12637725	-0.1	0.010839243	0.063749446	-0.1	0.008849289	0.053230224
Ran4	KIAA2022	cg11656852	TSS1500	26	74146608	74063333	-0.48	0.010835845	0.063749446	-0.44	0.008071649	0.051861554
Ran4	TRAF5;TRAF5;TRAF5	cg11824945	5'UTR;TSS1500;5'UTR	1	211519171	209585794	-0.03	0.639426759	0.85338879	0.05	0.43042012	0.719639242
Ran4	COL7A1	cg11846236	1stExon	3	48632568	48607572	-0.1	0.456726971	0.737883499	0.08	0.446421844	0.719639242
Ran4	ANKH	cg12179288	Body	5	14779011	14832011	0.29	0.000290167	0.003471998	0.34	3.12E-11	1.81E-09
Ran4	LTBP3;LTBP3;LTBP3	cg12282552	Body;Body;Body	11	65321806	65078382	0.01	0.897979933	0.952807079	0.05	0.517294265	0.757546966
Ran4	UMODL1;UMODL1	cg12363671	TSS1500;TSS1500	21	43491213	42364282	-0.05	0.558413926	0.784492439	-0.07	0.252579696	0.533370056
Ran4	FAM155A	cg12463883	Body	13	108237965	107035966	-0.16	0.112537619	0.351806791	-0.24	0.031035658	0.135005112
Ran4	TMC4;TMC4	cg12559208	Body;Body	19	54668230	59360042	-0.19	0.072580786	0.250628459	-0.1	0.390373907	0.679250598
Ran4	ITGA11	cg12666899	Body	15	68711872	66498926	-0.14	0.123552796	0.372807132	-0.21	0.00224931	0.021155672
Ran4	TPBG;TPBG;TPBG	cg12864853	TSS1500;1stExon;5'UTR	6	83073156	83129875	-0.19	0.00374785	0.027481272	-0.26	4.81E-07	1.86E-05
Ran4		cg12930262		18	12283427	12273427	-0.04	0.681692958	0.882639763	0.08	0.411131571	0.701342092
Ran4	HYAL1;HYAL1;HYAL1;H	cg12930727	TSS1500;TSS1500;TSS150	3	50341293	50316297	0.39	0.073671766	0.250628459	-0.09	0.648527666	0.850723097
Ran4		cg13214185		14	107219616	106290661	-0.24	0.008067861	0.049991924	-0.13	0.225964614	0.488420408
Ran4	DNAJB8	cg13327513	Body	3	128181808	129664498	0.08	0.258114074	0.556719001	0.08	0.12303591	0.321928547
Ran4	AFF3;AFF3	cg13361307	Body;Body	2	100365075	99731507	0.03	0.819286077	0.952807079	0.01	0.883977585	0.964137665
Ran4	KANK2	cg13516362	TSS1500	19	11308987	11169987	-0.11	0.369668021	0.668097934	0.13	0.316370798	0.618522684
Ran4		cg13563070		1	43145343	42917930	-0.07	0.457061637	0.737883499	-0.09	0.355443732	0.656296859
Ran4		cg13693328		1	9256341	9178928	-0.43	0	5.65E-08	-0.52	0	3.49E-18
Ran4	PCSK2	cg13698778	Body	20	17296597	17244597	0.32	4.28E-07	1.24E-05	0.18	0.03972624	0.1626439
Ran4		cg13702000		17	38966101	36219627	-0.12	0.26245859	0.558730863	0.05	0.666543531	0.862294233
Ran4		cg13716840		5	956576	1009576	-0.02	0.748779072	0.920638979	0	0.973938059	0.992949736
Ran4	DGKI	cg13734282	Body	7	137125473	136776013	0.15	0.400832114	0.706034231	-0.18	0.281692207	0.573268351
Ran4	SDHAF2;CPSF7;CPSF7;	cg13744070	Body;TSS1500;TSS1500;T	11	61197882	60954458	-0.12	0.173607638	0.453814387	-0.14	0.074109919	0.233599722
Ran4	FAM193B;FAM193B	cg13906733	TSS200;TSS200	5	176981629	176914235	-0.11	0.217324285	0.506855399	0.02	0.854351278	0.945185651
Ran4	C1orf101;C1orf101	cg13938876	TSS1500;TSS1500	1	244623953	242690576	0.05	0.602165544	0.825895035	-0.01	0.928064916	0.987665415
Ran4	REXO1	cg13981214	TSS1500	19	1849898	1800898	-0.37	4.69E-07	1.25E-05	-0.28	1.10E-05	0.000225177
Ran4	ADAMTSL1	cg14003978	Body	9	18862115	18852115	0.04	0.709598183	0.897594078	0	0.998323266	0.999456066
Ran4	PAX6	cg14037837	5'UTR	11	31839314	31795890	0.04	0.53851081	0.772754964	-0.06	0.424039304	0.719639242
Ran4	ARHGAP17;ARHGAP17	cg14045374	TSS1500;TSS1500	16	25027571	24935072	0.02	0.90596394	0.952807079	0.01	0.943128263	0.988145328
Ran4	MSH5;MSH5;MSH5;MSH5	cg14119796	TSS200;TSS200;TSS200;T	6	31707579	31815558	0.01	0.909469605	0.953431882	0.02	0.773716107	0.906576449
Ran4	CRIP3	cg14238325	TSS1500	6	43276781	43384759	0.14	0.072959052	0.250628459	0.11	0.066005225	0.223007945
Ran4	RABGAP1	cg14397941	3'UTR	9	125865760	124905581	-0.03	0.7139365	0.897594078	-0.11	0.128029099	0.330030566
Ran4	COL15A1	cg14424210	Body	9	101832044	100871865	-0.01	0.89095563	0.952807079	-0.02	0.770533947	0.906576449
Ran4		cg14437725		9	137787387	136927208	0.03	0.892963034	0.952807079	-0.16	0.199883927	0.443054819
Ran4	DENND1A;DENND1A	cg14500932	Body;Body	9	126534337	125574158	-0.06	0.569888202	0.794181551	-0.32	0.014142904	0.075908046
Ran4	ZBTB4;ZBTB4	cg14591195	5'UTR;5'UTR	17	7382608	7323332	0.08	0.215220992	0.506855399	0.12	0.073767278	0.233599722
Ran4	CDH10	cg14730815	TSS1500	5	24645147	24680904	-0.1	0.382684095	0.684491655	-0.04	0.647457699	0.850723097
Ran4	LOC100128239	cg15003194	Body	11	133910729	133415939	-0.07	0.307698081	0.596487341	0.19	0.004386338	0.033183601
Ran4	BHLHE41	cg15117548	TSS1500	12	26279160	26170427	-0.09	0.315649308	0.608501722	0.09	0.339591293	0.648223801
Ran4	ZNF710	cg15188623	5'UTR	15	90608429	88409433	-0.31	5.50E-07	1.36E-05	-0.44	3.01E-12	2.09E-10
Ran4		cg15392844		1	35393790	35166377	0.01	0.902209759	0.952807079	0.01	0.875274095	0.957847123
Ran4		cg15406010		6	108478650	108585343	0.06	0.385377019	0.685773465	0.05	0.460710378	0.722372458
Ran4	GRP;GRP;GRP	cg15509687	Body;Body;Body	18	56887651	55038631	0.21	0.115641378	0.358281769	-0.04	0.759419342	0.906361528
Ran4	NIPA2;NIPA2;NIPA2;N	cg15566783	5'UTR;1stExon;5'UTR;5'	15	23034186	20585627	-0.05	0.498330377	0.756467127	0.04	0.610163956	0.826214228
Ran4		cg15604182		2	62687964	62541468	0.02	0.803349154	0.948719039	-0.14	0.119472677	0.319819166
Ran4	SNX2	cg15623892	TSS200	5	122110559	122138458	-0.09	0.25232425	0.550669904	-0.01	0.933279301	0.988145328
Ran4	AMPD1	cg15740508	TSS1500	1	115238559	115040082	0.23	0.0591848	0.21618027	0.05	0.550348046	0.77538915
Ran4		cg15763252		11	20570026	20526602	0.07	0.108199904	0.344452905	0.02	0.445374161	0.719639242
Ran4	CDCA3	cg15942562	Body	12	6959471	6829732	0.24	0.006069122	0.042119707	0.22	0.008871704	0.053230224
Ran4	SEMA4F	cg16028986	TSS200	2	74881292	74734800	0.05	0.613023092	0.834192208	-0.18	0.00462367	0.034025613
Ran4	ERBB2;ERBB2	cg16065186	5'UTR;Body	17	37856663	35110189	0.1	0.439647008	0.726464342	0.06	0.520367252	0.757689555
Ran4	CDC20	cg16147196	Body	1	43828680	43601267	-0.02	0.703474004	0.894159265	0.04	0.487175593	0.737149995
Ran4	LRPAP1	cg16465012	Body	4	3527577	3497375	-0.18	0.001100527	0.010321159	-0.13	0.052052774	0.194778122
Ran4	SLC29A4;SLC29A4	cg16498359	Body;Body	7	5340232	5306758	0.03	0.507473148	0.756467127	-0.1	0.121945182	0.321491844
Ran4	AGRN	cg16502826	Body	1	970237	960100	0.01	0.681382067	0.882639763	-0.02	0.666038259	0.862294233
Ran4	OSBPL5;OSBPL5;OSBPL	cg16507827	Body;Body;Body	11	3112303	3068879	-0.02	0.778748794	0.931813212	0.03	0.688633086	0.866691814
Ran4	UBQLN1;UBQLN1	cg16558348	Body;Body	9	86322296	85512116	-0.03	0.623461188	0.8417939	0.08	0.319728979	0.621596004
Ran4	RUFY1;RUFY1;RUFY1	cg16570129	Body;Body;Body	5	179004739	178937345	0.02	0.880201753	0.952807079	0.24	0.105214845	0.299944366
Ran4	QTRT1	cg16587108	TSS1500	19	10811909	10672909	-0.11	0.171754229	0.453814387	0.02	0.793015441	0.910845738
Ran4	DEFB4	cg16677947	Body	8	7753688	7791098	0.12	0.273691039	0.568687369	-0.08	0.443006637	0.719639242
Ran4	SDCCAG8;CEP170;CEP1	cg16730798	TSS1500;TSS200;TSS200;	1	243418863	241485486	0.09	0.352401553	0.643596521	-0.01	0.953826901	0.988145328
Ran4	PPEF1;PPEF1;PPEF1	cg16846332	Body;Body;Body	26	18776743	18686664	-0.54	0.000815331	0.007858885	-0.66	1.37E-06	0.00003973
Ran4	CPA1;CPA1	cg16847637	1stExon;5'UTR	7	130020328	129807564	0.11	0.137779421	0.398412159	0.11	0.142001423	0.346369195
Ran4	VPS37A;CNOT7;VPS37A	cg17084326	1stExon;TSS1500;1stExo	8	17104852	17149223	-0.13	0.132518364	0.389693833	0.15	0.135093671	0.340670996
Ran4	CACNB1	cg17250296	Body	17	37331628	34585154	-0.15	0.02122974	0.10091397	0.02	0.750515681	0.903735145
Ran4		cg17263823		21	33942142	32864013	-0.1	0.233881479	0.520236367	0.06	0.445455886	0.719639242
Ran4		cg17339543		10	102772928	102762918	0.07	0.512234191	0.756467127	0.11	0.438003456	0.719639242
Ran4	DUSP21;DUSP21	cg17467287	1stExon;5'UTR	26	44703301	44588245	-0.07	0.409287623	0.710315482	-0.22	0.036869866	0.156472114
Ran4		cg17473765		5	139016709	138996893	-0.11	0.247198606	0.542898204	0.1	0.440278071	0.719639242
Ran4	CDH18;CDH18	cg17523769	TSS1500;TSS1500	5	19988666	20024423	-0.01	0.885108027	0.952807079	0.02	0.840411635	0.944272271
Ran4	NDUFS8	cg17583008	TSS200	11	67797931	67554507	0.04	0.691934824	0.882725676	0.12	0.378106825	0.671332526
Ran4	BRSK1	cg17653972	Body	19	55815941	60507753	0.01	0.916154044	0.957546546	0.04	0.58367584	0.806028541
Ran4	SNX8	cg17831826	Body	7	2317083	2283609	-0.12	0.040998023	0.170865217	-0.17	0.004971907	0.035310686
Ran4	ZNF449;ZNF75D	cg18101474	TSS1500;TSS200	26	134478119	134305785	0.99	8.27E-06	0.000143485	0.7	0.001715921	0.017460651
Ran4	PDAP1;BUD31	cg18176813	TSS200;TSS200	7	99006468	98844404	-0.05	0.341710618	0.633943983	0.03	0.649618069	0.850723097
Ran4		cg18367124		14	104744006	103815051	0.03	0.606984746	0.829227192	0.12	0.018049691	0.08973275
Ran4	SAP30	cg18377183	TSS200	4	174292076	174528651	0.08	0.134346071	0.391748627	0.07	0.166839837	0.387068422
Ran4	INSM2;INSM2	cg18415686	3'UTR;1stExon	14	36005164	35074915	0.25	0.00624078	0.042461778	0.09	0.393148532	0.680144844
Ran4	BBS10	cg18530189	TSS200	12	76742306	75266437	-0.2	0.017851401	0.088491945	-0.09	0.124288767	0.322779783
Ran4	ATG7;ATG7;ATG7	cg18531720	Body;Body;Body	3	11526841	11501841	0.1	0.013382823	0.069845672	0.05	0.103900627	0.298821638
Ran4	P2RX4	cg18673825	TSS1500	12	121647177	120131560	-0.01	0.87731605	0.952807079	0.14	0.051803202	0.194778122
Ran4	DKKL1;TEAD2	cg18714712	TSS200;TSS1500	19	49866917	54558729	-0.04	0.62724426	0.84312965	0.11	0.17523672	0.399957259
Ran4	MS4A3;MS4A3;MS4A3	cg18774435	3'UTR;3'UTR;3'UTR	11	59838540	59595116	-0.16	0.341521576	0.633943983	0.04	0.767073768	0.906576449
Ran4	CCHCR1;CCHCR1;TCF19	cg18795955	TSS1500;TSS1500;5'UTR;	6	31126736	31234715	-0.04	0.387570731	0.686158386	-0.13	0.003279754	0.026543125
Ran4		cg18844929		11	71554504	71232152	-0.07	0.575502649	0.798797677	0.29	0.007832812	0.051430539
Ran4	PLCB4;PLCB4	cg18870258	3'UTR;3'UTR	20	9460935	9408935	0.12	0.478548025	0.748542013	-0.3	0.09954702	0.292696524
Ran4	GTSE1;CN5H6.4	cg18884805	TSS200;TSS200	22	46692594	45071258	-0.08	0.405004316	0.709780291	-0.25	0.006739605	0.045987893
Ran4		cg19147483		6	12355642	12463628	-0.06	0.629310027	0.84312965	-0.03	0.813053575	0.921637277
Ran4	MIER1;WDR78;MIER1;M	cg19150666	5'UTR;TSS1500;5'UTR;5'	1	67391091	67163679	-0.18	0.187362872	0.471122584	-0.06	0.738925862	0.895979791
Ran4		cg19223064		10	30351259	30391265	-0.57	5.54E-08	2.14E-06	-0.6	3.33E-06	0.000077256
Ran4	HNRNPM;HNRNPM	cg19262019	Body;Body	19	8510039	8416039	-0.05	0.303038964	0.596487341	0.02	0.727734918	0.885495635
Ran4	RCAN1;RCAN1	cg19458410	5'UTR;Body	21	35985263	34907133	0.16	0.004680888	0.033148329	0.11	0.012513528	0.072578462
Ran4	VTRNA1-3	cg19573859	TSS1500	5	140105089	140085273	-0.04	0.72642684	0.906727027	-0.06	0.448740562	0.719639242
Ran4		cg19578175		11	15964499	15921075	0.05	0.452586737	0.737883499	0.03	0.469512751	0.722372458
Ran4	AQR	cg19599611	3'UTR	15	35148637	32935929	-0.58	1.55E-05	0.000256119	-0.32	0.006066986	0.042226223
Ran4	ZGPAT;ZGPAT;ZGPAT;L	cg19841423	Body;Body;Body;TSS1500	20	62366755	61837199	-0.52	5.29E-13	9.18E-11	-0.37	0.002102986	0.020328865
Ran4	NOP10	cg19928692	1stExon	15	34635227	32422519	-0.02	0.839118719	0.952807079	0	0.964389092	0.992949736
Ran4	POLR1D	cg20069090	Body	13	28240007	27138007	0.17	0.00695742	0.044707866	0.01	0.920927191	0.9861005
Ran4	DDIT4	cg20088969	TSS1500	10	74032886	73702892	0	0.977465724	0.981938697	-0.02	0.650265356	0.850723097
Ran4	PRDM16;PRDM16	cg20236995	Body;Body	1	3071963	3061823	-0.04	0.691482786	0.882725676	-0.23	0.021994297	0.106305769
Ran4		cg20365687		13	60834809	59732810	-0.06	0.416070024	0.718290041	-0.01	0.940405007	0.988145328
Ran4	KRT2	cg20479688	TSS1500	12	53046513	51332780	0.11	0.272967029	0.568687369	-0.03	0.805213095	0.918734941
Ran4		cg20735682		6	168665386	168408235	0.12	0.163973887	0.441918305	0.26	0.016417448	0.084018705
Ran4		cg20799503		8	6922925	6910335	0.15	0.061704699	0.223036777	-0.1	0.120905317	0.32118359
Ran4	C3orf67	cg20926120	Body	3	58852325	58827365	0.2	0.024430453	0.111544305	0.14	0.044064003	0.176256012
Ran4	MIR127;RTL1	cg21103400	TSS200;1stExon	14	101349151	100418904	0	0.960201852	0.977096899	-0.03	0.708493747	0.86815431
Ran4		cg21546184		8	65283649	65446203	0.07	0.295088473	0.588481035	0.08	0.349947546	0.656296859
Ran4	BAALC;BAALC;C8orf56	cg21642926	Body;Body;TSS1500	8	104154149	104223325	0	0.968524142	0.979818884	-0.19	0.106641519	0.299944366
Ran4	CARD18	cg21643095	3'UTR	11	105009375	104514585	-0.02	0.756088512	0.920638979	-0.03	0.643728545	0.850723097
Ran4	BARX2	cg21697198	Body	11	129246394	128751604	0.02	0.880669218	0.952807079	0.04	0.648376156	0.850723097
Ran4	MUC5B	cg21856695	TSS1500	11	1243300	1199876	0.06	0.285107349	0.579752614	-0.09	0.148952604	0.35748625
Ran4	ID2	cg21943797	TSS1500	2	8821414	8738865	-0.01	0.90612777	0.952807079	0	0.975829913	0.992949736
Ran4	LMAN1L	cg21948564	TSS1500	15	75104625	72891678	-0.03	0.797203855	0.947362115	0.06	0.538889249	0.762694235
Ran4	DHX30;DHX30;MIR1226	cg22067839	Body;Body;TSS1500	3	47889960	47864964	0.04	0.306137774	0.596487341	-0.03	0.62669107	0.842040511
Ran4	EIF4A3	cg22375009	Body	17	78112888	75727483	-0.24	0.011788008	0.067056373	-0.11	0.17699258	0.399957259
Ran4		cg22542632		4	59362677	59057434	-0.14	0.013486052	0.069845672	-0.12	0.0728923	0.233599722
Ran4	DIP2C;C10orf108;C10	cg22656048	Body;Body;Body	10	696356	686356	-0.05	0.423707183	0.72071761	0.04	0.525695136	0.759095051
Ran4		cg22696984		2	75833496	75687004	0.07	0.552869828	0.779861099	0.19	0.114747712	0.311970342
Ran4	PRCD	cg22738586	TSS200	17	74535962	72047557	0.17	0.015326647	0.077077486	0.09	0.092253866	0.274396114
Ran4		cg22804528		3	124780157	126262847	0.02	0.763880887	0.921712337	0.07	0.143159015	0.346369195
Ran4	BAT3;BAT3;BAT3	cg22944934	TSS1500;TSS1500;TSS150	6	31621765	31729744	-0.05	0.674359517	0.882639763	0.06	0.463569292	0.722372458
Ran4	IGFBP2	cg23059946	Body	2	217500594	217208839	-0.01	0.924805809	0.960801245	0.15	0.087964938	0.266189552
Ran4	COMTD1	cg23068548	TSS200	10	76995807	76665813	0.03	0.712132248	0.897594078	0.08	0.252890975	0.533370056
Ran4	IRF2	cg23091406	TSS1500	4	185395982	185632976	-0.03	0.877237483	0.952807079	0.05	0.695762046	0.867567515
Ran4	ADAM30	cg23131777	1stExon	1	120438925	120240448	0.08	0.169041646	0.451211163	0.03	0.67267386	0.863802595
Ran4	FIBCD1;FIBCD1	cg23152772	Body;Body	9	133813632	132803453	0.02	0.834062378	0.952807079	-0.01	0.927934326	0.987665415
Ran4	ENO2	cg23199063	TSS200	12	7023482	6893743	0.13	0.377468666	0.67866128	-0.09	0.370746338	0.668495988
Ran4		cg23254497		19	2495334	2446334	-0.28	0.003801444	0.027481272	-0.14	0.139497735	0.346369195
Ran4	KCNE1L	cg23299641	1stExon	26	108868237	108754893	0.61	7.21E-07	1.67E-05	0.53	1.26E-06	0.00003973
Ran4	SYT7	cg23370512	Body	11	61334385	61090961	-0.01	0.894496539	0.952807079	0.03	0.461604629	0.722372458
Ran4	SLC6A5	cg23745839	Body	11	20627025	20583601	0.05	0.566072978	0.792045659	0.09	0.512135351	0.757546966
Ran4	RAD51L1;RAD51L1;RAD	cg23900070	Body;Body;Body	14	68853595	67923348	0.09	0.48409225	0.753273591	0.02	0.760510248	0.906361528
Ran4	WDR35;WDR35	cg24297976	Body;Body	2	20189487	20052968	-0.15	0.128974449	0.382513964	0	0.970514577	0.992949736
Ran4		cg24487940		10	91597490	91587470	0.11	0.259252568	0.556719001	0.15	0.14323542	0.346369195
Ran4		cg24506936		8	143535891	143532893	0.21	0.002192865	0.017695911	0.25	0.002758203	0.023996366
Ran4	LOC441666	cg24527560	TSS200	10	42863508	42183514	-0.01	0.921933319	0.960693278	-0.29	0.176176881	0.399957259
Ran4	SLC30A3	cg24594459	3'UTR	2	27478146	27331650	0.28	1.65E-06	3.37E-05	0.18	0.000843461	0.010871275
Ran4	VPS37C	cg24692310	5'UTR	11	60915630	60672206	-0.16	0.041816435	0.170865217	-0.07	0.296324988	0.589263405
Ran4	IGDCC3	cg24741685	Body	15	65661080	63448133	0.05	0.476915021	0.748542013	0.14	0.013109143	0.074360404
Ran4	ARHGEF10	cg24804146	Body	8	1821338	1808745	0.02	0.756144406	0.920638979	0.12	0.082324914	0.253531594
Ran4	ZNF652;ZNF652	cg24943609	5'UTR;5'UTR	17	47438093	44793092	-0.18	0.000634954	0.006295115	-0.23	0.000322804	0.005264085
Ran4		cg24976258		5	73883404	73919160	-0.33	3.38E-08	1.47E-06	-0.23	4.08E-07	0.000017748
Ran4		cg25153726		13	111217366	110015367	0.09	0.100138992	0.325743461	0.04	0.564780402	0.789331646
Ran4	GHITM;GHITM	cg25186695	5'UTR;1stExon	10	85899272	85889252	0.1	0.340956417	0.633943983	0.01	0.947920435	0.988145328
Ran4	CCDC81;CCDC81	cg25219643	Body;Body	11	86106473	85784121	-0.01	0.899464226	0.952807079	0.17	0.000494505	0.007170323
Ran4	GANC;TMEM87A;TMEM87	cg25271375	TSS1500;TSS200;TSS200	15	42565784	40353076	-0.29	0.013452378	0.069845672	0.19	0.085048699	0.259622344
Ran4		cg25405895		8	140624448	140693630	0.17	0.000527807	0.00610244	-0.07	0.360039365	0.659440521
Ran4	TFIP11;TFIP11	cg25406755	TSS1500;TSS1500	22	26908877	25238877	-0.03	0.688848082	0.882725676	0.16	0.0017561	0.017460651
Ran4	C10orf79;MIR609	cg25414746	Body;TSS1500	10	105978956	105968946	-0.5	1.91E-12	1.66E-10	-0.37	0.001165636	0.013521378
Ran4	KLF16	cg25428970	TSS200	19	1863731	1814731	-0.03	0.823434051	0.952807079	0.19	0.153273148	0.362850718
Ran4	FBXO30	cg25435270	TSS200	6	146136104	146177797	-0.08	0.12302686	0.372807132	-0.03	0.465188446	0.722372458
Ran4	IL3	cg25474070	TSS1500	5	131394999	131422898	0.1	0.182237277	0.464973052	-0.01	0.773694736	0.906576449
Ran4	RNU5E;RNU5D;CKMT2;C	cg25553841	Body;Body;Body;Body;Bo	5	80550291	80586047	-0.07	0.545417453	0.775655148	0.13	0.326722783	0.628174191
Ran4	ZNF442	cg25591573	5'UTR	19	12476246	12337246	-0.08	0.186479861	0.471122584	0.01	0.844019138	0.94443299
Ran4	RPTOR;RPTOR	cg25673241	Body;Body	17	78694856	76309451	0	0.966119181	0.979818884	0.09	0.343769485	0.650172722
Ran4		cg25824209		6	95534149	95590870	0.05	0.22706944	0.519677982	0.09	0.059816307	0.208160748
Ran4	TMEM14A	cg25923856	5'UTR	6	52536059	52644018	-0.04	0.67083314	0.881739014	0.09	0.26636016	0.554851339
Ran4	ZNF449;ZNF75D	cg26039676	TSS200;TSS1500	26	134478549	134306215	0.78	3.15E-05	0.000455438	0.89	0.000191416	0.003330638
Ran4	MYT1L	cg26094651	Body	2	1802045	1781052	-0.1	0.462224021	0.74255433	0.18	0.573704591	0.798596791
Ran4	GPX2	cg26155983	TSS1500	14	65410145	64479898	-0.01	0.854932951	0.952807079	0.01	0.84116208	0.944272271
Ran4	HLA-DOA	cg26168907	Body	6	32977223	33085201	0.09	0.305003983	0.596487341	-0.02	0.795681334	0.910845738
Ran4	SLC25A28	cg26215887	TSS200	10	101380313	101370303	-0.09	0.307646328	0.596487341	-0.2	0.015864141	0.082398822
Ran4	ZMPSTE24	cg26266862	TSS1500	1	40723194	40495781	0.12	0.351508072	0.643596521	-0.14	0.111166975	0.306090294
Ran4		cg26278228		2	191367505	191075750	0.19	0.012987709	0.069845672	0.13	0.131479129	0.333976182
Ran4	FHIT;FHIT	cg26322434	TSS200;TSS200	3	61237156	61212196	-0.24	0.001193347	0.010897142	0.06	0.49058316	0.737149995
Ran4		cg26347197		1	84326669	84099257	0	0.979108902	0.981938697	-0.06	0.578420715	0.80195382
Ran4	MYO18A;MYO18A	cg26454350	Body;Body	17	27493204	24517330	0.06	0.288855948	0.582750081	0.07	0.221612143	0.482006411
Ran4	ASTN1;ASTN1	cg26560769	Body;Body	1	177002422	175269045	0.01	0.884083657	0.952807079	0	0.965996309	0.992949736
Ran4	MEX3B	cg26595336	TSS200	15	82338380	80125435	-0.07	0.457190064	0.737883499	-0.18	0.013248118	0.074360404
Ran4		cg26888227		10	45697308	45017314	0	0.975147239	0.981938697	0.14	0.212961923	0.469055375
Ran4	CYTSB;CYTSB;CYTSB;C	cg26900995	Body;Body;Body;Body	17	20060311	20000903	0.16	0.036016901	0.154294625	0.12	0.091378259	0.274134777
Ran4	KIRREL3;KIRREL3	cg26908505	Body;Body	11	126517611	126022821	0.12	0.515542363	0.756467127	0.07	0.638894186	0.850723097
Ran4		cg26965089		7	25902057	25868582	-0.16	0.045425279	0.179120134	-0.04	0.595417759	0.815769213
Ran4	TRPV5	cg26965639	Body	7	142606734	142316856	-0.18	0.012536601	0.069050802	-0.14	0.025602289	0.11945666
Ran4	TUBA3C	cg27040976	Body	13	19752478	18650478	-0.03	0.764994677	0.921712337	0.06	0.382939979	0.674407746
Ran4		cg27107963		18	76629213	74730201	-0.03	0.811258099	0.950277904	-0.02	0.787134139	0.910845738
Ran4		cg27186519		11	46732376	46688952	-0.17	0.001233788	0.01097755	-0.12	0.030380179	0.135005112
Ran4	PRKD2;PRKD2;PRKD2;P	cg27194998	Body;5'UTR;Body;Body;1	19	47217554	51909394	-0.04	0.593868937	0.82100606	-0.15	0.01397103	0.075908046
Ran4		cg27213872		2	206667827	206376072	-0.49	0.000108683	0.0014505	-0.52	2.69E-06	6.69E-05
Ran4	TNXB	cg27337194	Body	6	32036911	32144889	0.07	0.497906095	0.756467127	0.14	0.070784978	0.231538492
Ran4	PHF6;PHF6;PHF6	cg27389529	TSS1500;TSS1500;TSS150	26	133507040	133334706	1.41	2.22E-16	7.70E-14	1.38	0	3.49E-18
Ran4	AGA	cg27436044	Body	4	178360978	178597972	0.04	0.618606496	0.838501774	0.07	0.404079817	0.692708258
Ran4	TNXB	cg27442047	Body	6	32049856	32157834	-0.08	0.164286632	0.441918305	-0.04	0.53368137	0.762694235
Ran4	LGI1	cg27454789	TSS1500	10	95516788	95506778	-0.04	0.538924211	0.772754964	0.12	0.161884689	0.378093099
Ran4	LLPH	cg27481639	TSS200	12	66524651	64810918	0.01	0.945732473	0.969810691	0.05	0.617074621	0.83233321
Ran4	PSMB10	cg27506889	TSS200	16	67970774	66528275	-0.07	0.343462446	0.633943983	0.07	0.111692639	0.306090294
Ran5	HS3ST3B1	cg00183916	1stExon	17	14204936	14145661	0.07	0.551872821	0.774808881	0.08	0.45468603	0.739395974
Ran5	SERPINB5	cg00226904	Body	18	61157065	59308045	0.01	0.933350038	0.978330763	-0.04	0.733869121	0.92531324
Ran5	NDUFS6	cg00232265	Body	5	1814816	1867816	-0.01	0.942155357	0.979163148	-0.01	0.909217254	0.961725241
Ran5	CKS2	cg00292435	TSS1500	9	91925643	91115463	0.07	0.215475215	0.47459098	0.01	0.908937067	0.961725241
Ran5	LECT1;LECT1;LECT1;L	cg00345862	1stExon;5'UTR;1stExon;	13	53313845	52211846	0.07	0.148121393	0.376367052	0.23	1.53E-08	5.32E-07
Ran5	KATNAL1;KATNAL1	cg00517533	5'UTR;5'UTR	13	30880827	29778827	-0.1	0.472076371	0.72716781	0.06	0.728843825	0.922567956
Ran5	GNG11	cg00536924	TSS200	7	93551004	93388940	0.01	0.782251385	0.922791464	-0.07	0.172009122	0.456940263
Ran5	PTGDS	cg00563932	TSS1500	9	139871049	138990870	-0.44	1.34E-05	0.00029145	-0.44	2.08E-10	1.03E-08
Ran5	PLEC1;PLEC1;PLEC1;M	cg00611614	Body;Body;TSS1500;TSS2	8	145019630	145091618	0.12	0.008853969	0.066122744	0.08	0.042557724	0.182840592
Ran5		cg00698744		26	53122826	53139551	1.47	3.29E-10	2.86E-08	0.93	2.25E-05	0.000412105
Ran5	C3orf26;FILIP1L;FIL	cg00718336	Body;5'UTR;5'UTR	3	99742090	101224780	-0.05	0.754152249	0.912090282	0.05	0.725905898	0.922567956
Ran5	BIRC7;BIRC7	cg00753658	TSS200;TSS200	20	61867154	61337599	-0.18	0.013999362	0.086996035	-0.12	0.189407526	0.47763637
Ran5	PLD5	cg00812833	5'UTR	1	242687412	240754035	-0.06	0.234608181	0.497827116	-0.08	0.118477303	0.381760199
Ran5	BTBD17	cg00898111	TSS1500	17	72359190	69870785	0.29	1.61E-06	4.31E-05	0.39	4.66E-10	2.03E-08
Ran5		cg00952292		7	23696496	23663021	-0.11	0.135171147	0.366715524	-0.1	0.157984277	0.449749916
Ran5	EGR2;EGR2;EGR2;EGR2	cg00963675	3'UTR;3'UTR;3'UTR;3'UT	10	64572581	64242587	0.11	0.024788774	0.130704445	0.05	0.287477731	0.574955462
Ran5		cg00975163		14	19647166	18717166	0.48	0.064320438	0.241801441	0.64	0.021204163	0.111803769
Ran5	LOC100216545	cg00993799	Body	7	104653126	104440362	-0.39	0.00022831	0.003055842	-0.19	0.072480212	0.267222192
Ran5	DOM3Z;STK19;STK19;S	cg01067809	5'UTR;TSS200;Body;TSS2	6	31939546	32047525	-0.15	0.088016752	0.281007612	-0.23	3.95E-06	0.00009164
Ran5	IL20RA	cg01076217	Body	6	137364811	137406504	0.29	0.008213894	0.064693765	0.3	0.003652162	0.0276294
Ran5	C10orf119	cg01144764	TSS1500	10	121633063	121623053	-0.09	0.334745663	0.606726514	-0.11	0.140599698	0.421799094
Ran5	SNORA16A;SNHG12	cg01198591	TSS1500;TSS1500	1	28909005	28781592	-0.19	0.141163192	0.372157506	-0.39	0.011035486	0.067616785
Ran5	HCCA2;KRTAP5-4	cg01258634	Body;TSS1500	11	1644574	1601150	-0.05	0.460130989	0.721286415	0.02	0.715188452	0.918396979
Ran5	TSNARE1	cg01362754	Body	8	143397718	143395625	0	0.960320812	0.979366273	-0.1	0.218578229	0.513954214
Ran5		cg01379237		3	189983744	191466438	-0.03	0.825751758	0.939090235	-0.17	0.251334494	0.536659002
Ran5	KIAA0226;KIAA0226	cg01388187	Body;Body	3	197409604	198894001	-0.12	0.050366455	0.206206192	-0.05	0.36325825	0.666342212
Ran5	PVR;PVR;PVR;PVR	cg01396723	TSS1500;TSS1500;TSS150	19	45146828	49838668	-0.1	0.065808103	0.241801441	-0.13	0.072948587	0.267222192
Ran5	XPNPEP3;ST13	cg01488674	TSS1500;TSS200	22	41252774	39582720	0.13	0.009700633	0.066122744	0	0.972888771	0.978538521
Ran5	ZNF287	cg01590416	TSS1500	17	16472754	16413479	-0.06	0.477208223	0.731579126	-0.12	0.254450389	0.536659002
Ran5		cg01618806		2	3814539	3792414	-0.11	0.164075627	0.396516099	0.04	0.480270781	0.759701054
Ran5		cg01716527		3	170072769	171555463	0.12	0.396119963	0.675734055	-0.06	0.601680712	0.844293902
Ran5		cg01877595		16	2830321	2770322	-0.03	0.775067681	0.917427051	-0.06	0.243638119	0.536659002
Ran5		cg02039058		6	169242481	168984406	0.07	0.285773767	0.549213045	-0.22	0.002375676	0.019226401
Ran5		cg02041108		5	35946185	35981942	-0.07	0.265338547	0.53982417	0.13	0.126672795	0.39359047
Ran5	C12orf12	cg02048651	TSS200	12	91349012	89873143	0.07	0.272391239	0.544782478	-0.03	0.652539111	0.876770697
Ran5	EP400	cg02148800	Body	12	132546659	131112612	0.15	0.042548324	0.185085209	0.18	0.011381176	0.068287056
Ran5	CHCHD3	cg02204578	Body	7	132766399	132416939	-0.14	0.128178987	0.359446455	-0.13	0.044642597	0.18717619
Ran5	SLC44A4	cg02252769	Body	6	31838528	31946507	0.02	0.643723905	0.844994812	0.08	0.166087146	0.454343958
Ran5		cg02255054		14	19888629	18958629	0.12	0.075552569	0.25526499	0.02	0.819635235	0.939932428
Ran5	HS6ST2;HS6ST2	cg02276461	Body;Body	26	132092575	131920247	0.97	0	2.86E-08	0.89	0	7.24E-18
Ran5	FLT4	cg02328545	3'UTR	5	180030008	179962614	-0.26	0.004892589	0.040538595	-0.05	0.521418646	0.792374187
Ran5	CHFR;CHFR;CHFR;CHFR	cg02519218	Body;Body;Body;Body;Bo	12	133424286	131934359	0.37	1.30E-07	3.89E-06	0.26	2.39E-05	0.00041586
Ran5	FNIP1;FNIP1	cg02679662	Body;Body	5	131016702	131044601	0.04	0.765341916	0.914018804	0.03	0.777900607	0.939932428
Ran5	VWA3A	cg02843201	TSS1500	16	22103596	22011097	0.17	0.001397169	0.013891852	0.28	6.63E-05	0.001003148
Ran5	SPATS2L;SPATS2L;SPA	cg02882004	Body;Body;Body;Body	2	201334663	201042908	0.03	0.736798137	0.903301176	-0.21	0.00734803	0.048247442
Ran5	CCNY;CCNY	cg02950701	Body;5'UTR	10	35656925	35696931	0.16	0.028129879	0.143958793	0.08	0.177123291	0.45999183
Ran5	KCNG1	cg03027241	3'UTR	20	49620453	49053860	0.07	0.412877784	0.68252225	0.14	0.211118129	0.503213075
Ran5	STK19;STK19;DOM3Z;S	cg03031281	Body;Body;TSS1500;Body	6	31941422	32049401	-0.11	0.029646155	0.149519738	-0.07	0.26965611	0.558573371
Ran5	RALGAPA2	cg03048889	Body	20	20433168	20381168	-0.16	0.072772633	0.253248763	-0.17	0.048231984	0.199818219
Ran5	C7orf71;C7orf71	cg03076998	1stExon;5'UTR	7	26677537	26644062	0.01	0.899708373	0.971348783	-0.04	0.668388154	0.887782739
Ran5	DCAF12L1	cg03121419	TSS1500	26	125687720	125515401	-0.83	0.000104621	0.001456324	-1.16	1.93E-08	6.11E-07
Ran5	PTPRN2;PTPRN2;PTPRN	cg03170878	Body;Body;Body	7	157630174	157322935	0	0.956292608	0.979366273	-0.06	0.373950896	0.675843344
Ran5	GPR85;GPR85;GPR85;G	cg03177735	3'UTR;3'UTR;3'UTR;3'UT	7	112720816	112508052	-0.17	0.133561053	0.366062504	-0.11	0.286414548	0.574955462
Ran5	EPC2	cg03207246	Body	2	149435997	149152467	0.02	0.712301433	0.890850969	0	0.961258921	0.978538521
Ran5	ZNF828;ZNF828;ZNF82	cg03325670	Body;Body;Body	13	115090734	114108836	0.02	0.740758551	0.903301176	-0.01	0.856676623	0.94339591
Ran5	CTNNA3;CTNNA3	cg03333602	Body;Body	10	69370143	69040149	-0.11	0.42052481	0.690295443	0.07	0.547644507	0.804136238
Ran5	DDX17;DDX17	cg03373091	TSS200;TSS200	22	38902403	37232349	0.01	0.84352621	0.946802867	0.07	0.387047484	0.680265275
Ran5	SLC3A2;SLC3A2;SLC3A	cg03403511	Body;Body;Body;Body;Bo	11	62641217	62397793	-0.01	0.927036155	0.978330763	0.13	0.152574038	0.446182901
Ran5	TMEM132B	cg03428945	Body	12	125819597	124385550	0.25	0.054793734	0.214249657	0.19	0.11672117	0.379616516
Ran5		cg03477679		11	91960644	91600292	-0.09	0.217702337	0.476480587	-0.02	0.791327242	0.939932428
Ran5	EML1;EML1	cg03539735	Body;Body	14	100402658	99472411	0.04	0.739500075	0.903301176	0.07	0.365722306	0.666342212
Ran5	MYH6	cg03564620	TSS1500	14	23878667	22948507	0.06	0.052008971	0.208035884	0.02	0.685083295	0.899656553
Ran5	SDF4;SDF4	cg03580801	Body;Body	1	1153690	1143553	0.12	0.110690643	0.326443591	-0.12	0.114723574	0.379616516
Ran5	KALRN;KALRN	cg03660538	Body;Body	3	123894269	125376959	0.09	0.026044048	0.135273563	0.02	0.738651887	0.927981432
Ran5		cg03667488		10	89733191	89723171	0.02	0.90156798	0.971348783	-0.08	0.501958137	0.772926689
Ran5		cg03691756		8	91688967	91758143	0.06	0.201974245	0.456409333	0.04	0.342297162	0.637002205
Ran5	EBF3	cg03906996	Body	10	131639126	131529116	-0.02	0.811919027	0.935588813	0.05	0.63952229	0.871365065
Ran5	SIM2;SIM2	cg03993743	Body;Body	21	38072998	36994868	-0.14	0.157974663	0.387149174	-0.08	0.392603413	0.686190084
Ran5		cg04143592		16	88201606	86759107	0.07	0.496044085	0.747287193	0.1	0.238813979	0.536659002
Ran5	HS6ST3	cg04468128	Body	13	97065757	95863758	-0.21	0.067629056	0.241825065	-0.01	0.908511614	0.961725241
Ran5	RAB11B	cg04535340	TSS1500	19	8454867	8360867	0.02	0.911584366	0.974466831	-0.28	0.022969797	0.115847672
Ran5	PPAPDC2;C9orf68	cg04661128	TSS1500;Body	9	4661938	4651938	-0.12	0.534305135	0.765177724	-0.28	0.030507691	0.145433924
Ran5	AFAP1;AFAP1	cg04757063	Body;Body	4	7870292	7921192	-0.01	0.805312581	0.935508745	-0.05	0.533720271	0.795699919
Ran5	TRAF3;TRAF3;TRAF3	cg04846720	5'UTR;5'UTR;5'UTR	14	103295640	102365393	0.07	0.561521785	0.778524228	0.08	0.513279966	0.786878538
Ran5	CCDC9	cg05001520	5'UTR	19	47760154	52451994	0.11	0.445463651	0.717196475	0.16	0.24386301	0.536659002
Ran5	SNX16;SNX16;SNX16	cg05012709	5'UTR;5'UTR;5'UTR	8	82754017	82916572	-0.04	0.532605149	0.765177724	-0.05	0.130388202	0.398027143
Ran5	ACTG1	cg05036147	TSS200	17	79479952	77094547	-0.07	0.166569589	0.399767014	0.01	0.798671552	0.939932428
Ran5	PAQR6;PAQR6	cg05267893	3'UTR;3'UTR	1	156213621	154480245	0.02	0.86058703	0.953771613	0.19	0.015086396	0.086066653
Ran5		cg05318546		2	221864241	221572485	-0.08	0.408371298	0.68252225	-0.39	0.000582594	0.006143719
Ran5	PUSL1	cg05362521	Body	1	1245697	1235560	-0.04	0.619709999	0.829457999	0.03	0.484333125	0.762317942
Ran5		cg05387565		15	93128729	90929733	-0.09	0.0347617	0.163473941	0.04	0.410891966	0.697514167
Ran5	PIK3R5;PIK3R5	cg05388761	Body;Body	17	8798664	8739389	-0.08	0.395233889	0.675734055	0.06	0.559563041	0.81136641
Ran5	POLL;RP11-529I10.4	cg05538387	TSS200;TSS200	10	103348072	103338062	-0.01	0.932851986	0.978330763	0	0.972914736	0.978538521
Ran5	TXNDC2;TXNDC2;TXNDC	cg05547500	5'UTR;1stExon;TSS200;5	18	9885809	9875809	0.25	3.16E-05	0.000646871	0.29	0.001739226	0.014762211
Ran5	PDE7B	cg05768759	Body	6	136383184	136424877	0.02	0.833942872	0.94531635	0.12	0.165349538	0.454343958
Ran5		cg05919161		7	37657372	37623897	0.11	0.039447536	0.178282371	0.07	0.062472198	0.238904669
Ran5	LBH	cg05924212	Body	2	30455114	30308618	-0.18	0.220190096	0.478913459	-0.08	0.364991704	0.666342212
Ran5	COTL1	cg05928537	Body	16	84631739	83189240	-0.2	4.35E-05	0.0007569	0	0.99535747	0.99535747
Ran5	SRRM2	cg05991685	Body	16	2818793	2758794	-0.18	0.078150531	0.2615037	0.02	0.766515984	0.939075498
Ran5	TNFRSF12A	cg06097320	TSS200	16	3070245	3010246	-0.14	0.232347887	0.49651276	-0.07	0.453236882	0.739395974
Ran5		cg06357945		6	159343002	159262990	-0.02	0.85406319	0.949565464	0.01	0.877264225	0.951052805
Ran5	TUBB4	cg06399971	TSS1500	19	6502557	6453557	-0.07	0.542341144	0.770345788	-0.07	0.399488177	0.688227156
Ran5	MAD2L1BP;MAD2L1BP	cg06526189	Body;Body	6	43603987	43711965	-0.04	0.533078934	0.765177724	-0.12	0.004045281	0.029952293
Ran5		cg06533700		1	87979015	87751603	-0.16	0.042231836	0.185085209	-0.33	0.000320683	0.004133248
Ran5	GSC2	cg06695663	TSS200	22	19137968	17517968	0.11	0.14954322	0.37710899	-0.02	0.760764623	0.938815918
Ran5	BDP1	cg06733872	3'UTR	5	70861547	70897303	0.08	0.376440923	0.655007206	-0.09	0.151032644	0.445418306
Ran5		cg06747288		1	31247617	31020204	-0.17	0.021821975	0.120540433	-0.01	0.821958512	0.939932428
Ran5	ZMYM2;ZMYM2	cg06873606	Body;Body	13	20625618	19523618	0.1	0.404838874	0.68252225	-0.06	0.608824006	0.847483016
Ran5		cg06887454		12	24850642	24741909	-0.03	0.788741061	0.924181445	-0.01	0.834400685	0.94339591
Ran5		cg06917858		19	53403009	58094821	-0.03	0.788080285	0.924181445	0.06	0.615857026	0.85385755
Ran5	MEIS1	cg06919693	Body	2	66763598	66617102	-0.11	0.458909787	0.721286415	-0.12	0.249812581	0.536659002
Ran5	KCNAB1;KCNAB1;KCNAB	cg07117391	Body;Body;Body	3	156161045	157643739	0.06	0.534304966	0.765177724	-0.1	0.240786485	0.536659002
Ran5	ZEB1;ZEB1;ZEB1;ZEB1	cg07137701	Body;Body;Body;Body;Bo	10	31611868	31651874	0.21	0.009616632	0.066122744	-0.06	0.275032607	0.56315508
Ran5	WFDC1	cg07141055	TSS1500	16	84328127	82885628	-0.01	0.927722387	0.978330763	-0.19	0.196620214	0.488257949
Ran5		cg07144328		5	1854953	1907953	-0.05	0.492363314	0.744967101	0	0.971025229	0.978538521
Ran5	ADCY6	cg07166235	TSS200	12	49183018	47469285	0.03	0.768981709	0.914018804	0.01	0.951303092	0.978538521
Ran5		cg07167688		1	36989783	36762370	-0.18	0.099329464	0.305899588	-0.13	0.1005453	0.346433311
Ran5	PCYT1A	cg07271869	Body	3	195974329	197458726	-0.25	0.01249555	0.079062753	-0.16	0.020081239	0.108859818
Ran5	SERGEF	cg07283804	TSS1500	11	18035852	17992428	-0.22	0.051609256	0.208035884	-0.32	0.001224437	0.010880107
Ran5	KIRREL	cg07356534	Body	1	158008055	156274679	0.09	0.101794874	0.310742247	0.19	0.000137335	0.001911703
Ran5		cg07392601		9	133413095	132402916	-0.23	0.032120835	0.155250703	-0.34	0.001204001	0.010880107
Ran5	ALK;ALK	cg07443217	5'UTR;1stExon	2	30143585	29997089	-0.02	0.678428144	0.861653263	-0.01	0.854558648	0.94339591
Ran5	KCNIP2;KCNIP2;KCNIP	cg07447260	Body;Body;TSS1500;Body	10	103600544	103590534	0	0.959085687	0.979366273	-0.03	0.601459082	0.844293902
Ran5	ZNF174	cg07610178	3'UTR	16	3458948	3398949	0.1	0.04161818	0.185085209	0.07	0.207335612	0.501061062
Ran5	CEP72	cg07718713	Body	5	645207	698207	-0.01	0.945398901	0.979163148	-0.01	0.946833299	0.978538521
Ran5	PATE2	cg07747336	TSS1500	11	125649398	125154608	-0.11	0.159895005	0.389115117	-0.09	0.260668463	0.546461597
Ran5	GPR137B	cg07757497	TSS200	1	236305819	234372442	0.05	0.510231867	0.755577403	0.07	0.283886152	0.574374308
Ran5	CD3EAP;CD3EAP;PPP1R	cg07816442	5'UTR;1stExon;TSS1500	19	45909858	50601698	0.01	0.904910758	0.971941185	-0.05	0.217394695	0.513954214
Ran5	LDLR	cg07960944	TSS1500	19	11199851	11060851	0.12	0.311519358	0.576642216	0.17	0.043773972	0.185772467
Ran5	SYT9	cg08122156	Body	11	7457955	7414531	-0.45	0.000623884	0.007753987	0.03	0.808150151	0.939932428
Ran5		cg08280204		3	125411477	126894167	0.09	0.144470212	0.375191297	0.05	0.425787611	0.712375426
Ran5	PCDHA6;PCDHA2;PCDHA	cg08362206	Body;Body;Body;Body;1s	5	140210033	140190217	0.18	0.180917254	0.422952315	0.13	0.311605058	0.605802012
Ran5	LTBP4;LTBP4	cg08397927	Body;Body	19	41104408	45796248	-0.06	0.382985159	0.661770894	-0.06	0.253296539	0.536659002
Ran5	ZMYM1	cg08453486	TSS200	1	35544810	35317397	-0.06	0.384131381	0.661770894	-0.03	0.58707772	0.838109544
Ran5		cg08577741		2	13147218	13064669	-0.19	0.06376453	0.241801441	-0.04	0.627905613	0.864405377
Ran5	RXRG;RXRG	cg08623787	TSS200;TSS200	1	165414611	163681235	-0.1	0.151814404	0.380082105	-0.06	0.446788473	0.736883358
Ran5	RNF2	cg08711867	TSS1500	1	185014241	183280864	0.05	0.804962436	0.935508745	-0.2	0.242869496	0.536659002
Ran5	TBX5;TBX5;TBX5	cg08807097	TSS200;5'UTR;5'UTR	12	114843955	113328338	0.1	0.286789003	0.549213045	0.08	0.395326779	0.686190084
Ran5	TGFBR3	cg08848903	TSS1500	1	92352293	92124881	-0.04	0.458891504	0.721286415	0.03	0.607597183	0.847483016
Ran5	LOC100302401;RASAL2	cg08923100	TSS1500;1stExon	1	178063828	176330451	0.01	0.896870234	0.971348783	0.19	0.011075163	0.067616785
Ran5	PIK3R6	cg09010992	Body	17	8732032	8672757	0.08	0.281767624	0.549213045	-0.1	0.156751785	0.449749916
Ran5	EIF4G2;EIF4G2	cg09033691	5'UTR;5'UTR	11	10829409	10785985	-0.2	8.90E-05	0.001346609	-0.01	0.775304168	0.939932428
Ran5	GPD2;GPD2	cg09290120	TSS1500;TSS1500	2	157291759	157000005	-0.56	4.32E-05	0.0007569	-0.41	2.40E-07	6.42E-06
Ran5	PSMB5;PSMB5;PSMB5;P	cg09353400	TSS200;5'UTR;TSS200;1s	14	23504423	22574263	-0.08	0.265098357	0.53982417	0.09	0.235777043	0.536659002
Ran5	ZMIZ1	cg09354331	5'UTR	10	80961382	80631388	-0.01	0.815231963	0.936306017	0.07	0.186925231	0.474817375
Ran5	CYGB	cg09464728	Body	17	74533239	72044834	0.07	0.156459347	0.387149174	0.1	0.036762204	0.164015987
Ran5	RBBP6;RBBP6	cg09618830	Body;Body	16	24580244	24487745	-0.07	0.634110998	0.8416253	-0.03	0.767752434	0.939075498
Ran5	BTNL2	cg09748960	TSS200	6	32374926	32482904	0.27	0.094840504	0.294682995	0.37	0.006044108	0.041242149
Ran5		cg09755397		4	102341105	102560128	0	0.998685438	0.998685438	-0.03	0.822946125	0.939932428
Ran5	SNORA76;SNORD104	cg09783537	TSS1500;TSS200	17	62223405	59577137	-0.06	0.584581906	0.800923241	0	0.969132289	0.978538521
Ran5	PRDM15;PRDM15	cg09868359	Body;Body	21	43230669	42103738	-0.03	0.845966935	0.946802867	0.03	0.753050627	0.932603624
Ran5	CHCHD6	cg09894040	TSS200	3	126422945	127905635	0.15	0.133591776	0.366062504	0.1	0.129747652	0.398027143
Ran5	HEXDC	cg09921719	Body	17	80390068	77983357	0.22	0.005755129	0.046576393	0.28	4.75E-05	0.000751364
Ran5	VAX1	cg10143067	Body	10	118892423	118882413	0.1	0.282159724	0.549213045	0.36	0.000261081	0.003494469
Ran5		cg10188909		2	57634837	57488341	-0.02	0.742368208	0.903301176	-0.02	0.641004186	0.871365065
Ran5	SDC2	cg10292139	Body	8	97507561	97576737	-0.23	0.110130244	0.326443591	-0.2	0.14808608	0.440461161
Ran5	TMTC1	cg10529778	Body	12	29898829	29790096	-0.05	0.542006016	0.770345788	0.01	0.948105917	0.978538521
Ran5		cg10715426		2	237473828	237138567	-0.11	0.087839772	0.281007612	-0.01	0.868046343	0.944000398
Ran5		cg10747023		7	140774559	140421028	0.07	0.310081515	0.576642216	-0.07	0.317285521	0.610029621
Ran5	NKX2-5;NKX2-5;NKX2-	cg10895922	TSS200;TSS200;TSS200	5	172662315	172594921	-0.11	0.258547369	0.532393399	0.04	0.628432645	0.864405377
Ran5		cg10903132		10	126081404	126071394	-0.09	0.188017494	0.436200586	0.01	0.823791352	0.939932428
Ran5	ITIH4;ITIH4;ITIH4;I	cg10929387	5'UTR;1stExon;1stExon;	3	52864659	52839699	-0.03	0.825430539	0.939090235	-0.05	0.69607708	0.907246531
Ran5	TSSC1	cg10981275	TSS200	2	3381760	3360767	-0.07	0.232562011	0.49651276	0.03	0.695231439	0.907246531
Ran5	HRNBP3	cg11028167	5'UTR	17	77311611	74823206	-0.03	0.754833337	0.912090282	-0.14	0.061562097	0.238040108
Ran5	NCOR2;NCOR2	cg11197258	Body;Body	12	124845001	123410954	0	0.99739568	0.998685438	-0.05	0.662174522	0.882899363
Ran5	HSPB3	cg11391732	1stExon	5	53751919	53787676	0.14	0.082861737	0.274627471	0.2	0.04018558	0.177020023
Ran5	CSNK1A1;CSNK1A1	cg11416874	Body;Body	5	148929352	148909545	-0.13	0.144090429	0.375191297	-0.22	0.000884876	0.008553801
Ran5	PTRF	cg11669285	Body	17	40558061	37811587	-0.4	8.31E-08	3.21E-06	-0.3	1.18E-05	0.000241553
Ran5	TGFB1;TGFB1	cg11714801	5'UTR;1stExon	19	41859555	46551395	0.2	0.120660038	0.347022258	0.14	0.168834139	0.454910172
Ran5		cg11775807		11	116216916	115722126	-0.11	0.194488673	0.442366394	0.01	0.903955674	0.961725241
Ran5	PSMD8	cg11787367	1stExon	19	38865418	43557258	-0.1	0.092413405	0.289728513	-0.08	0.052048823	0.209060712
Ran5	LIFR;LIFR	cg11841722	TSS1500;5'UTR	5	38557253	38593010	0.18	0.008365573	0.064693765	0.14	0.041976966	0.182599802
Ran5	MSI2;MSI2	cg11974710	Body;TSS200	17	55334278	52689277	0.03	0.715423182	0.890850969	0	0.966535018	0.978538521
Ran5	TRPV6	cg12056501	Body	7	142576211	142286333	0.16	0.018775958	0.107115301	0.08	0.221460121	0.517235719
Ran5	STAB2	cg12092507	Body	12	104026551	102550681	-0.24	1.82E-06	0.00004524	-0.13	0.20008907	0.488257949
Ran5	GPR3	cg12112929	TSS1500	1	27718858	27591445	0.09	0.406405452	0.68252225	0.08	0.554077989	0.806774645
Ran5	TACR1;TACR1	cg12220426	Body;Body	2	75283271	75136779	-0.07	0.505781516	0.752187896	-0.12	0.421095572	0.707928788
Ran5		cg12360123		10	79984532	79654538	0.05	0.43799705	0.708944062	0.05	0.466765268	0.748545222
Ran5	C7orf28A	cg12426467	Body	7	5963438	5929964	-0.19	0.249792393	0.520525466	0.22	0.406403348	0.696691454
Ran5		cg12454814		14	58332480	57402233	-0.07	0.425488557	0.695164403	-0.06	0.430443902	0.713307038
Ran5	PDX1	cg13143529	TSS1500	13	28492971	27390971	0.12	0.284117161	0.549213045	0.04	0.72904077	0.922567956
Ran5		cg13176012		2	157176971	156885217	-0.01	0.894527897	0.971348783	-0.01	0.927094907	0.97177418
Ran5	DYRK1B;DYRK1B;DYRK1	cg13264473	5'UTR;5'UTR;5'UTR	19	40324386	45016226	0.02	0.719336558	0.890850969	-0.01	0.933914447	0.975982665
Ran5	EFNA1;EFNA1	cg13298932	TSS200;TSS200	1	155100169	153366793	0.15	0.024515194	0.130704445	0.02	0.804893083	0.939932428
Ran5		cg13300521		5	93728	146728	-0.1	0.128502819	0.359446455	-0.13	0.093348498	0.331482422
Ran5	SCAPER;SCAPER	cg13432032	Body;Body	15	76692444	74479499	-0.01	0.917452869	0.976371861	-0.18	0.017210893	0.096603077
Ran5	C7orf65	cg13447933	TSS200	7	47694695	47661220	-0.04	0.657448349	0.851905736	-0.03	0.657866392	0.880528863
Ran5		cg13493546		9	91390547	90580367	-0.08	0.210856158	0.470371429	-0.01	0.859493362	0.94339591
Ran5	SH2D3C;SH2D3C;SH2D3	cg13537111	Body;Body;TSS1500;TSS1	9	130525864	129565685	-0.09	0.353747592	0.634557536	0.01	0.888582462	0.957358194
Ran5	PTPN21	cg13552999	5'UTR	14	89020850	88090603	0.11	0.07459348	0.25526499	0.01	0.836133908	0.94339591
Ran5	DAZAP1;DAZAP1	cg13600493	Body;Body	19	1427972	1378972	0	0.99400823	0.998685438	0.01	0.793660505	0.939932428
Ran5	ADCY4	cg13631572	TSS200	14	24803903	23873743	0.09	0.297641545	0.559887879	0.01	0.905261588	0.961725241
Ran5	AGAP1;AGAP1	cg13658143	Body;Body	2	237026123	236690862	-0.05	0.576248839	0.792626862	0.08	0.280419517	0.570678315
Ran5	VSIG10	cg13671890	Body	12	118540222	117024605	0.17	0.204819877	0.459853659	0.05	0.59696029	0.844293902
Ran5	ROR2	cg13678349	Body	9	94486472	93526293	0.2	0.001317221	0.013482144	0.01	0.918012051	0.965160706
Ran5	USP20;USP20;USP20	cg13751796	Body;Body;Body	9	132633833	131673654	-0.03	0.717705568	0.890850969	-0.02	0.725997391	0.922567956
Ran5	NACC2	cg13798270	Body	9	138907450	138047271	-0.06	0.223861602	0.483874767	-0.07	0.323237534	0.611340553
Ran5	LOC339674	cg13821227	TSS1500	22	42346816	40676762	-0.15	0.31458267	0.579231583	-0.08	0.478426732	0.759701054
Ran5	OR5W2	cg13848990	TSS1500	11	55682457	55439033	-0.14	0.24763636	0.520525466	-0.05	0.636370029	0.871365065
Ran5	WHSC1;WHSC1;WHSC1;W	cg13883590	Body;Body;Body;Body	4	1952852	1922650	-0.06	0.486236655	0.738909851	-0.05	0.524762643	0.793988695
Ran5		cg13890428		8	142316216	142385398	0.13	0.074955541	0.25526499	0.23	0.005765796	0.04012994
Ran5	RXRG;RXRG	cg13901501	TSS200;TSS200	1	165414514	163681138	0.01	0.944484452	0.979163148	-0.15	0.125636848	0.39359047
Ran5		cg14145896		14	84294194	83363947	0.01	0.942295559	0.979163148	-0.14	0.115807534	0.379616516
Ran5	BEX5;BEX5	cg14247788	Body;Body	26	101409106	101295762	-0.07	0.251459472	0.520880335	-0.12	0.052265178	0.209060712
Ran5	TMEM215	cg14279416	3'UTR	9	32789031	32779031	0.34	0.015386923	0.092321538	0.21	0.18295801	0.468157261
Ran5	TMEM47	cg14346048	1stExon	26	34675036	34584957	0.77	1.11E-09	7.73E-08	0.74	1.56E-12	1.36E-10
Ran5	MOBP;MOBP	cg14968361	5'UTR;Body	3	39543547	39518551	0.14	0.248384804	0.520525466	0.08	0.428253043	0.713072053
Ran5	SCARF2;SCARF2	cg14998335	TSS200;TSS200	22	20792255	19122255	0.04	0.671627582	0.861653263	-0.09	0.210052796	0.503213075
Ran5	TMEM43	cg15025640	3'UTR	3	14183669	14158670	-0.49	1.34E-07	3.89E-06	-0.37	0.000396761	0.004931172
Ran5	FAM98C	cg15034081	1stExon	19	38893816	43585656	-0.14	0.174743288	0.413677988	0.02	0.787093056	0.939932428
Ran5	NCOA5	cg15037110	TSS200	20	44718688	44152095	-0.13	0.374442302	0.654803624	-0.05	0.714245387	0.918396979
Ran5		cg15047610		19	47750787	52442627	-0.58	0.000250266	0.003225651	-0.15	0.335948097	0.628548053
Ran5	TNXB	cg15048806	Body	6	32049373	32157351	0.09	0.287242683	0.549213045	0.09	0.227376047	0.524018969
Ran5		cg15408734		2	70369140	70222644	-0.23	0.001292556	0.013482144	-0.22	0.000517454	0.005808839
Ran5	SLFN13	cg15577706	3'UTR	17	33763575	30787688	0.13	0.213705315	0.473690762	0.24	0.000961672	0.009044915
Ran5	AS3MT	cg15744005	Body	10	104629667	104619657	0.16	0.126878571	0.359446455	0.03	0.712137075	0.918396979
Ran5	MSX1	cg15755084	1stExon	4	4861683	4912584	-0.06	0.5231861	0.763448141	0.21	0.005297923	0.037626065
Ran5	MAP4K3	cg15756055	Body	2	39645955	39499459	0.13	0.105062908	0.315188724	0.21	0.001250587	0.010880107
Ran5	NRGN;NRGN	cg16004008	TSS1500;TSS1500	11	124609413	124114623	0.03	0.678045591	0.861653263	-0.03	0.650845324	0.876770697
Ran5	MYO7B	cg16122707	Body	2	128366594	128083064	0.03	0.689303485	0.870033399	0.02	0.823590299	0.939932428
Ran5	RPS29;RPS29	cg16219535	TSS1500;TSS1500	14	50054412	49124162	-0.16	0.033115361	0.157865009	-0.27	0.001996674	0.01654387
Ran5		cg16269010		13	24475786	23373786	0.07	0.451339161	0.717196475	0.12	0.022895662	0.115847672
Ran5	AHRR	cg16294152	Body	5	418696	471696	-0.27	0.009694891	0.066122744	-0.24	0.020333012	0.108859818
Ran5	EMX1	cg16314401	TSS200	2	73144481	72997989	0.2	0.031329751	0.153559906	0.06	0.459693281	0.740616953
Ran5	CD86;CD86	cg16331599	TSS200;Body	3	121796627	123279317	-0.29	0.020922139	0.117433942	-0.38	0.004920788	0.035675713
Ran5	THBS3;MTX1;MTX1	cg16416987	Body;TSS1500;TSS1500	1	155177561	153444185	-0.32	0	2.86E-08	-0.44	0	1.30E-17
Ran5	PENK	cg16419235	TSS1500	8	57360613	57523167	0.22	0.000971494	0.011113144	0.2	0.01458968	0.084620144
Ran5	C1orf70;C1orf70	cg16601494	5'UTR;1stExon	1	1475737	1465600	-0.13	0.046140465	0.19764775	-0.12	0.035860545	0.164015987
Ran5	EXOC6B	cg16721449	1stExon	2	73052964	72906472	0.03	0.871215904	0.958296798	-0.26	0.010854596	0.067616785
Ran5	SYK;SYK;SYK	cg16896647	TSS1500;TSS1500;TSS150	9	93563776	92603597	0.03	0.602339639	0.822016449	0.09	0.102391162	0.349334553
Ran5	DNASE2B;UOX	cg16902156	TSS200;TSS1500	1	84864089	84636677	0.17	0.015374056	0.092321538	0.06	0.572023077	0.825991829
Ran5	KRT86	cg16911220	1stExon	12	52695728	50981995	0.26	0.002029727	0.019090405	0.2	0.009591049	0.061808982
Ran5		cg16937141		6	164012325	163932315	0.03	0.636055902	0.8416253	-0.06	0.409836392	0.697514167
Ran5		cg16959326		18	45461015	43715013	-0.09	0.148167489	0.376367052	0.05	0.385011838	0.680265275
Ran5	KCNA3;KCNA3	cg17033047	3'UTR;1stExon	1	111214851	111016374	-0.06	0.758244911	0.912163376	-0.11	0.541733486	0.802226609
Ran5		cg17064981		11	126936873	126442083	-0.1	0.092349964	0.289728513	-0.05	0.53252968	0.795699919
Ran5	C22orf39	cg17136243	3'UTR	22	19428934	17808934	-0.04	0.769561809	0.914018804	0.03	0.769070451	0.939075498
Ran5	TRIM38	cg17313269	5'UTR	6	25965330	26073309	-0.52	6.12E-09	3.55E-07	-0.63	7.45E-12	5.19E-10
Ran5	LOC100288730;PAN3;P	cg17380039	Body;1stExon;1stExon	13	28712950	27610950	-0.05	0.472241164	0.72716781	0.06	0.396333928	0.686190084
Ran5	SFRS18;SFRS18	cg17437621	3'UTR;3'UTR	6	99848161	99954882	-0.06	0.641952708	0.844994812	-0.11	0.250209436	0.536659002
Ran5	VSX2	cg17661928	Body	14	74725362	73795115	0.04	0.717203349	0.890850969	0.14	0.169937708	0.454910172
Ran5	PPME1	cg17685099	3'UTR	11	73965265	73642913	0.29	0.046572171	0.19764775	0.01	0.950227052	0.978538521
Ran5	CNOT4;CNOT4	cg17959943	TSS200;TSS200	7	135194977	134845517	-0.1	0.009868645	0.066122744	-0.12	0.025687001	0.127701091
Ran5	IRS1	cg18018313	3'UTR	2	227657192	227365436	0.14	0.003941809	0.033457306	0.09	0.012037652	0.071001744
Ran5		cg18090646		2	7575450	7492901	-0.23	0.003266849	0.028421586	-0.25	0.000571032	0.006143719
Ran5		cg18177275		14	73040574	72110327	0.47	0.001964587	0.018991008	0.18	0.167115019	0.454343958
Ran5		cg18478531		7	74204775	73842711	-0.32	1.56E-08	7.76E-07	-0.45	3.70E-11	2.15E-09
Ran5	EIF3D	cg18520856	TSS200	22	36925425	35255371	-0.12	0.156890875	0.387149174	-0.22	0.036355345	0.164015987
Ran5	ZNF766	cg18548288	TSS1500	19	52772355	57464167	-0.12	0.49975423	0.749631345	0.05	0.706917852	0.917938106
Ran5	DDIT4L	cg18603154	5'UTR	4	101111314	101330337	-0.08	0.524322143	0.763448141	0.12	0.160255717	0.449749916
Ran5		cg18757405		8	49183060	49345613	0.14	0.319547841	0.585277098	0.16	0.199591182	0.488257949
Ran5		cg18845960		2	37387350	37240854	0.24	3.59E-05	0.000694067	0.07	0.181485763	0.467829967
Ran5		cg18848301		6	44590128	44698106	0.05	0.485294977	0.738909851	0.05	0.581600766	0.836351515
Ran5	HLA-J;NCRNA00171	cg18860932	TSS1500;Body	6	29973411	30081390	-0.36	2.22E-08	9.66E-07	-0.16	0.027588981	0.135224865
Ran5	HDLBP;HDLBP	cg18915379	5'UTR;TSS200	2	242212422	241861095	0.13	0.181091652	0.422952315	-0.02	0.819144639	0.939932428
Ran5	PLA2G6;PLA2G6	cg18918090	Body;Body	22	38549412	36879358	0.07	0.612804332	0.828916022	0.16	0.157615113	0.449749916
Ran5	ACOT4	cg18977434	TSS1500	14	74057143	73126896	0.01	0.894649046	0.971348783	-0.04	0.591219864	0.839773521
Ran5	KIF26A	cg19003626	Body	14	104640199	103709952	-0.06	0.295970263	0.559769845	-0.07	0.488496842	0.762317942
Ran5	NOTCH4	cg19155735	Body	6	32187229	32295207	-0.04	0.690026489	0.870033399	-0.07	0.322367249	0.611340553
Ran5		cg19193851		8	124171115	124240296	-0.16	0.023984125	0.13041368	0.07	0.352825194	0.653101955
Ran5		cg19206486		19	49523046	54214858	-0.27	0.011004257	0.072254367	0.1	0.376426327	0.675843344
Ran5	FABP5L3;MLL3	cg19258062	TSS1500;TSS1500	7	152133423	151764356	0.03	0.658513342	0.851905736	-0.01	0.881351502	0.95251653
Ran5	GNAL	cg19338842	TSS200	18	11688972	11678972	-0.15	0.052952992	0.209405014	0.05	0.496780513	0.76835386
Ran5	HIST2H2AC;HIST2H2BE	cg19376709	TSS1500;TSS200	1	149858318	148124942	0.23	0.368964365	0.648482823	0.22	0.241031509	0.536659002
Ran5	RPS13	cg19395798	Body	11	17095985	17052561	-0.21	0.016490169	0.097264048	-0.13	0.200634732	0.488257949
Ran5	SMTN;SMTN;SMTN	cg19446838	Body;Body;Body	22	31481145	29811145	-0.04	0.558798592	0.77784764	-0.09	0.114286345	0.379616516
Ran5	ADAP1	cg19471433	Body	7	961384	927910	-0.02	0.737707266	0.903301176	0.14	0.003306178	0.025995577
Ran5		cg19530924		14	106063554	105134599	0.21	8.29E-05	0.001311327	0.19	0.000107738	0.001562201
Ran5	FARP1;FARP1	cg19641570	5'UTR;5'UTR	13	98825009	97623010	-0.08	0.328802028	0.599073852	-0.02	0.748396727	0.930150218
Ran5		cg19716038		6	104151530	104258223	-0.05	0.521936801	0.763448141	0.06	0.458826449	0.740616953
Ran5	SLC6A3	cg19728345	3'UTR	5	1394320	1447320	0.14	0.272388548	0.544782478	-0.01	0.913822808	0.963667688
Ran5	SMOC2;SMOC2	cg19755767	Body;Body	6	168954782	168697631	-0.12	0.009525635	0.066122744	-0.12	0.000792573	0.007993202
Ran5	NUFIP2	cg19816560	TSS1500	17	27621382	24645508	0.08	0.191950951	0.439466651	0.03	0.674721494	0.889405606
Ran5	ODZ2	cg19836145	Body	5	166998728	166931306	-0.08	0.358618745	0.638337563	-0.01	0.852000729	0.94339591
Ran5	NF1;NF1;NF1	cg19856701	3'UTR;Body;Body	17	29549474	26573600	-0.18	0.070521854	0.247895002	0.06	0.533121568	0.795699919
Ran5		cg19860173		8	144040993	144112368	-0.01	0.853652551	0.949565464	0.06	0.420955012	0.707928788
Ran5		cg20230762		2	201084797	200793042	-0.17	0.118000884	0.342202564	-0.44	0.000411495	0.00493794
Ran5	ST18	cg20259981	5'UTR	8	53301664	53464217	0.08	0.064755674	0.241801441	0.04	0.289427467	0.575547192
Ran5	CLASP1;CLASP1;CLASP	cg20340149	TSS200;TSS200;TSS200	2	122407145	122123615	0.05	0.359523455	0.638337563	0	0.984289226	0.987125794
Ran5	C11orf71;RBM7	cg20352932	TSS200;TSS200	11	114271235	113776445	0.06	0.411572397	0.68252225	-0.1	0.13626702	0.412355852
Ran5		cg20400589		5	110176561	110204460	-0.07	0.451113162	0.717196475	0.01	0.958625903	0.978538521
Ran5	TRPV1	cg20546782	5'UTR	17	3505636	3452385	0.06	0.435614906	0.708383118	0.06	0.385848511	0.680265275
Ran5		cg20747565		6	28783371	28891350	0.27	0.017400652	0.100923782	0.23	0.031616342	0.148682257
Ran5	PARP4	cg20765408	5'UTR	13	25085669	23983669	-0.59	0.002881242	0.025709544	-0.44	0.003361497	0.025995577
Ran5	BCL11A;BCL11A;BCL11	cg20913063	Body;Body;Body	2	60779189	60632693	-0.1	0.547477033	0.774479705	-0.04	0.787968159	0.939932428
Ran5	LYPLA1	cg20916578	TSS1500	8	55014888	55177441	0.03	0.618316341	0.829457999	0.01	0.807873523	0.939932428
Ran5	MEG8	cg20963002	TSS1500	14	101360088	100429841	0	0.990494923	0.998685438	0.02	0.791126293	0.939932428
Ran5	GPX6	cg20971927	3'UTR	6	28471077	28579056	0.02	0.82128695	0.939090235	0.01	0.864779584	0.94339591
Ran5	CNTNAP2	cg21009420	Body	7	146484504	146115437	0.08	0.413828146	0.68252225	0.14	0.122588282	0.391382772
Ran5	SLC1A1	cg21156276	Body	9	4491917	4481917	0.18	0.129111514	0.359446455	0.28	0.006646246	0.044478723
Ran5	NRBP2	cg21414636	TSS1500	8	144925328	144997316	-0.06	0.504304296	0.752187896	-0.11	0.096462882	0.337531036
Ran5	SPPL3	cg21637763	TSS1500	12	121342433	119826816	0.02	0.809645709	0.935588813	-0.09	0.320944112	0.611340553
Ran5		cg21735676		2	391376	381376	0.02	0.564074331	0.77895979	0.02	0.671696425	0.888784623
Ran5		cg21751739		8	2341828	2329235	-0.02	0.868737414	0.958296798	-0.06	0.516289523	0.788020851
Ran5	SCG3;SCG3	cg21847800	TSS1500;TSS1500	15	51973224	49760516	-0.04	0.463220663	0.722873501	-0.06	0.535039601	0.795699919
Ran5	LOR	cg21860629	Body	1	153234268	151500892	-0.24	0.307629518	0.575564905	-0.3	0.059786639	0.233772476
Ran5	ZFPM2	cg21916108	TSS1500	8	106330559	106399735	0.1	0.412308254	0.68252225	-0.08	0.332324129	0.625128632
Ran5	SUPT3H;SUPT3H	cg22016716	Body;Body	6	45152974	45260952	0.11	0.284048997	0.549213045	-0.1	0.294915963	0.583129291
Ran5	MRTO4;KIAA0090;MRTO	cg22402059	1stExon;TSS200;5'UTR	1	19578165	19450752	0.03	0.646750662	0.844994812	-0.01	0.851910343	0.94339591
Ran5	FBN1	cg22543374	Body	15	48732134	46519426	0.15	0.047248915	0.198103885	0.02	0.801509827	0.939932428
Ran5	JPH2	cg22589504	Body	20	42790265	42223679	-0.01	0.957528854	0.979366273	0.08	0.378637417	0.675843344
Ran5	GSTM4;GSTM4;GSTM4;G	cg22711251	Body;1stExon;5'UTR;5'U	1	110198809	110000332	-0.11	0.066009014	0.241801441	-0.05	0.267876635	0.558209994
Ran5	MTCP1NB;MTCP1	cg22815999	5'UTR;5'UTR	26	154295455	153948649	-0.4	0.030847236	0.15335483	-0.43	3.64E-05	0.0006032
Ran5	CAP2	cg23087150	TSS200	6	17393647	17501626	-0.27	0.000946523	0.011113144	-0.1	0.126182185	0.39359047
Ran5	GOLSYN;GOLSYN;GOLSY	cg23122263	Body;Body;Body;Body;5'	8	110656166	110725342	0.3	0.002221835	0.020347331	0.4	1.54E-07	4.47E-06
Ran5	TBCD	cg23180925	Body	17	80753497	78346786	0.08	0.10400444	0.314726479	0.08	0.028458835	0.137551036
Ran5		cg23207305		11	15012901	14969477	-0.11	0.450660084	0.717196475	0.08	0.475312276	0.758755376
Ran5	CDH24;CDH24	cg23388490	Body;Body	14	23521571	22591411	0.06	0.344679222	0.621494141	-0.01	0.852204242	0.94339591
Ran5	MRAS;MRAS	cg23466339	TSS200;TSS1500	3	138066434	139549124	-0.47	6.30E-06	0.00014616	-0.47	2.66E-15	3.09E-13
Ran5		cg23684198		1	222415751	220482374	-0.04	0.466071694	0.724075668	-0.09	0.072823952	0.267222192
Ran5	HIST1H4K	cg23730575	TSS200	6	27799385	27907364	0	0.974759389	0.98896871	0.01	0.84599589	0.94339591
Ran5	SCOC;SCOC;SCOC;SCOC	cg23839709	Body;Body;Body;Body;Bo	4	141295361	141514811	-0.12	0.037801303	0.175398046	-0.11	0.195033092	0.488257949
Ran5	PDE6B;PDE6B;PDE6B	cg23980776	Body;Body;Body	4	657074	647074	-0.21	0.038522254	0.176391374	-0.01	0.961486263	0.978538521
Ran5	C5orf34	cg24043192	TSS1500	5	43515527	43551284	-0.09	0.520627255	0.763448141	-0.25	0.02001785	0.108859818
Ran5	GSDMA	cg24092444	TSS1500	17	38118574	35372100	0.12	0.286158105	0.549213045	-0.04	0.743658115	0.930150218
Ran5	MIR548N;OSBPL6;OSBP	cg24192368	TSS200;Body;Body	2	179246660	178954906	0.07	0.266809647	0.53982417	0.11	0.091449488	0.331482422
Ran5		cg24271863		5	174178647	174111253	0.05	0.36386961	0.642774743	0.13	0.021814237	0.113303798
Ran5	MYH10	cg24371075	5'UTR	17	8533391	8474116	0.06	0.554389113	0.774808881	0	0.96020217	0.978538521
Ran5	PARK2;PARK2;PARK2	cg24522921	Body;Body;Body	6	161864488	161784478	-0.24	4.89E-05	0.000810343	-0.08	0.275104493	0.56315508
Ran5	EYA4;EYA4;EYA4	cg24535176	TSS1500;TSS1500;TSS150	6	133561386	133603079	0.21	0.067661321	0.241825065	0.35	0.000803914	0.007993202
Ran5		cg24650262		7	98904301	98742237	0.12	0.138222295	0.370010451	0.06	0.4865473	0.762317942
Ran5	AGRN	cg24685837	Body	1	982225	972088	-0.1	0.049471815	0.204954662	-0.08	0.053952229	0.213356542
Ran5	WIPI2;WIPI2;WIPI2;W	cg24872838	3'UTR;3'UTR;3'UTR;3'UT	7	5273266	5239792	-0.05	0.648314985	0.844994812	0.07	0.547374716	0.804136238
Ran5	PHTF2;PHTF2;PHTF2;P	cg24965502	Body;Body;Body;Body;Bo	7	77486952	77324888	-0.02	0.897934588	0.971348783	0.07	0.494609862	0.76835386
Ran5	GABRB3;GABRB3	cg24997585	3'UTR;3'UTR	15	26791210	24342303	0.03	0.662293098	0.853622215	-0.01	0.8583745	0.94339591
Ran5	NRXN1;NRXN1	cg25036261	Body;Body	2	51254823	51108327	0.2	0.173687006	0.413677988	0.13	0.378705322	0.675843344
Ran5	ANKRD2;DHDPSL;ANKRD	cg25079847	3'UTR;TSS1500;3'UTR;TS	10	99343486	99333476	0.17	0.001187782	0.012917129	0.08	0.301104776	0.59200261
Ran5	CHRNG	cg25090994	1stExon	2	233404477	233112721	0.11	0.191653735	0.439466651	0.09	0.246526985	0.536659002
Ran5	KLHL26	cg25102449	Body	19	18761273	18622273	0.01	0.928576151	0.978330763	-0.09	0.063231423	0.239179731
Ran5	GPR177;GPR177	cg25131922	TSS1500;TSS1500	1	68698529	68471117	-0.13	0.139980583	0.371856816	-0.12	0.106122704	0.358550495
Ran5	HAPLN2	cg25139187	Body	1	156594229	154860853	0.02	0.83694459	0.945638693	0.03	0.587640025	0.838109544
Ran5	FNBP1	cg25179291	TSS1500	9	132805739	131845560	0.04	0.553697086	0.774808881	-0.02	0.800589679	0.939932428
Ran5	ZFYVE28	cg25240478	Body	4	2395772	2365570	-0.02	0.872931279	0.958296798	0.13	0.223074006	0.517531694
Ran5	EIF4G1;EIF4G1;EIF4G	cg25382032	Body;5'UTR;Body;5'UTR	3	184035178	185517872	-0.13	0.113733963	0.332600161	-0.29	5.33E-06	0.000115928
Ran5	TOX	cg25403152	TSS200	8	60031829	60194383	-0.02	0.846137045	0.946802867	-0.04	0.449528445	0.737905183
Ran5	WDR91	cg25495613	Body	7	134895782	134546322	0.03	0.614541189	0.828916022	-0.08	0.313834569	0.606746833
Ran5		cg25570629		9	134158503	133148324	0	0.950412589	0.979366273	0.01	0.896701185	0.961725241
Ran5		cg25616777		1	27645056	27517643	-0.1	0.085197707	0.27970568	-0.08	0.175389957	0.459451359
Ran5		cg25657218		17	22017062	21941189	0.03	0.606140486	0.823972223	-0.03	0.747457278	0.930150218
Ran5	C3orf15	cg25955359	TSS1500	3	119421614	120904304	-0.17	0.000989964	0.011113144	-0.11	0.050643076	0.207338711
Ran5	RAB11B	cg25963540	3'UTR	19	8468943	8374943	0.02	0.806473056	0.935508745	0.15	0.035698298	0.164015987
Ran5		cg26167930		15	64363681	62150734	-0.45	9.48E-08	3.30E-06	-0.35	2.03E-05	0.000392467
Ran5	RBM33	cg26313657	Body	7	155440364	155133125	-0.04	0.623308284	0.831077712	0.01	0.862725014	0.94339591
Ran5	WDR51A;WDR51A;WDR51	cg26316544	5'UTR;1stExon;1stExon;	3	52188418	52163458	-0.01	0.760136147	0.912163376	-0.02	0.8029472	0.939932428
Ran5	CCKBR	cg26678978	TSS1500	11	6280531	6237107	-0.13	0.068100162	0.241825065	-0.03	0.644277521	0.872406916
Ran5	TUSC5	cg26738404	Body	17	1198811	1145561	-0.01	0.912862606	0.974466831	-0.01	0.836411097	0.94339591
Ran5	PEBP1	cg26858892	TSS1500	12	118573640	117058023	-0.24	0.000100989	0.001456324	-0.11	0.159589413	0.449749916
Ran5	STON1-GTF2A1L;STON1	cg27016609	5'UTR;TSS1500	2	48806774	48660278	-0.14	0.135937651	0.366715524	-0.1	0.092677597	0.331482422
Ran5	SYNPO;SYNPO;SYNPO;S	cg27039501	Body;Body;Body;Body	5	150029215	150009408	0.17	0.087944438	0.281007612	-0.07	0.550325782	0.804678034
Ran5	KCNJ1;KCNJ1;KCNJ1;K	cg27056194	TSS200;TSS200;TSS200;T	11	128737300	128242510	0	0.992261505	0.998685438	0.17	0.164144817	0.454343958
Ran5	CLTB;CLTB	cg27057288	1stExon;1stExon	5	175843241	175775847	0	0.962480648	0.979366273	-0.12	0.096991677	0.337531036
Ran5	HYAL2	cg27091787	TSS1500	3	50360690	50335694	-0.2	0.00988041	0.066122744	-0.33	4.67E-07	1.16E-05
Ran5	PLEKHA7	cg27267310	Body	11	16946393	16902969	0.63	2.39E-12	8.32E-10	0.64	5.49E-09	2.12E-07
Ran5		cg27359636		4	7036660	7087561	0.1	0.288810308	0.549213045	0.09	0.304678995	0.595664552
Ran5	ZNF487	cg27438128	Body	10	43951555	43271561	-0.19	0.012048495	0.077645857	-0.31	0.000508886	0.005808839
Ran5		cg27440592		11	125971784	125476994	-0.06	0.147598468	0.376367052	-0.06	0.251828466	0.536659002
Ran5	PAX6;PAX6	cg27597956	5'UTR;1stExon	11	31839463	31796039	0.02	0.674439732	0.861653263	0.01	0.864382052	0.94339591
Ran5		cg27635135		7	145395986	145026919	-0.14	0.058803492	0.227373502	-0.08	0.175594916	0.459451359
Ran6	ST3GAL1;ST3GAL1	cg00052385	5'UTR;5'UTR	8	134580580	134649762	0.12	0.008196834	0.048347428	0.07	0.350753512	0.633891461
Ran6	CDK12;CDK12	cg00061989	1stExon;1stExon	17	37618682	34872208	0.03	0.758250685	0.897626613	-0.04	0.520550055	0.75166564
Ran6		cg00090521		15	27959995	25633590	-0.12	0.011273554	0.063277368	-0.03	0.549938356	0.761657576
Ran6		cg00171281		7	79914719	79752655	0.2	0.109339326	0.325214406	0.08	0.476162267	0.741949019
Ran6	TAP1	cg00240875	Body	6	32817673	32925651	0.08	0.208936685	0.478355042	0.09	0.126351481	0.394828176
Ran6	PCDHA7;PCDHA12;PCDH	cg00275741	Body;Body;Body;Body;Bo	5	140261749	140241933	-0.04	0.631076756	0.85121981	0.15	0.100075827	0.341435175
Ran6	NAV1	cg00313914	Body	1	201618901	199885524	0.7	3.04E-05	0.000469044	1	3.50E-06	0.000087
Ran6		cg00426089		1	212671907	210738530	-0.03	0.726513516	0.890234872	0.14	0.193933546	0.48186112
Ran6	HCCA2	cg00446697	Body	11	1542313	1498889	0.04	0.647776494	0.863701992	-0.05	0.595172078	0.793562771
Ran6	DACH2;DACH2	cg00484940	TSS1500;TSS1500	26	85403143	85289799	0.66	0.001270014	0.011630655	0.71	3.34E-05	0.000553486
Ran6	KIAA1522	cg00528191	Body	1	33235717	33008304	0.06	0.420039173	0.692766029	0.01	0.94355551	0.968605656
Ran6	DOK7;DOK7	cg00752263	Body;Body	4	3486116	3455914	0.11	0.277303241	0.583403084	0.13	0.207499127	0.497997905
Ran6	TMED5;TMED5;CCDC18;	cg00856177	1stExon;Body;TSS1500;1	1	93645673	93418261	-0.08	0.29020848	0.587165994	-0.02	0.821492677	0.913983426
Ran6	RPL29	cg00866632	Body	3	52028763	52003803	-0.07	0.409403736	0.681686604	-0.06	0.356437087	0.636103109
Ran6	RABGGTA;RABGGTA	cg00951770	TSS1500;TSS1500	14	24741663	23811503	0.03	0.681179923	0.868084607	0.11	0.113062912	0.374352467
Ran6	RPL30	cg01076405	TSS200	8	99057832	99127008	0.04	0.563487137	0.787524192	-0.1	0.096479995	0.335750383
Ran6	TSTA3	cg01142693	Body	8	144696044	144767187	0.07	0.31968462	0.607924851	-0.02	0.82500339	0.913983426
Ran6	C6orf201;PECI;PECI;	cg01156374	3'UTR;Body;Body;Body;B	6	4130800	4075799	-0.14	0.272162177	0.577514863	0.24	0.179599877	0.471095978
Ran6	FOXP1;FOXP1	cg01173432	5'UTR;5'UTR	3	71622662	71705352	0	0.999105566	0.999383657	0.05	0.529563904	0.754286121
Ran6	SUB1	cg01236137	TSS200	5	32585526	32621283	0.02	0.893355812	0.971524446	0.02	0.856780214	0.913983426
Ran6	EIF2B1;GTF2H3	cg01311693	TSS200;TSS200	12	124118346	122684299	-0.14	0.003061303	0.021741499	0.01	0.829019601	0.913983426
Ran6	PROC	cg01312997	Body	2	128180646	127897116	0	0.92668091	0.98700494	0.05	0.353376274	0.633891461
Ran6		cg01314044		11	94246036	93885684	-0.51	4.65E-06	0.0000899	-0.49	0.000118288	0.001715176
Ran6		cg01423394		10	8076679	8116685	-0.14	0.057320896	0.209421684	0.02	0.777518341	0.898245636
Ran6	PCDHGA2;PCDHGA4;PCD	cg01575930	Body;TSS1500;Body;TSS1	5	140733385	140713569	-0.13	0.374988766	0.648876665	0.19	0.263276198	0.553618459
Ran6		cg01587386		7	65970924	65608359	0.06	0.574291572	0.799413868	0.15	0.189004296	0.480098504
Ran6		cg01610536		15	35384650	33171942	-0.06	0.557715714	0.785769508	-0.24	0.000237323	0.003176477
Ran6	PRMT8	cg01693063	TSS1500	12	3600019	3470280	0.25	3.94E-06	8.07E-05	0.06	0.541053792	0.759220644
Ran6	ESPN	cg01715088	3'UTR	1	6520772	6443359	0.03	0.491163263	0.746396574	-0.05	0.24053409	0.533158365
Ran6	FASLG	cg01880648	TSS1500	1	172627039	170893662	0.09	0.324914687	0.61362476	-0.03	0.750473198	0.879664087
Ran6	NTNG2	cg01944288	TSS1500	9	135036217	134026038	-0.27	7.12E-07	1.91E-05	-0.42	0	1.37E-18
Ran6	USP35	cg02023728	3'UTR	11	77925099	77602747	-0.4	6.23E-05	0.000833862	-0.29	0.002787521	0.021343445
Ran6	TOM1L2;LRRC48;LRRC4	cg02103875	TSS1500;5'UTR;5'UTR;TS	17	17877203	17817928	-0.01	0.933116739	0.98700494	-0.14	0.043541036	0.187065192
Ran6		cg02154345		12	115104983	113589366	-0.02	0.763498498	0.897626613	0.16	0.008643843	0.052900762
Ran6	ITGAE	cg02225720	Body	17	3623472	3570221	-0.14	0.376201541	0.648876665	-0.14	0.130669701	0.398886456
Ran6	DNAJA3;DNAJA3	cg02292055	Body;Body	16	4492350	4432351	-0.07	0.429991718	0.699238869	-0.03	0.785624905	0.900433684
Ran6	GHDC;GHDC;GHDC;GHDC	cg02335527	TSS200;TSS1500;TSS200;	17	40346597	37600123	-0.1	0.331862432	0.617583563	-0.27	0.00010723	0.001622437
Ran6	C1orf124;C1orf124;E	cg02365918	5'UTR;1stExon;TSS200;1	1	231473713	229540336	0.02	0.857620116	0.956576283	0.01	0.926346887	0.955239952
Ran6		cg02395590		5	141201505	141181689	0.17	0.148421029	0.404506457	0.16	0.151727776	0.423982223
Ran6	RAB40B	cg02531787	Body	17	80621636	78214925	0.07	0.091366708	0.287807931	0	0.968717248	0.975087293
Ran6	IFT140	cg02580209	Body	16	1630832	1570833	-0.18	0.208886257	0.478355042	-0.23	0.037935222	0.171447497
Ran6	ALDOA;ALDOA;ALDOA;A	cg02640572	5'UTR;TSS1500;1stExon;	16	30075788	29983289	0.03	0.384192014	0.658614881	0.03	0.49758141	0.743346074
Ran6	SEMA4A;SEMA4A	cg02774334	5'UTR;1stExon	1	156123500	154390124	0.06	0.700210506	0.876522504	-0.01	0.971417465	0.975087293
Ran6	ZNF284	cg02819384	TSS1500	19	44576083	49267923	0	0.949468159	0.989266226	0.12	0.230073528	0.52757017
Ran6	PSORS1C1;PSORS1C2	cg02867250	3'UTR;TSS1500	6	31107835	31215814	-0.09	0.065408917	0.228140653	-0.01	0.844511791	0.913983426
Ran6	CLYBL	cg03041920	Body	13	100310311	99108312	0.03	0.814742743	0.927415707	-0.04	0.791760653	0.900433684
Ran6	ODZ4	cg03177972	Body	11	78480035	78157683	0.1	0.24925611	0.545541675	0.13	0.250438503	0.540176749
Ran6		cg03180429		4	186128663	186365657	-0.21	0.02467795	0.112999034	0.02	0.882610747	0.927941208
Ran6		cg03299064		16	85298672	83856173	0.1	0.270883141	0.577514863	0.01	0.948478797	0.969261872
Ran6		cg03324138		1	2250410	2240270	0.35	1.06E-09	4.10E-08	0.22	3.79E-09	1.65E-07
Ran6	GRB10;GRB10;GRB10;G	cg03466198	Body;Body;Body;Body	7	50727932	50695426	-1.02	1.61E-07	4.67E-06	-0.44	0.017953967	0.097624696
Ran6	AGAP1;AGAP1	cg03672119	Body;Body	2	236918394	236583133	0.01	0.912323247	0.982936501	-0.04	0.611723788	0.812518619
Ran6	MLC1;MLC1	cg03677952	TSS1500;TSS200	22	50524541	48866668	-0.14	0.344171931	0.636245579	-0.26	0.038987266	0.173943187
Ran6	MOSPD1	cg03687305	Body	26	134031461	133859127	0.05	0.685819862	0.868084607	0.05	0.700485885	0.84625324
Ran6	DHCR24	cg03933646	3'UTR	1	55317098	55089686	0.02	0.746770615	0.897626613	-0.05	0.468039686	0.741949019
Ran6	C14orf38	cg03950873	TSS1500	14	60045040	59114793	0.04	0.478960971	0.737230059	-0.03	0.676669429	0.828370985
Ran6	FAM172A;FAM172A;FAM	cg03952109	Body;5'UTR;5'UTR;Body	5	93409932	93435688	0.11	0.305584324	0.601670623	0.14	0.279678815	0.568410147
Ran6	LIN9	cg04208928	TSS1500	1	226498038	224564661	-0.08	0.311208943	0.601670623	-0.08	0.230432948	0.52757017
Ran6	AK7	cg04212996	TSS1500	14	96857573	95927326	0.1	0.067619244	0.232985118	-0.09	0.263764169	0.553618459
Ran6	KPTN	cg04293065	TSS200	19	47987578	52679390	0.17	0.116791071	0.341540275	0.27	0.002442009	0.020233789
Ran6	ABLIM2;ABLIM2;ABLIM	cg04492193	Body;Body;Body;Body;Bo	4	8135668	8186568	0.13	0.052486957	0.196402807	0.04	0.497098003	0.743346074
Ran6	GMPS	cg04502857	Body	3	155593265	157075959	-0.04	0.578996441	0.802752038	-0.05	0.310545213	0.590544995
Ran6	CALB2;CALB2;CALB2	cg04628802	Body;3'UTR;Body	16	71420541	69978042	0.11	0.232039019	0.514328526	0.18	0.049705432	0.201133609
Ran6	CENPJ	cg04629247	5'UTR	13	25494305	24392305	0.26	0.006087573	0.038517735	-0.12	0.182226754	0.471095978
Ran6	ELMOD1;ELMOD1	cg04657684	Body;Body	11	107519203	107024413	0.3	0.000327549	0.003799568	0.29	0.00258681	0.020935114
Ran6	RNF19B;RNF19B	cg04680037	TSS200;TSS200	1	33430483	33203070	0.16	0.151923082	0.405256368	-0.1	0.186714201	0.477768691
Ran6	GPR143	cg04702368	Body	26	9732788	9692788	0.08	0.364814301	0.643389608	-0.05	0.538281798	0.75838893
Ran6	BTN1A1	cg04744755	Body	6	26502106	26610085	0.02	0.85553159	0.956576283	-0.11	0.333627171	0.615913275
Ran6	GATAD2A	cg04775890	Body	19	19586046	19447046	-0.11	0.032865208	0.144773321	0.02	0.632267696	0.822737525
Ran6	CREBBP;CREBBP	cg04818078	Body;Body	16	3929633	3869634	0.06	0.355767412	0.641487354	-0.08	0.076596248	0.283569088
Ran6		cg04837783		10	60897986	60567992	-0.01	0.846199435	0.953001305	0.01	0.880349808	0.927941208
Ran6	TBX2	cg04920773	1stExon	17	59477846	56832628	-0.09	0.020693429	0.10001824	-0.02	0.746128154	0.879664087
Ran6		cg05052869		11	134335356	133840566	0.04	0.517611527	0.755103251	0.02	0.658549772	0.823142467
Ran6	SLC4A3;SLC4A3	cg05056133	TSS1500;TSS1500	2	220491676	220199920	0.03	0.760340931	0.897626613	0.15	0.016408469	0.093608971
Ran6		cg05149195		3	12823966	12798966	0.16	0.074838316	0.252851786	0.02	0.717873373	0.855547719
Ran6	PDCD7	cg05179880	TSS200	15	65426293	63213346	-0.04	0.65134872	0.865150208	0.04	0.658180334	0.823142467
Ran6	PP14571;GPC1	cg05233550	Body;Body	2	241389021	241037694	0.02	0.79371813	0.914615594	0.02	0.82417605	0.913983426
Ran6		cg05600935		7	102132012	101919017	-0.04	0.518591026	0.755103251	-0.06	0.333969029	0.615913275
Ran6	PPARA;PPARA	cg05691848	Body;Body	22	46610981	44989645	-0.1	0.329764404	0.616978562	-0.02	0.813693274	0.913983426
Ran6	ALOX12B	cg05704893	Body	17	7982773	7923498	-0.03	0.717386942	0.882157794	0.06	0.381789707	0.657736723
Ran6	MCF2L;MCF2L	cg05705096	Body;Body	13	113724113	112772114	0.14	0.02209686	0.105338456	-0.04	0.478888318	0.741949019
Ran6	M6PR	cg05965417	TSS1500	12	9102994	8994261	0.16	0.289167307	0.587165994	0.36	0.011373367	0.067083588
Ran6	SHROOM2	cg06294995	TSS1500	26	9753236	9713236	0.03	0.754985428	0.897626613	-0.07	0.421547813	0.704451858
Ran6	PLA2G12B	cg06345027	3'UTR	10	74695298	74365304	-0.18	0.014697462	0.077495709	-0.04	0.641169053	0.823142467
Ran6	C5orf13;C5orf13;C5o	cg06417612	5'UTR;5'UTR;5'UTR;5'UT	5	111092845	111120744	0.01	0.883460201	0.969720311	0.1	0.213784677	0.506102501
Ran6		cg06427571		4	189863116	190100110	-0.16	0.309068679	0.601670623	-0.04	0.70225098	0.84625324
Ran6	FHL1;FHL1;FHL1;FHL1	cg06521531	Body;TSS200;TSS200;TSS	26	135229551	135057217	1.18	6.95E-08	2.42E-06	1.06	1.25E-09	6.21E-08
Ran6	ODZ3	cg06527816	Body	4	183370703	183607697	0.07	0.409009033	0.681686604	-0.02	0.836935238	0.913983426
Ran6	URGCP;URGCP;URGCP	cg06682445	3'UTR;3'UTR;3'UTR	7	43915791	43882316	-0.04	0.59292313	0.814306958	0.04	0.361475175	0.641802862
Ran6	C11orf48;C11orf83	cg06705772	TSS1500;Body	11	62439523	62196099	0.05	0.535700437	0.760913274	0.12	0.079998389	0.28700453
Ran6	STBD1	cg06978288	Body	4	77228884	77447908	-0.14	0.082900687	0.269620926	-0.08	0.143769607	0.418424061
Ran6	C14orf79	cg07103895	Body	14	105457963	104529008	0.13	0.055999519	0.207317368	0.06	0.238834685	0.533158365
Ran6	SRM	cg07148896	Body	1	11119225	11041812	0.09	0.178608242	0.440814012	0.07	0.049701128	0.201133609
Ran6	MYO10	cg07253712	Body	5	16933407	16986407	0.05	0.501886609	0.750764494	-0.07	0.432381318	0.713121795
Ran6	CAMKK2;CAMKK2;CAMKK	cg07273803	1stExon;5'UTR;5'UTR;1s	12	121735631	120220014	0.01	0.866398571	0.960212429	-0.08	0.116857417	0.380059637
Ran6	PEG3;PEG3;ZIM2;PEG3	cg07310951	5'UTR;5'UTR;5'UTR;5'UT	19	57350503	62042315	0.12	0.061936324	0.222204544	-0.01	0.790760336	0.900433684
Ran6	CA5A	cg07327967	Body	16	87926682	86484183	0	0.942519335	0.989266226	0.06	0.198441155	0.482919734
Ran6		cg07355757		1	221651747	219718370	-0.28	0.001719515	0.01424741	-0.18	0.031241394	0.148931577
Ran6	BIN3;BIN3	cg07385743	5'UTR;1stExon	8	22526655	22582600	-0.01	0.921379648	0.98700494	-0.01	0.873600985	0.924052106
Ran6	GPR123	cg07505629	Body	10	134929753	134779743	0.04	0.671362962	0.868084607	0	0.989171151	0.989171151
Ran6		cg07508446		16	85966197	84523698	0.1	0.156006726	0.405256368	0.07	0.25146159	0.540176749
Ran6	CRY2;CRY2	cg07524456	TSS1500;TSS200	11	45868501	45825077	-0.29	0.000290116	0.003481392	-0.27	0.002174358	0.019377743
Ran6		cg07716280		10	34345489	34385495	0.05	0.524024643	0.75746446	-0.03	0.533202258	0.754286121
Ran6	TMCO6	cg07780669	TSS200	5	140018814	139998998	-0.18	0.20745874	0.478355042	-0.39	0.00067019	0.007067458
Ran6	MRO;MRO;MRO;MRO	cg07811160	TSS1500;TSS1500;5'UTR;	18	48346843	46600841	-0.23	0.002961966	0.021474254	-0.24	0.00038143	0.004424588
Ran6	LOC643406	cg07833342	TSS1500	20	5450926	5398926	0.11	0.182029338	0.442980487	0.17	0.000368364	0.004420368
Ran6	DND1	cg07870213	Body	5	140052090	140032274	0.04	0.433993231	0.700907812	0.16	0.007176654	0.047122181
Ran6	INSM1;INSM1	cg07878514	1stExon;3'UTR	20	20351097	20299097	0.12	0.201727702	0.478355042	-0.08	0.504793509	0.74435653
Ran6		cg07920376		15	60110153	57897445	-0.04	0.816139474	0.927415707	-0.05	0.728380188	0.865106845
Ran6		cg07972787		8	1191278	1178685	0.12	0.018605836	0.092497585	0.15	0.00227913	0.019377743
Ran6	STAC3	cg07985354	TSS1500	12	57646130	55932397	-0.03	0.507792761	0.750764494	0.01	0.828416306	0.913983426
Ran6	FADS2	cg07999042	Body	11	61598930	61355506	-0.1	0.204040219	0.478355042	-0.19	0.008261543	0.052900762
Ran6	ZFAND3	cg08106319	Body	6	37849427	37957405	0.42	0.009700257	0.056261491	-0.04	0.779512017	0.898245636
Ran6	CACNA1C;CACNA1C;CAC	cg08111661	Body;Body;Body;Body;Bo	12	2223540	2093801	-0.06	0.345547168	0.636245579	-0.02	0.652823361	0.823142467
Ran6	NCOR1;PIGL	cg08125503	TSS1500;TSS1500	17	16119344	16060069	-0.01	0.864935304	0.960212429	0.03	0.678407272	0.828370985
Ran6	HDAC4	cg08130793	Body	2	240067079	239732016	-0.02	0.774944988	0.906315894	0.06	0.318434566	0.599001238
Ran6	NFATC1;NFATC1;NFATC	cg08157446	Body;Body;Body;Body;Bo	18	77215491	75316479	0.22	0.001964308	0.014860417	0.01	0.895819715	0.930582868
Ran6	GFRA1;GFRA1;GFRA1;G	cg08194313	1stExon;5'UTR;TSS1500;	10	118032892	118022882	0.07	0.393641717	0.661774481	-0.08	0.240260426	0.533158365
Ran6	NKRF	cg08214610	TSS200	26	118739824	118623852	1.57	0	4.10E-08	1.47	2.93E-14	1.70E-12
Ran6	LOC728024;ERLIN2	cg08247852	TSS1500;Body	8	37605783	37724941	0	0.975697319	0.996588106	-0.03	0.665062553	0.826577744
Ran6	SGCE;PEG10;SGCE;PEG	cg08291000	TSS1500;5'UTR;TSS1500;	7	94285960	94123896	0.13	0.001879232	0.014860417	0.02	0.618604798	0.818534105
Ran6	CHID1;CHID1;CHID1;C	cg08463581	Body;Body;Body;Body;Bo	11	889187	879187	0	0.985806441	0.996588106	-0.05	0.511901119	0.748494073
Ran6	LOC401097	cg08565139	TSS1500	3	159943017	161425711	0	0.948324651	0.989266226	0.02	0.81239657	0.913983426
Ran6	GPR155;GPR155	cg08638928	TSS1500;TSS1500	2	175352250	175060496	-0.04	0.751894241	0.897626613	0.2	0.288071682	0.56959628
Ran6	TSC2;TSC2;TSC2	cg08872248	Body;Body;Body	16	2136968	2076969	-0.11	0.037687975	0.154299004	-0.1	0.114026901	0.374352467
Ran6	PTPDC1	cg09429111	TSS1500	9	96792562	95832383	-0.31	0.036814899	0.152518867	-0.32	0.002208702	0.019377743
Ran6	ZNF529;ZNF529;ZNF52	cg09500430	5'UTR;TSS200;5'UTR	19	37064254	41756094	-0.33	0.000794129	0.008050672	-0.05	0.671357776	0.828370985
Ran6	SORCS3	cg09551147	TSS1500	10	106399957	106389947	0	0.98738207	0.996588106	0.11	0.249191847	0.540176749
Ran6		cg09792000		12	47225979	45512246	0.4	1.31E-06	3.26E-05	0.4	2.17E-07	6.87E-06
Ran6	EXOC2	cg09806625	Body	6	611523	556523	-0.28	0.004104046	0.027465539	-0.29	0.056675875	0.224127324
Ran6	CDH23;C10orf54	cg09810750	Body;TSS200	10	73533449	73203455	0.07	0.506767379	0.750764494	-0.01	0.95255046	0.969261872
Ran6		cg09917562		15	68114909	65901963	-0.08	0.30844973	0.601670623	-0.01	0.848380886	0.913983426
Ran6		cg09935767		11	10329365	10285941	-0.17	0.092717338	0.287807931	-0.07	0.303746858	0.587243926
Ran6	CDC42BPB	cg09985481	Body	14	103411899	102481652	0.03	0.7858658	0.912007118	-0.07	0.387963351	0.661819834
Ran6	CA12;CA12	cg10091775	TSS1500;TSS1500	15	63674923	61461976	0.09	0.158376052	0.405256368	0.17	0.008631014	0.052900762
Ran6	SH2B1;SH2B1;SH2B1;S	cg10098582	Body;Body;Body;Body;1s	16	28877881	28785382	-0.18	0.000809694	0.008050672	-0.09	0.177441019	0.471095978
Ran6		cg10120572		6	4282302	4227301	-0.1	0.015203198	0.077804602	-0.12	0.000296472	0.003821195
Ran6	ERBB4;ERBB4	cg10177213	Body;Body	2	212746125	212454370	-0.01	0.928266874	0.98700494	-0.13	0.151901388	0.423982223
Ran6	GAL3ST4;C7orf43	cg10328290	Body;TSS1500	7	99757800	99595736	0.04	0.680365599	0.868084607	0.01	0.927790528	0.955239952
Ran6	SYTL2;SYTL2;SYTL2;S	cg10337956	Body;1stExon;Body;1stE	11	85436135	85113783	-0.41	6.16E-06	0.000112825	-0.2	0.0129838	0.07530604
Ran6	ARRB2;ARRB2	cg10606822	TSS1500;TSS1500	17	4613428	4560177	0.1	0.282937711	0.586085259	0.02	0.778261656	0.898245636
Ran6		cg10612259		17	35285205	32359318	0.24	0.000800551	0.008050672	0.15	0.024027072	0.122962074
Ran6	VN1R2;VN1R2	cg10660965	3'UTR;1stExon	19	53762839	58454651	0.01	0.931708356	0.98700494	0.03	0.797368203	0.903857116
Ran6		cg10780160		14	90170841	89240594	0	0.979790514	0.996588106	0.08	0.31711105	0.599001238
Ran6	DDT;DDTL;DDT	cg11060661	Body;3'UTR;Body	22	24314208	22644208	-0.19	0.038609469	0.156233665	-0.07	0.393427864	0.667867789
Ran6	ZC3H3	cg11329090	Body	8	144552452	144623595	0.06	0.326208565	0.61362476	0.03	0.65180572	0.823142467
Ran6		cg11341011		17	2632132	2578882	0.06	0.310529281	0.601670623	-0.05	0.443485321	0.722193261
Ran6	AASDHPPT	cg11420761	Body	11	105958762	105463972	-0.06	0.494316722	0.747922692	-0.04	0.570622409	0.775689837
Ran6	GPER;GPER;C7orf50;G	cg11461808	1stExon;5'UTR;Body;1st	7	1126579	1093105	0	0.9824493	0.996588106	0.07	0.454889035	0.73186809
Ran6	PTPN14	cg11656076	Body	1	214557246	212623869	-0.04	0.482980727	0.737230059	0.03	0.626922355	0.822737525
Ran6		cg11853553		6	159285365	159205353	0.18	0.133721387	0.37833368	-0.19	0.298019126	0.579389139
Ran6	AGPHD1;AGPHD1	cg11862491	TSS200;TSS200	15	78799806	76586861	0.07	0.42353897	0.695243215	0.1	0.168676443	0.455034125
Ran6	PAPLN	cg11881202	Body	14	73712967	72782720	0.22	0.10105548	0.30580267	-0.06	0.677569542	0.828370985
Ran6	C5orf13;C5orf13;C5o	cg11895835	Body;Body;Body;Body;Bo	5	111078476	111106375	0.45	1.32E-12	2.30E-10	0.28	0.000446884	0.005016633
Ran6	FAM184B	cg11953668	Body	4	17708071	17317169	0.04	0.643930228	0.861875844	0.01	0.85243997	0.913983426
Ran6	FLJ40504	cg12196901	Body	17	26630081	23654208	0.2	0.033950694	0.147685519	0.06	0.425111641	0.704470719
Ran6	CCDC33	cg12284075	Body	15	74541993	72329046	0	0.999383657	0.999383657	0.05	0.486914908	0.741949019
Ran6	KIF26A	cg12468119	Body	14	104630569	103700322	-0.17	0.02286773	0.107540136	-0.06	0.510501001	0.748494073
Ran6	RHBDF2;RHBDF2	cg12565681	5'UTR;5'UTR	17	74497418	72009013	-0.04	0.667243347	0.868084607	-0.07	0.232986139	0.529929257
Ran6		cg12584520		17	70637288	68148883	0.06	0.478800714	0.737230059	0.1	0.224733575	0.521381894
Ran6	KIAA1614	cg12604950	TSS200	1	180882287	179148910	0.03	0.749515388	0.897626613	0.01	0.827314541	0.913983426
Ran6	ARL15	cg12620935	Body	5	53603562	53639319	0.17	0.065557659	0.228140653	0.18	0.046098529	0.194789789
Ran6	SPATA22;SPATA22;SPA	cg12655548	TSS1500;TSS1500;TSS150	17	3375919	3322669	0	0.963589302	0.995041772	0.06	0.44649042	0.722691471
Ran6		cg12659883		1	119543057	119344580	0.29	0.001078607	0.010144736	0.22	0.006189873	0.043081516
Ran6	CACNG4	cg12688248	Body	17	64962218	62392680	-0.1	0.012247738	0.066597075	-0.06	0.308705336	0.590271741
Ran6	CYLD;CYLD;CYLD	cg12691198	TSS1500;TSS1500;TSS150	16	50775626	49333127	0.12	0.308144435	0.601670623	0.1	0.265673226	0.553618459
Ran6	C19orf39	cg12754733	1stExon	19	11485436	11346436	0.05	0.450049546	0.715147224	0	0.951931225	0.969261872
Ran6	TCF3;TCF3	cg12873707	Body;Body	19	1626757	1577757	-0.14	0.029614617	0.132126753	-0.04	0.486953631	0.741949019
Ran6	NPAT	cg12892243	Body	11	108071165	107576375	-0.07	0.388334892	0.661029791	-0.14	0.134887255	0.404661765
Ran6	SLC30A6;SLC30A6	cg12899842	5'UTR;1stExon	2	32390937	32244441	-0.07	0.414131908	0.686275733	0.1	0.254434847	0.543210594
Ran6	LRRFIP1	cg12914965	Body	2	238536839	238201578	-0.15	0.045142725	0.178518958	-0.1	0.172387471	0.461467999
Ran6	ALOX5AP	cg13306478	Body	13	31317745	30215745	0.11	0.141681457	0.393965691	0.06	0.492259362	0.743346074
Ran6	BCL2L2	cg13490729	3'UTR	14	23779307	22849147	0.15	0.001944678	0.014860417	0.08	0.02574598	0.12984929
Ran6	NR2C1;NR2C1;NR2C1	cg13521891	5'UTR;5'UTR;5'UTR	12	95466445	93990576	-0.18	0.154207381	0.405256368	-0.13	0.079642025	0.28700453
Ran6	ATP8A2	cg13537353	Body	13	26586651	25484651	0.1	0.525203684	0.75746446	-0.11	0.422896767	0.704451858
Ran6	VARS	cg13653456	TSS200	6	31763819	31871798	-0.05	0.392669885	0.661774481	-0.05	0.659933185	0.823142467
Ran6	WHSC1;WHSC1;WHSC1;S	cg13663170	Body;Body;Body;TSS200;	4	1976361	1946159	-0.13	0.179872384	0.440814012	0.01	0.894182855	0.930582868
Ran6	OXT	cg13725599	TSS200	20	3052262	3000262	-0.97	0	4.10E-08	-0.62	0.00282126	0.021343445
Ran6	NUP188;DOLK	cg13812587	TSS1500;1stExon	9	131709471	130749292	-0.03	0.663647149	0.868084607	-0.11	0.07556075	0.282743452
Ran6	C11orf2	cg13853761	TSS1500	11	64863232	64619808	-0.04	0.69402258	0.871912844	-0.08	0.501972205	0.743346074
Ran6		cg13865610		7	17598458	17564983	-0.18	0.110412316	0.325622762	-0.02	0.858605884	0.913983426
Ran6	SUSD1	cg13873269	TSS1500	9	114938015	113977836	0.25	0.006444715	0.039346681	0.22	0.022784542	0.118343591
Ran6	BRD3	cg13894163	5'UTR	9	136932022	135921843	0.05	0.59077269	0.814306958	-0.05	0.655695757	0.823142467
Ran6	DYNLL1;DYNLL1;DYNLL	cg13906749	5'UTR;1stExon;5'UTR;1s	12	120933893	119418276	-0.06	0.535190065	0.760913274	-0.02	0.836918216	0.913983426
Ran6	PQLC1;PQLC1;PQLC1	cg13940240	3'UTR;3'UTR;3'UTR	18	77663141	75764129	-0.01	0.877684262	0.969632137	-0.09	0.041572929	0.180842241
Ran6	TM9SF1;IPO4	cg14021286	Body;TSS1500	14	24659193	23729033	0.31	0.000753919	0.008050672	0.04	0.642285104	0.823142467
Ran6	NEK6;NEK6;NEK6;NEK6	cg14036069	5'UTR;5'UTR;Body;5'UTR	9	127047671	126087492	-0.16	0.001434257	0.012478036	0.03	0.543291555	0.759299041
Ran6		cg14054582		19	2973374	2924374	0	0.999155506	0.999383657	0.06	0.649831905	0.823142467
Ran6		cg14070821		9	98477894	97517715	-0.11	0.156616828	0.405256368	0.04	0.469880285	0.741949019
Ran6	MAP3K10;MAP3K10	cg14074431	1stExon;5'UTR	19	40697804	45389644	0.06	0.389399733	0.661029791	0.06	0.488236567	0.741949019
Ran6	EVX2	cg14085358	TSS1500	2	176949017	176657263	0.14	0.210787093	0.47943731	0.03	0.753275569	0.879664087
Ran6	LRPPRC	cg14163061	TSS200	2	44223239	44076743	0.15	0.447497504	0.714353814	-0.08	0.579901802	0.780837559
Ran6		cg14239618		7	110281356	110068592	0.05	0.483012797	0.737230059	0.03	0.68860051	0.837877544
Ran6	TGIF1;TGIF1	cg14372466	5'UTR;Body	18	3448468	3438468	0.02	0.705363755	0.879793231	-0.01	0.839653517	0.913983426
Ran6		cg14372635		10	134971594	134821584	0.02	0.792020928	0.914615594	-0.1	0.125225049	0.394828176
Ran6	PLA2G4C;PLA2G4C;PLA	cg14399447	5'UTR;1stExon;1stExon;	19	48613950	53305762	-0.01	0.942167707	0.989266226	-0.09	0.213069649	0.506102501
Ran6	ELL2	cg14442492	Body	5	95296150	95321906	-0.24	0.003182186	0.022148015	-0.19	0.070249296	0.265725598
Ran6	HPCAL1;HPCAL1	cg14465080	5'UTR;5'UTR	2	10549521	10466972	-0.13	0.138091549	0.38754725	0.08	0.23507495	0.531208329
Ran6		cg14595425		12	34363872	34255139	-0.07	0.353599044	0.641487354	-0.02	0.757564584	0.881713964
Ran6	HNRPLL;HNRPLL	cg14738493	Body;Body	2	38818738	38672242	0.23	0.034682756	0.149007396	0.07	0.550007117	0.761657576
Ran6	SEMA3C	cg14796406	5'UTR	7	80547689	80385625	-0.03	0.8208162	0.927415707	0.05	0.653787342	0.823142467
Ran6	DIABLO;DIABLO;DIABL	cg14894369	Body;Body;Body;Body	12	122709630	121275583	0.08	0.364924781	0.643389608	0.02	0.645708582	0.823142467
Ran6	ITPK1;ITPK1;ITPK1	cg14917378	Body;Body;Body	14	93567545	92637298	-0.07	0.366066501	0.643389608	0.18	0.004116704	0.030481128
Ran6		cg14975958		4	38163323	37839718	0.16	0.23757918	0.523275662	0.04	0.712338544	0.851868774
Ran6	BAT5	cg14986464	Body	6	31669902	31777881	-0.14	0.012697505	0.067980488	-0.24	5.05E-05	0.000798818
Ran6	PSMD2	cg15038082	TSS200	3	184016876	185499570	0.07	0.354645151	0.641487354	-0.04	0.553770563	0.761708126
Ran6	GAP43;GAP43	cg15143702	Body;5'UTR	3	115373404	116856094	0.04	0.603197086	0.823186612	0.02	0.845137062	0.913983426
Ran6	LIMCH1;LIMCH1;LIMCH	cg15162330	Body;Body;Body	4	41364101	41058858	-0.12	0.124707292	0.358662294	-0.05	0.57296846	0.775848343
Ran6		cg15395491		17	29029028	26053154	0.12	0.162756039	0.411435874	-0.08	0.457983047	0.73186809
Ran6	B4GALNT4	cg15481161	TSS1500	11	369119	359119	0.09	0.478464912	0.737230059	0.14	0.250333984	0.540176749
Ran6	MTHFD2;MTHFD2;MTHFD	cg15737319	Body;1stExon;5'UTR	2	74425763	74279271	0.01	0.900515467	0.973227896	-0.15	0.034656634	0.160806782
Ran6	RNH1;RNH1;RNH1;RNH1	cg15796682	1stExon;5'UTR;5'UTR;5'	11	506809	496809	-0.03	0.685986399	0.868084607	0.06	0.276149764	0.568410147
Ran6	MRPL43;C10orf2;C10o	cg15838054	1stExon;TSS200;TSS200;	10	102747180	102737170	-0.04	0.669884405	0.868084607	-0.2	0.040339845	0.17769957
Ran6	UNC5CL	cg15849648	TSS1500	6	41007485	41115463	0.25	0.046072783	0.180149758	0.08	0.529143194	0.754286121
Ran6	FAM119A;FAM119A	cg16073034	5'UTR;5'UTR	2	208489113	208197358	0	0.967567696	0.996193959	-0.1	0.370532485	0.644726524
Ran6	PGAP2;NUP98;PGAP2;P	cg16130454	TSS200;5'UTR;TSS200;TS	11	3818853	3775429	-0.11	0.527985775	0.75746446	-0.17	0.19666879	0.481977035
Ran6	KLHL15	cg16190093	5'UTR	26	24044093	23954014	1.31	3.62E-14	1.26E-11	1.39	1.33E-15	1.16E-13
Ran6	ARL6IP6;PRPF40A;ARL	cg16190547	TSS1500;TSS200;TSS1500	2	153574021	153282267	0.07	0.428034398	0.699238869	-0.04	0.633602462	0.822737525
Ran6	INPP4A;INPP4A;INPP4	cg16469046	5'UTR;5'UTR;5'UTR;5'UT	2	99062999	98429431	0.33	1.36E-05	0.00023664	0.2	0.017314674	0.095642961
Ran6	ZBTB11;LOC100009676	cg16560453	1stExon;Body	3	101395512	102878202	-0.15	0.001926761	0.014860417	0.06	0.195236833	0.48186112
Ran6	ZBTB20;ZBTB20;ZBTB2	cg16560495	5'UTR;5'UTR;5'UTR;5'UT	3	114102863	115585553	-0.24	0.001499433	0.012726895	-0.18	0.035933748	0.164538741
Ran6		cg16589486		1	101748547	101521135	-0.3	0.004866902	0.031956262	-0.23	0.047018225	0.194789789
Ran6	IMPG1	cg16608291	Body	6	76762173	76818893	-0.01	0.960244421	0.995041772	-0.14	0.127071137	0.394828176
Ran6		cg16611581		12	4379062	4249323	-0.09	0.359726735	0.643389608	0.14	0.162260469	0.441192307
Ran6		cg16731266		6	28601269	28709248	-0.04	0.758020833	0.897626613	0.16	0.142389879	0.418424061
Ran6	NRL	cg16782184	TSS1500	14	24555085	23624925	0.1	0.163155605	0.411435874	0.18	0.006574096	0.043995873
Ran6	OTX2	cg16793394	TSS1500	14	57278084	56347837	0.29	1.57E-07	4.67E-06	0.34	2.28E-06	6.10E-05
Ran6	PXN;PXN	cg17026456	Body;Body	12	120703085	119187468	0.15	0.20542428	0.478355042	-0.29	0.046526269	0.194789789
Ran6	SLC16A5	cg17058616	3'UTR	17	73102145	70613740	-0.01	0.884505547	0.969720311	-0.09	0.029177265	0.141023448
Ran6		cg17066932		10	4312184	4302184	-0.09	0.156453504	0.405256368	0.08	0.194870445	0.48186112
Ran6		cg17130457		12	76414729	74700996	-0.57	1.61E-06	0.000037352	-0.7	1.68E-07	6.50E-06
Ran6	PRDM16;PRDM16	cg17220278	Body;Body	1	3184704	3174564	0.02	0.818427319	0.927415707	-0.05	0.629983112	0.822737525
Ran6	ADC;ADC	cg17500915	1stExon;5'UTR	1	33546718	33319305	0.25	0.011456907	0.063285772	0.18	0.069772335	0.265725598
Ran6	DAP	cg17665505	Body	5	10685203	10738203	-0.04	0.594350481	0.814306958	-0.1	0.20523497	0.495984511
Ran6	MTMR9L	cg17705658	Body	1	32707140	32479727	0.08	0.090547355	0.287807931	0	0.962159059	0.973346955
Ran6	EXO1;EXO1;EXO1	cg17736920	TSS1500;TSS200;TSS1500	1	242011382	240078005	0.17	0.057771499	0.209421684	0.09	0.278226422	0.568410147
Ran6		cg17879804		3	44752500	44727504	0	0.887036085	0.969720311	0.06	0.119001155	0.383448166
Ran6	LIMA1;LIMA1	cg17884766	Body;Body	12	50641260	48927527	-0.22	0.148783984	0.404506457	0.02	0.861455643	0.913983426
Ran6	PCNXL2	cg17894435	Body	1	233426334	231492957	-0.26	0.000574617	0.006450539	-0.23	0.000190749	0.002655226
Ran6	SLC35E2	cg17990871	TSS1500	1	1677678	1667538	0.11	0.3766468	0.648876665	0.19	0.128555739	0.39590617
Ran6		cg18106507		2	72401302	72254810	0.05	0.511296509	0.750764494	0.13	0.017015777	0.09550791
Ran6	MEG8	cg18122215	TSS1500	14	101360015	100429768	-0.03	0.664581482	0.868084607	-0.04	0.481681358	0.741949019
Ran6		cg18178836		10	3179821	3169821	-0.18	0.093087486	0.287807931	-0.02	0.78910074	0.900433684
Ran6	LSM14B	cg18259915	Body	20	60698441	60131836	0.13	0.03621612	0.151845901	-0.03	0.709988593	0.851868774
Ran6	PC;PC;PC	cg18291331	Body;Body;Body	11	66628290	66384866	-0.09	0.081648914	0.268054925	-0.07	0.25097114	0.540176749
Ran6	TNNT1;TNNT1;TNNT1;T	cg18649823	1stExon;1stExon;5'UTR;	19	55660591	60352403	0.16	0.077413446	0.2590373	0.47	0.00228301	0.019377743
Ran6		cg18713766		15	28701840	26375435	-0.05	0.289177399	0.587165994	0.08	0.050323771	0.201295084
Ran6		cg18881962		6	1604697	1549696	0.17	0.14264275	0.393965691	-0.1	0.18275275	0.471095978
Ran6		cg18883807		14	96493999	95563752	-0.16	0.21793701	0.492481036	-0.3	0.001499481	0.014494983
Ran6	PPP2R5C;PPP2R5C	cg18952599	TSS1500;TSS1500	14	102226785	101296538	-0.05	0.510578603	0.750764494	-0.18	0.006189337	0.043081516
Ran6	SH3BP5L	cg19026621	Body	1	249106516	247073139	0.02	0.897705877	0.973213848	0.08	0.532423222	0.754286121
Ran6		cg19118972		3	184323327	185806021	-0.23	0.00098673	0.00953839	-0.19	8.52E-06	0.000173227
Ran6	POU4F2	cg19134568	Body	4	147561339	147780789	-0.02	0.786213033	0.912007118	0.05	0.413423237	0.698404303
Ran6		cg19202292		12	54347057	52633324	-0.09	0.267704765	0.577514863	-0.07	0.499839281	0.743346074
Ran6	SCN10A	cg19255722	Body	3	38762483	38737487	-0.02	0.711916671	0.879793231	0.06	0.273831529	0.567222453
Ran6	KIAA0232;KIAA0232	cg19278809	5'UTR;5'UTR	4	6785080	6835981	0.21	0.252810657	0.549863179	-0.2	0.193683601	0.48186112
Ran6	KLHL30	cg19430414	Body	2	239050088	238714827	0	0.979093451	0.996588106	0.04	0.441645545	0.722193261
[truncated: 1,483 more rows]
