# Supplementary material for: Changes in DNA Methylation from Age 18 to Pregnancy in Type 1, 2, and 17 T Helper and Regulatory T-Cells Pathway Genes
Source: Int J Mol Sci. 2018 Feb 6;19(2):477. doi: 10.3390/ijms19020477 (PMC5855699; doi:10.3390/ijms19020477)
Supplement: Supplementary file 1 [file ijms-19-00477-s001.zip › supplementary/Supplemental Table 9.csv]

Supplemental Table 9. CpGs of 10 random subsets selected from CD4 genes
							First half of Pregnancy			Second half of pregnancy
source	UCSC_RefGene_Name	IlmnID	UCSC_RefGene_Group	MAPINFO	Chromosome_36	Coordinate_36	FHP_ Estimate	FHP_P val	FHP_fdr P val	SHP_ Estimate	SHP_P val	SHP_fdr P val
Random1	C1orf57	cg00046105	Body	233112527	1	231179150	-0.05	0.250057277	0.550759066	0.1	0.037294967	0.171434833
Random1	ZNF518B	cg00123478	5'UTR	10458165	4	10067263	0.51	1.20E-06	3.21E-05	0.39	3.05E-05	0.000482455
Random1	CD276;CD276	cg00133909	5'UTR;5'UTR	73977201	15	71764254	0.22	0.002332817	0.018040452	0.09	0.191513512	0.456484262
Random1	C12orf53	cg00238770	5'UTR	6809215	12	6679476	0.01	0.879887521	0.928994622	-0.02	0.754791801	0.873290103
Random1	C3orf55;C3orf55;C3o	cg00301159	TSS1500;TSS1500;TSS150	157260788	3	158743482	0.05	0.455529136	0.721714629	0.09	0.269506652	0.547538115
Random1	RBMS1;RBMS1	cg00314029	Body;Body	161348665	2	161056911	0.4	0.000173328	0.002086512	0.14	0.165067055	0.428681606
Random1	DUSP4	cg00355802	TSS1500	29208983	8	29264902	0.28	0.008641447	0.051848682	0.09	0.221441164	0.503670099
Random1	TRAPPC1;CNTROB;TRAP	cg00370926	TSS1500;1stExon;TSS150	7835519	17	7776244	-0.1	0.192612666	0.472036674	-0.02	0.788877031	0.888444035
Random1	C2orf53	cg00396894	TSS200	27362420	2	27215924	0.16	0.034374308	0.151421002	0.26	0.000232181	0.003107653
Random1	C7orf50;C7orf50;C7o	cg00431813	Body;Body;Body	1051703	7	1018229	-0.23	0.116231227	0.339903084	-0.36	0.176157658	0.434772092
Random1	SPATS2L;SPATS2L;SPA	cg00556627	5'UTR;5'UTR;5'UTR;5'UT	201187003	2	200895248	-0.07	0.467523771	0.729943806	-0.26	0.016684646	0.098411132
Random1	GPER;C7orf50;C7orf5	cg00684423	TSS1500;Body;Body;TSS1	1125180	7	1091706	0.1	0.338298575	0.614398821	0	0.973699655	0.98294696
Random1	ZNF519	cg00691206	TSS1500	14132697	18	14122697	0.05	0.698887687	0.864877615	0.09	0.449798606	0.71474847
Random1	RAB2B;TOX4;RAB2B;RA	cg00704289	TSS200;TSS200;TSS1500;	21945296	14	21015136	-0.06	0.582488048	0.810823363	0.06	0.536128892	0.771965292
Random1	PCID2;PCID2;CUL4A;P	cg00722493	5'UTR;5'UTR;TSS1500;5'	113862964	13	112910965	-0.01	0.912942068	0.937179468	-0.13	0.034331384	0.165935023
Random1	C1orf51	cg00764612	TSS200	150255213	1	148521837	0.83	1.39E-12	2.42E-10	0.7	1.59E-08	4.64E-07
Random1	LOC100129354	cg00808403	TSS1500	47052636	3	47027640	-0.23	0.001615508	0.014415302	-0.11	0.092487298	0.325106866
Random1	EID2	cg00866667	TSS1500	40031046	19	44722886	0.03	0.766306685	0.905618356	0	0.974473279	0.98294696
Random1	ASPHD2	cg00874494	5'UTR	26828939	22	25158939	-0.04	0.635958021	0.832005231	-0.11	0.086960129	0.308797193
Random1	LOC100133669	cg00883493	Body	144069547	8	144140922	-0.01	0.793595272	0.917238195	0.06	0.153598465	0.417595827
Random1	PRAGMIN	cg01035616	Body	8235320	8	8272730	-0.05	0.421641696	0.695409053	0.04	0.603281574	0.810586825
Random1	SMPD3	cg01041405	5'UTR	68440620	16	66998121	-0.14	0.253035496	0.553813538	0.05	0.683809512	0.858269645
Random1	SLC12A6	cg01053714	TSS1500	34631762	15	32419054	0.06	0.4028142	0.687153635	-0.08	0.323888898	0.589295522
Random1	ZNF575	cg01080902	3'UTR	44039870	19	48731710	0.01	0.858482262	0.927030947	0.06	0.429275616	0.694827509
Random1	MYBL2	cg01086075	Body	42296427	20	41729841	-0.02	0.812645515	0.918782565	0.03	0.64568342	0.844573186
Random1	LOC100125556;LOC100	cg01175736	TSS200;TSS200	125635261	3	127117951	-0.1	0.48809134	0.748263376	-0.26	0.021843803	0.118775679
Random1	CXCR5	cg01257799	TSS1500	118753476	11	118258686	-0.49	0.001278355	0.011707041	-0.56	6.89E-10	3.48E-08
Random1	APP;APP;APP;APP;APP	cg01286133	Body;Body;Body;Body;Bo	27540106	21	26461977	-0.23	0.000859827	0.008311661	-0.23	0.032925639	0.161382005
Random1	C7orf50;C7orf50;C7o	cg01287820	Body;Body;Body	1065285	7	1031811	0.04	0.417520988	0.691891923	0	0.990453798	0.993308132
Random1	LOC100128640;ACVR2B	cg01334818	TSS200;Body	38496325	3	38471329	-0.05	0.688018824	0.858656729	-0.02	0.849578954	0.914675722
Random1	SAMD3	cg01336260	Body	130473404	6	130515097	0.14	0.156596511	0.415996838	0.1	0.26628793	0.547538115
Random1	B3GALT1	cg01365700	Body	168726441	2	168434687	0.08	0.514220647	0.766258853	0.01	0.951439015	0.968130928
Random1	TRAPPC1;TRAPPC1;CNT	cg01411440	5'UTR;TSS200;TSS200;TS	7835277	17	7776002	0.05	0.572461384	0.809823421	0.11	0.121517998	0.380975345
Random1	TRIB1	cg01419991	3'UTR	126450465	8	126519647	-0.08	0.268508002	0.566307786	0.03	0.699422583	0.860067346
Random1	USP10	cg01430302	Body	84792860	16	83350361	-0.46	0.052118501	0.213379275	-0.24	0.117927195	0.376501503
Random1	NEFL	cg01432561	TSS1500	24815367	8	24871284	-0.24	7.58E-06	0.000164865	-0.2	0.00047661	0.00571932
Random1	NEFL	cg01614020	TSS200	24814137	8	24870054	0.02	0.880943176	0.928994622	-0.01	0.95841508	0.972386145
Random1	SNED1	cg01661844	Body	241941064	2	241589737	0.11	0.33897866	0.614398821	0.15	0.071267314	0.275116934
Random1	C7orf52	cg01708552	Body	100815485	7	100602205	0.16	0.105449321	0.318415671	0.15	0.05708398	0.22833592
Random1	B3GALTL	cg01734284	Body	31834332	13	30732332	-0.08	0.429863969	0.700015749	0.07	0.545699603	0.771965292
Random1	ZNF513;PPM1G;PPM1G	cg02059082	TSS1500;3'UTR;3'UTR	27604131	2	27457635	-0.04	0.79323862	0.917238195	-0.08	0.523964182	0.771965292
Random1	ZNF512	cg02247582	Body	27806117	2	27659621	0.12	0.091987827	0.302337468	0.07	0.340137993	0.610144441
Random1	PDCD10;PDCD10;SERPI	cg02403502	TSS200;TSS200;TSS1500;	167452745	3	168935439	0.09	0.312002899	0.601119653	0.07	0.54009108	0.771965292
Random1	ZNF511;TUBGCP2	cg02441467	Body;TSS1500	135122875	10	134972865	0.01	0.935787272	0.957805796	-0.07	0.412112697	0.692268584
Random1	CPNE2	cg02670686	TSS1500	57125674	16	55683175	-0.24	0.000761334	0.007569835	-0.28	2.85E-10	1.98E-08
Random1	MGST2	cg02688643	TSS1500	140585523	4	140804973	0.14	0.064958873	0.250407075	0.1	0.14897453	0.417595827
Random1	PLXND1	cg02724127	TSS200	129325706	3	130808396	0.06	0.171287453	0.438294365	-0.06	0.193570919	0.458249523
Random1	RAB2B;RAB2B;TOX4;RA	cg02806093	Body;Body;TSS1500;TSS2	21944967	14	21014807	-0.11	0.288637977	0.592952493	-0.02	0.834930351	0.905158138
Random1	LOC100130987;CLCF1;	cg02815282	Body;1stExon;5'UTR;5'U	67141135	11	66897711	0.03	0.816171951	0.918782565	0.14	0.292234802	0.559157784
Random1	NR1D1	cg02937233	TSS200	38257110	17	35510636	-0.02	0.867934646	0.927030947	-0.09	0.239623834	0.524459712
Random1	EIF5A;EIF5A;EIF5A;E	cg02970077	TSS1500;TSS1500;Body;T	7210655	17	7151379	-0.23	0.022406827	0.103967677	-0.16	0.237763182	0.523680933
Random1	ZNF527	cg03076824	5'UTR	37862220	19	42554060	0.02	0.745593848	0.897808509	-0.07	0.109531503	0.359593991
Random1	ZNF528	cg03077453	TSS1500	52900914	19	57592726	0.06	0.600140288	0.81874088	0.06	0.415614009	0.692268584
Random1	ZNF564	cg03082763	TSS200	12662438	19	12523438	-0.01	0.879736511	0.928994622	0.02	0.670974766	0.858067092
Random1	IL4I1;IL4I1	cg03166835	Body;Body	50393997	19	55085809	0.15	0.106138557	0.318415671	0.24	0.002489604	0.024066172
Random1	LOC100130872-SPON2;	cg03193299	Body;TSS1500;TSS1500	1167239	4	1157239	0.11	0.040164746	0.17255965	0.16	0.001804325	0.017940146
Random1	GPR35	cg03302801	TSS1500	241567835	2	241216508	0.08	0.163818814	0.428638701	0.15	0.013078449	0.087040723
Random1	PTGIR	cg03311682	5'UTR	47127856	19	51819696	-0.09	0.130730727	0.36688946	0.05	0.256363668	0.540694282
Random1	TMEM200B	cg03315764	5'UTR	29448425	1	29321012	0.14	0.082289062	0.291885541	0.15	0.025311106	0.13146664
Random1	MGST2	cg03327307	TSS200	140586881	4	140806331	-0.26	0.000696941	0.007133396	-0.28	2.92E-06	5.35E-05
Random1	A4GALT	cg03328754	5'UTR	43093450	22	41423394	0.07	0.612612201	0.81874088	-0.09	0.282086152	0.559088086
Random1	WNT7A	cg03346079	Body	13920346	3	13895347	-0.11	0.145710723	0.405658653	0.03	0.696765078	0.860067346
Random1	ZNF513	cg03370188	TSS200	27603788	2	27457292	0.04	0.626763943	0.829330236	0.04	0.537116907	0.771965292
Random1	HLA-DMA	cg03520342	1stExon	32920784	6	33028762	-0.26	0.201977666	0.48871388	-0.25	0.100578631	0.343150623
Random1	ZNF568	cg03530260	5'UTR	37409826	19	42101666	0.13	0.231853269	0.530821958	-0.05	0.689599418	0.860067346
Random1	LOC100133161	cg03533151	Body	130586	11	120586	0.06	0.207097627	0.49463374	0.07	0.161348144	0.42537238
Random1	ZNF57	cg03579738	TSS200	2900714	19	2851714	0.25	0.078544148	0.287397819	0.23	0.021051998	0.118162828
Random1	CEBPZ;C2orf56;C2orf	cg03757379	Body;TSS1500;TSS1500	37458549	2	37312053	0.02	0.826454719	0.918782565	-0.04	0.59527258	0.802925806
Random1	ZNF578	cg03774704	5'UTR	52995647	19	57687459	0.08	0.17051681	0.438294365	0.09	0.321644134	0.589295522
Random1	ZFP36L2	cg03845301	Body	43452838	2	43306342	-0.02	0.786612895	0.917238195	-0.08	0.358160883	0.629121002
Random1	SMPD3	cg03873826	5'UTR	68407311	16	66964812	0.06	0.562330086	0.798738245	0.12	0.047643132	0.204689012
Random1	ZNF569;ZNF569	cg03884783	5'UTR;1stExon	37957997	19	42649837	-0.04	0.586611839	0.813310438	0.09	0.119736906	0.37880403
Random1	PDCD1	cg03889044	TSS1500	242802099	2	242450772	0.42	8.88E-16	3.09E-13	0.45	0	3.48E-08
Random1	TPPP3;TPPP3	cg03893095	Body;Body	67424195	16	65981696	0.03	0.675080037	0.854283101	-0.03	0.581817442	0.802925806
Random1	HSPG2	cg03977084	Body	22213801	1	22086388	-0.06	0.341806743	0.616314749	0.08	0.27143073	0.547538115
Random1	KCTD16;YIPF5;YIPF5	cg03982568	5'UTR;TSS1500;TSS1500	143551489	5	143531682	0.02	0.834345259	0.918835918	-0.04	0.71815227	0.864769933
Random1	TAF5L	cg04128065	Body	229733305	1	227799928	0.01	0.894010726	0.935529173	-0.03	0.650658328	0.844884695
Random1	TPPP	cg04159905	5'UTR	691354	5	744354	-0.08	0.275538991	0.577635957	0.06	0.256318386	0.540694282
Random1	AP3M2;AP3M2	cg04228202	TSS200;TSS200	42010339	8	42129496	-0.06	0.384186181	0.658604882	-0.09	0.075781078	0.283567905
Random1	BFSP2	cg04231050	Body	133191297	3	134673987	0.13	0.07898068	0.287397819	0.12	0.207558272	0.481535191
Random1	ZNF558	cg04301375	Body	8933297	19	8794297	0.13	0.006453154	0.041586992	0.05	0.481734308	0.748440619
Random1	LOC100130872-SPON2;	cg04343927	Body;TSS1500;TSS1500	1167423	4	1157423	-0.19	0.057965353	0.231861412	-0.09	0.251021556	0.535923322
Random1	IFT140;TMEM204	cg04391232	Body;Body	1591854	16	1531855	0.12	0.019534586	0.095746985	0.17	0.000184778	0.00257211
Random1	C21orf56;C21orf56	cg04456245	5'UTR;Body	47601211	21	46425639	0.14	0.050153174	0.207777435	0.11	0.079347004	0.290660604
Random1	BFSP2	cg04484334	Body	133174674	3	134657364	0.23	0.003406836	0.023711579	0.09	0.147144264	0.417595827
Random1	NCAPG2	cg04598292	5'UTR	158495856	7	158188617	-0.53	2.03E-09	7.85E-08	-0.55	4.44E-16	1.55E-13
Random1	CFHR3;CFHR3	cg04614339	TSS1500;TSS1500	196743672	1	195010295	-0.05	0.615995263	0.81874088	0.02	0.89176472	0.937565325
Random1	C16orf53	cg04660698	1stExon	29828145	16	29735646	0.04	0.307540199	0.601119653	0.03	0.537674965	0.771965292
Random1	C2orf55	cg04787024	TSS1500	99553442	2	98919874	-0.05	0.612571712	0.81874088	-0.07	0.536555637	0.771965292
Random1	CXorf58;APOO;APOO;C	cg04924696	TSS1500;Body;Body;TSS1	23925746	26	23835667	0.93	4.01E-10	3.49E-08	0.83	1.68E-06	3.44E-05
Random1	C7orf52	cg05010260	5'UTR	100820291	7	100607011	0.21	0.006661232	0.042147432	0.24	0.007353488	0.054447103
Random1	ASPH;ASPH;ASPH;ASPH	cg05142030	Body;Body;Body;Body;Bo	62551054	8	62713608	0.26	0.049026578	0.205557219	-0.07	0.534910644	0.771965292
Random1	WNT10B	cg05142520	5'UTR	49364426	12	47650693	0.11	0.000946848	0.008905489	0.2	2.06E-07	4.78E-06
Random1	C16orf53;MVP;MVP	cg05164406	Body;TSS1500;TSS1500	29830908	16	29738409	-0.05	0.229991777	0.530047274	0.02	0.681885102	0.858269645
Random1	JARID2	cg05197191	TSS200	15246420	6	15354399	-0.43	0.015111349	0.083472214	-0.27	0.044321473	0.195238894
Random1	C18orf55;FBXO15;FBX	cg05208237	TSS200;TSS1500;TSS1500	71815698	18	69966678	-0.06	0.407909256	0.689089423	-0.12	0.003825492	0.031696934
Random1	C15orf50	cg05264223	TSS1500	70126776	15	67913830	0.16	0.031288018	0.139592696	0.08	0.156511711	0.422217639
Random1	ZNF526;ZNF526	cg05292799	1stExon;5'UTR	42724509	19	47416349	0.06	0.32505608	0.60816944	0.1	0.094672985	0.329461988
Random1	LOC100128640;ACVR2B	cg05359028	Body;TSS1500	38495016	3	38470020	-0.28	9.81E-05	0.001313031	-0.28	0.001036415	0.011634594
Random1	TMEM231;TMEM231;TME	cg05373161	Body;Body;5'UTR	75587377	16	74144878	-0.02	0.86614326	0.927030947	0.02	0.82537887	0.903708599
Random1	GRID2IP	cg05413957	Body	6547591	7	6514116	0.11	0.076695826	0.287397819	-0.02	0.730699602	0.864769933
Random1	C16orf53	cg05445476	TSS1500	29827295	16	29734796	-0.11	0.209095969	0.494655054	-0.2	0.015518739	0.096437878
Random1	WNT7B	cg05475172	Body	46371152	22	44749816	0.19	0.000189775	0.00220139	0.14	0.003616315	0.031439211
Random1	LOC100129550	cg05508315	TSS200	122605312	3	124088002	0.2	0.001771531	0.01503641	0.08	0.338881175	0.610144441
Random1	BASP1	cg05548325	5'UTR	17274474	5	17327474	0.21	0.190735434	0.470751284	0.18	0.224621193	0.507585553
Random1	SCML4	cg05603896	TSS200	108145574	6	108252267	0.34	0.082998853	0.291885541	0.16	0.274615884	0.549231768
Random1	GZMA	cg05648002	3'UTR	54406016	5	54441773	0.05	0.733795966	0.889512059	0.13	0.230728523	0.518022748
Random1	BTBD11;BTBD11	cg05649374	TSS1500;Body	107974186	12	106498316	-0.02	0.822630868	0.918782565	-0.12	0.178437902	0.43729852
Random1	SPATS2L;SPATS2L;SPA	cg05691004	TSS200;TSS1500;TSS1500	201170426	2	200878671	0.06	0.725650059	0.886056914	0.24	0.151750644	0.417595827
Random1	NR1D1	cg05770797	TSS1500	38257323	17	35510849	0.05	0.671451717	0.852792692	-0.13	0.168626166	0.431484601
Random1	PPP1R9B	cg05784029	Body	48223819	17	45578818	0.01	0.900134872	0.935529173	0.05	0.151378809	0.417595827
Random1	ZNF532	cg05800761	TSS1500	56529852	18	54680832	-0.14	0.291823365	0.592952493	-0.04	0.726240955	0.864769933
Random1	C17orf46;LOC1001339	cg05892673	Body;Body	43335632	17	40691415	-0.06	0.374436275	0.651519119	0.05	0.524054287	0.771965292
Random1	CNRIP1;CNRIP1	cg05894910	TSS200;TSS200	68547341	2	68400845	-0.37	1.98E-06	4.92E-05	-0.07	0.380480159	0.65548067
Random1	DUSP10;DUSP10	cg05941778	5'UTR;5'UTR	221913576	1	219980199	0.01	0.868425542	0.927030947	0.06	0.44384104	0.70851689
Random1	BTBD11	cg05941924	Body	107862679	12	106386809	0.08	0.383005736	0.658604882	-0.05	0.59494618	0.802925806
Random1	PCID2;PCID2;PCID2	cg05958294	Body;Body;Body	113834216	13	112882217	0.04	0.545248306	0.798048197	0.03	0.647991496	0.844573186
Random1	PCNT;C21orf58;PCNT	cg05977990	5'UTR;TSS1500;1stExon	47744112	21	46568540	0.02	0.803280071	0.918782565	0.1	0.112352781	0.365409045
Random1	TNFRSF18;TNFRSF18;T	cg06097659	5'UTR;1stExon;5'UTR;1s	1141991	1	1131854	0.27	0.018583805	0.093840263	0.22	0.134235481	0.402706443
Random1	GZMA	cg06118312	1stExon	54398555	5	54434312	-0.08	0.660743006	0.852792692	-0.1	0.489673593	0.757361824
Random1	B4GALT5	cg06211794	TSS200	48330587	20	47763994	-0.08	0.103454266	0.318122628	-0.02	0.685629199	0.858269645
Random1	RBMS1;RBMS1	cg06261926	Body;Body	161264607	2	160972853	-0.07	0.356423356	0.629620954	0.14	0.01309947	0.087040723
Random1	C2orf55	cg06335008	5'UTR	99552109	2	98918541	0.08	0.301305323	0.601119653	0.05	0.37676174	0.652303908
Random1	LOC100133991	cg06345789	Body	43325791	17	40681574	-0.16	0.007633278	0.04743537	-0.05	0.216604462	0.495910216
Random1	STOX2;STOX2	cg06367693	1stExon;5'UTR	184827491	4	185064485	-0.01	0.821388315	0.918782565	-0.07	0.141864202	0.417595827
Random1	NRIP3	cg06394255	Body	9024649	11	8981225	-0.02	0.885834606	0.931330643	-0.08	0.536388586	0.771965292
Random1	ABCA2;ABCA2	cg06400857	3'UTR;3'UTR	139901972	9	139021793	0.17	0.002276213	0.018002776	0.09	0.108907305	0.359593991
Random1	ZNF597;NAT15	cg06410284	Body;TSS1500	3493133	16	3433134	0.05	0.329380323	0.611086231	-0.08	0.038334214	0.173250733
Random1	ZNF517	cg06459454	3'UTR	146033798	8	146004602	0.17	0.089419909	0.302337468	0.13	0.133717436	0.402706443
Random1	C7orf50;C7orf50;C7o	cg06505107	1stExon;5'UTR;5'UTR;1s	1177883	7	1144409	-0.08	0.553595027	0.798048197	-0.03	0.733066466	0.864769933
Random1	LOC100132215	cg06528559	TSS1500	63275509	2	63129013	0	0.998034071	0.998034071	0.07	0.465598107	0.73315901
Random1	C4orf52	cg06580014	3'UTR	25931115	4	25540213	0.06	0.689058661	0.858656729	-0.05	0.523559619	0.771965292
Random1	B3GALTL	cg06631558	Body	31775033	13	30673033	0	0.992995375	0.995857033	-0.09	0.270083973	0.547538115
Random1	POLD4;LOC100130987	cg06636354	TSS200;Body	67121123	11	66877699	-0.1	0.318297855	0.605287724	0.01	0.945720912	0.968130928
Random1	PELI2	cg06638383	Body	56735184	14	55804937	0.09	0.308819749	0.601119653	-0.01	0.938294836	0.968130928
Random1	VAV3	cg06710195	Body	108479452	1	108280975	-0.24	0.0021381	0.017303693	-0.24	0.001357637	0.013895814
Random1	ZNF546;ZNF546	cg06860122	5'UTR;1stExon	40503048	19	45194888	-0.11	0.31054053	0.601119653	-0.21	0.010010617	0.071095811
Random1	TM4SF5	cg06928209	TSS1500	4674371	17	4621120	-0.12	0.335249531	0.614035983	0.02	0.78267213	0.884719697
Random1	ALOX5	cg06935264	TSS1500	45869233	10	45189239	0.07	0.104212585	0.318122628	0.03	0.427192696	0.694827509
Random1	C11orf53	cg06978117	Body	111155014	11	110660224	0.1	0.174134751	0.442327689	0.16	0.016064138	0.097100544
Random1	GPER;C7orf50;C7orf5	cg07012460	5'UTR;Body;Body;Body;T	1127709	7	1094235	0.06	0.683731731	0.858656729	-0.11	0.418453974	0.693438014
Random1	GRID2IP	cg07070039	Body	6576529	7	6543054	0.12	0.119249442	0.342965337	0.11	0.314195529	0.589295522
Random1	LOC100132831	cg07093674	TSS1500	40693703	26	40578647	0.03	0.793346843	0.917238195	0.16	0.100055528	0.343150623
Random1	LOC100131551	cg07141504	TSS200	194030706	3	195513400	-0.29	2.23E-05	0.000408442	-0.25	7.87E-06	0.000136938
Random1	TMEM201;TMEM201	cg07232095	Body;3'UTR	9664890	1	9587477	-0.11	0.062975239	0.247215094	-0.09	0.172099221	0.432265384
Random1	TRAPPC9;TRAPPC9	cg07332338	Body;Body	140841582	8	140910764	0.26	0.005835874	0.039055465	0.16	0.146967844	0.417595827
Random1	CCR4	cg07402639	Body	32995957	3	32970961	-0.01	0.905048472	0.935529173	-0.01	0.906020091	0.946831807
Random1	TSPAN18	cg07524505	TSS200	44785843	11	44742419	-0.15	0.003032993	0.022457055	-0.06	0.282757193	0.559088086
Random1	LTK;LTK;LTK	cg07621749	TSS200;TSS200;TSS200	41806141	15	39593433	-0.06	0.331883039	0.611086231	-0.03	0.610596508	0.814128677
Random1	C19orf50	cg07625430	3'UTR	18680126	19	18541126	-0.03	0.591773326	0.817210784	-0.02	0.762244704	0.878348202
Random1	TMEM214;TMEM214	cg07655965	TSS1500;TSS1500	27255524	2	27109028	0.02	0.81481791	0.918782565	0.03	0.698179956	0.860067346
Random1	ZBTB16;ZBTB16	cg07673133	TSS1500;TSS1500	113930011	11	113435221	-0.07	0.407350177	0.689089423	-0.23	0.037439791	0.171434833
Random1	ZNF586	cg07685728	TSS200	58280891	19	62972703	0.07	0.499933575	0.753146684	-0.08	0.52698875	0.771965292
Random1	C11orf75	cg07744502	5'UTR	93271083	11	92910731	-0.58	0	4.35E-08	-0.59	0	3.48E-08
Random1	CADM1;CADM1	cg07806801	3'UTR;3'UTR	115046607	11	114551817	-0.14	0.09515287	0.302337468	-0.06	0.421464508	0.694827509
Random1	DAPP1	cg07814567	TSS1500	100736658	4	100955681	-0.45	0	4.35E-08	-0.33	2.92E-13	3.39E-11
Random1	CADM1;CADM1	cg08066991	TSS1500;TSS1500	115376699	11	114881909	0	0.990157758	0.995857033	-0.01	0.882635045	0.93360789
Random1	FAM55C;FAM55C	cg08070022	TSS1500;TSS1500	101497478	3	102980168	-0.85	0	4.35E-08	-0.72	1.60E-08	4.64E-07
Random1	TPPP3;TPPP3	cg08074621	TSS200;TSS200	67427606	16	65985107	0.14	0.287378935	0.592952493	-0.07	0.305719995	0.581369171
Random1	RASSF5;RASSF5	cg08128734	Body;Body	206685423	1	204752046	-0.47	2.64E-05	0.00045936	-0.42	0.000904779	0.010495436
Random1	ZNF586	cg08140458	TSS1500	58280728	19	62972540	0.24	0.000143622	0.001851128	0.23	0.000272761	0.003515586
Random1	CNRIP1;CNRIP1;CNRIP	cg08157672	1stExon;1stExon;5'UTR;	68547141	2	68400645	-0.25	0.003120962	0.022626975	-0.09	0.199550927	0.466065252
Random1	C17orf46;LOC1001339	cg08247376	Body;Body;TSS200	43339358	17	40695141	0.11	0.320467809	0.606102161	0.13	0.050028823	0.212317444
Random1	DCAF5	cg08268254	TSS1500	69620440	14	68690193	-0.08	0.378690755	0.655643695	-0.01	0.872109284	0.928116302
Random1	FLJ45983;GATA3;GATA	cg08347183	TSS1500;TSS200;TSS200;	8096633	10	8136639	-0.18	0.115694306	0.339903084	-0.16	0.147017683	0.417595827
Random1	NOD2	cg08374596	Body	50744349	16	49301850	0.08	0.427586331	0.700015749	-0.05	0.543958475	0.771965292
Random1	EIF5A2	cg08438920	Body	170623410	3	172106104	-0.07	0.670205285	0.852792692	-0.07	0.583534209	0.802925806
Random1	LOC100133612	cg08465307	Body	3827081	1	3816941	-0.03	0.766999429	0.905618356	-0.17	0.147871784	0.417595827
Random1	PANK3	cg08477779	TSS1500	168007137	5	167939715	0.03	0.682146021	0.858656729	0.16	0.021547878	0.118775679
Random1	ZNF581;ZNF580;ZNF58	cg08489315	TSS1500;1stExon;5'UTR;	56153494	19	60845306	-0.05	0.283492021	0.59074984	-0.03	0.443498213	0.70851689
Random1	ZNF559	cg08568385	Body	9449831	19	9310831	-0.07	0.647090367	0.843398681	-0.23	0.083505393	0.30270705
Random1	C7orf51	cg08626653	5'UTR	100082322	7	99920258	0.16	1.52E-05	0.000293867	0.05	0.428622003	0.694827509
Random1	E2F3	cg08628635	Body	20483859	6	20591838	-0.62	0	4.35E-08	-0.71	0	3.48E-08
Random1	TMEM217;TMEM217;TBC	cg08713367	TSS200;1stExon;TSS200;	37225473	6	37333451	-0.08	0.238251987	0.537991745	-0.08	0.353481462	0.624424106
Random1	ACO2;PHF5A;PHF5A	cg08759274	TSS1500;1stExon;5'UTR	41864680	22	40194626	0.01	0.852560054	0.927030947	0	0.923783575	0.956775846
Random1	LOC100128239	cg08824961	Body	133902371	11	133407581	0.01	0.842894438	0.922531031	0	0.982124782	0.987801804
Random1	ZNF527	cg09011348	5'UTR	37862232	19	42554072	-0.02	0.772924912	0.908709018	-0.1	0.128820339	0.393241035
Random1	ZMYND8;LOC100131496	cg09046309	Body;TSS200;Body;Body	45947226	20	45380633	-0.52	3.75E-09	1.31E-07	-0.52	1.32E-13	2.30E-11
Random1	SHMT2;SHMT2;SHMT2;S	cg09215553	TSS1500;TSS1500;1stExo	57623421	12	55909688	-0.06	0.700849102	0.864877615	0.19	0.272195672	0.547538115
Random1	LOC100133612	cg09228402	Body	3824319	1	3814179	-0.18	0.01922907	0.095595948	0.03	0.776456413	0.884719697
Random1	ACVR2B;LOC100128640	cg09238483	Body;TSS1500	38496774	3	38471778	0.14	0.18800434	0.467325074	-0.02	0.816702698	0.90234064
Random1	ZNF569	cg09307284	5'UTR	37957760	19	42649600	-0.08	0.548470887	0.798048197	-0.19	0.023075895	0.123544792
Random1	FAM55C;FAM55C	cg09326272	Body;Body	101540573	3	103023263	0.09	0.21037054	0.494655054	0.07	0.325128564	0.589295522
Random1	LOC100129387	cg09449070	Body	50650103	15	48437395	0.05	0.557896524	0.798738245	0.09	0.173057682	0.432265384
Random1	LEPRE1;C1orf50;LEPR	cg09501274	TSS1500;Body;TSS1500	43233067	1	43005654	-0.08	0.149412062	0.409412579	-0.06	0.290657426	0.559157784
Random1	SLC40A1	cg09606941	TSS1500	190445880	2	190154125	0.02	0.79158837	0.917238195	0	0.995265411	0.995265411
Random1	TMEM222	cg09766323	TSS1500	27648393	1	27520980	-0.03	0.804735016	0.918782565	0.2	0.032038123	0.15927524
Random1	TMEM229A	cg09777637	TSS1500	123674510	7	123461746	0.21	0.018556642	0.093840263	-0.04	0.707126018	0.860106252
Random1	B3GALTL	cg09788008	TSS1500	31773808	13	30671808	0.05	0.493346654	0.749714566	0.08	0.32208208	0.589295522
Random1	PRMT10	cg09861710	TSS200	148605341	4	148824791	-0.04	0.719471704	0.881606173	0.03	0.774623372	0.884719697
Random1	BCL2L11;BCL2L11;BCL	cg09907170	TSS1500;TSS1500;TSS150	111877177	2	111593648	-0.07	0.615585878	0.81874088	-0.08	0.519644382	0.771965292
Random1	NOSIP	cg09941143	Body	50059750	19	54751562	0.1	0.086836503	0.30219103	-0.05	0.423874007	0.694827509
Random1	ALOX5	cg10069493	Body	45914688	10	45234694	0.03	0.663528395	0.852792692	0.12	0.153340165	0.417595827
Random1	TRAPPC9;TRAPPC9	cg10121865	Body;Body	141136488	8	141205670	0.03	0.554166867	0.798048197	0.02	0.816773855	0.90234064
Random1	PDIA5;PDIA5	cg10259872	Body;Body	122802215	3	124284905	-0.27	1.07E-05	0.000219035	-0.31	0.000104485	0.001515033
Random1	ZNF500	cg10278046	Body	4802848	16	4742849	0.23	0.018606259	0.093840263	0.1	0.261690482	0.545319088
Random1	TPPP3;TPPP3	cg10298187	TSS1500;TSS1500	67428315	16	65985816	-0.3	0.002597493	0.019650599	-0.17	0.085174208	0.305573447
Random1	C7orf50;C7orf50;C7o	cg10347813	Body;Body;Body	1076056	7	1042582	-0.01	0.953433874	0.967332327	-0.06	0.545572065	0.771965292
Random1	C12orf56;C12orf56	cg10431365	Body;Body	64781916	12	63068183	-0.11	0.259255195	0.553929696	-0.02	0.798551015	0.890691517
Random1	OSM	cg10467217	TSS200	30662874	22	28992874	-0.37	1.90E-07	6.01E-06	-0.39	1.91E-05	0.000316514
Random1	SNED1	cg10652091	TSS200	241938193	2	241586866	0.13	0.091840899	0.302337468	0.02	0.832112147	0.90492196
Random1	TRAPPC9;TRAPPC9	cg10653573	Body;Body	141347297	8	141416479	-0.12	0.443982342	0.712008549	-0.02	0.783027778	0.884719697
Random1	LOC100128164;SEC62;	cg10691726	TSS1500;Body;TSS1500	169684821	3	171167515	-0.16	0.324411986	0.60816944	0.07	0.624213768	0.825581469
Random1	C19orf52;YIPF2;C19o	cg10706553	1stExon;TSS200;5'UTR	11039446	19	10900446	0.07	0.580591361	0.810823363	0.03	0.777765981	0.884719697
Random1	SCML4	cg10712091	5'UTR	108141883	6	108248576	-0.14	0.242957775	0.541849785	0.08	0.516284099	0.771965292
Random1	MAPT;MAPT;LOC100128	cg10725121	5'UTR;5'UTR;TSS1500;5'	43973146	17	41328942	0.08	0.601555955	0.81874088	-0.13	0.247810103	0.532332814
Random1	MYF5	cg10868277	Body	81111558	12	79635689	-0.07	0.430469455	0.700015749	0.15	0.125329167	0.38596947
Random1	TOX2;TOX2;TOX2	cg10900455	5'UTR;Body;5'UTR	42545099	20	41978513	0.08	0.485610238	0.747753818	0.16	0.149589804	0.417595827
Random1	TRAPPC9;TRAPPC9	cg10945385	Body;Body	140846784	8	140915966	0.06	0.47899572	0.744154065	0.12	0.125127677	0.38596947
Random1	STOX2	cg10957242	TSS1500	184826299	4	185063293	0.11	0.510275815	0.765413723	-0.36	0.014838156	0.09388506
Random1	CXorf58;CXorf58;CXo	cg11016745	5'UTR;5'UTR;1stExon;TS	23926314	26	23836235	1.3	2.17E-11	2.52E-09	1.03	1.92E-08	5.14E-07
Random1	SUSD4;SUSD4	cg11147878	Body;3'UTR	223408268	1	221474891	0.09	0.492295457	0.749714566	0.01	0.912241994	0.94902622
Random1	LOC100128071;TSSK3	cg11167537	Body;TSS1500	32827430	1	32600017	0.11	0.12670287	0.358476413	-0.02	0.858524333	0.916461558
Random1	ZNF518B	cg11197905	TSS1500	10459435	4	10068533	0.18	4.70E-05	0.000743455	0.19	0.024980466	0.13146664
Random1	FAM55C;FAM55C	cg11223367	TSS1500;TSS200	101497980	3	102980670	0.02	0.854572982	0.927030947	-0.09	0.359755975	0.629121002
Random1	BTBD11	cg11263852	Body	107830064	12	106354194	-0.54	8.77E-05	0.001220784	-0.19	0.190513275	0.456484262
Random1	ZNF544	cg11279918	TSS1500	58739805	19	63431617	-0.03	0.767693721	0.905618356	0.14	0.147605848	0.417595827
Random1	C3orf59	cg11286907	TSS200	192635966	3	194118660	-0.02	0.755701803	0.905618356	-0.06	0.398734348	0.680193888
Random1	NLRP3;NLRP3;NLRP3;N	cg11422335	Body;Body;Body;Body;Bo	247611517	1	245678140	0.14	0.077708161	0.287397819	0.12	0.235725798	0.522500495
Random1	E2F5;E2F5	cg11588857	TSS200;TSS200	86089481	8	86276733	-0.02	0.819774101	0.918782565	-0.22	0.00118692	0.012516611
Random1	C5orf55;C5orf55;EXO	cg11601748	5'UTR;1stExon;TSS200	443197	5	496197	-0.03	0.69087323	0.858656729	-0.3	8.08E-05	0.001222539
Random1	DENND5A	cg11624479	Body	9285586	11	9242162	-0.08	0.410384361	0.689921534	-0.18	0.072732063	0.275116934
Random1	TMEM232	cg11641395	TSS200	110062398	5	110090297	0.1	0.606533843	0.81874088	-0.04	0.807538495	0.897838327
Random1	TMEM220	cg11750736	TSS1500	10634140	17	10574865	-0.22	0.155159663	0.415996838	-0.38	0.002585244	0.024315268
Random1	SEMA5A	cg11776321	5'UTR	9440470	5	9493470	0.05	0.632039209	0.832005231	0.03	0.72773652	0.864769933
Random1	GPA33	cg12063241	Body	167028563	1	165295187	-0.26	0.008445773	0.051563667	-0.13	0.173899867	0.432265384
Random1	C7orf50;C7orf50;C7o	cg12076878	Body;Body;Body	1049549	7	1016075	0	0.940095236	0.959393379	0.06	0.246416892	0.532332814
Random1	ZNF555	cg12111697	TSS200	2841391	19	2792391	-0.09	0.261047328	0.553929696	-0.03	0.697725709	0.860067346
Random1	PCNT;C21orf58	cg12148368	TSS200;TSS200	47743931	21	46568359	0.12	0.079282157	0.287397819	0.05	0.568911133	0.798160015
Random1	GRID2IP	cg12187165	Body	6542473	7	6508998	0.17	0.095566441	0.302337468	0.21	0.037140375	0.171434833
Random1	RPL39L	cg12200809	3'UTR	186838873	3	188321567	0.1	0.221792825	0.518012773	0.02	0.875458638	0.928840262
Random1	C3orf59	cg12513795	TSS200	192636139	3	194118833	-0.14	0.011569151	0.067101076	-0.15	0.003521349	0.031421268
Random1	NXF5;NXF5	cg12579386	Body;5'UTR	101100637	26	100987293	-0.19	0.020966251	0.100995916	-0.11	0.182111862	0.443181315
Random1	LOC100128076	cg12624825	Body	94895189	9	93935010	0.14	6.34E-05	0.00095927	0.03	0.349769435	0.624203915
Random1	DUSP4;DUSP4	cg12721804	Body;Body	29194923	8	29250842	-0.2	0.001734328	0.01503641	-0.06	0.352001452	0.624424106
Random1	TSPAN18;TSPAN18	cg12730562	5'UTR;TSS200	44927876	11	44884452	0.09	0.150679066	0.409658711	0.13	0.0067125	0.05191
Random1	USP10	cg12801758	TSS200	84733497	16	83290998	0.08	0.495962572	0.750412935	0.27	0.0289483	0.146000122
Random1	MIR548F5;DCLK1	cg12942606	Body;Body	36429952	13	35327952	-0.03	0.734601487	0.889512059	0.22	0.008043956	0.058318681
Random1	ZNF526	cg12980019	TSS200	42724343	19	47416183	-0.08	0.259087995	0.553929696	0.02	0.706350089	0.860106252
Random1	TPPP3;TPPP3;TPPP3;T	cg13067215	5'UTR;5'UTR;1stExon;1s	67427285	16	65984786	0.02	0.859406872	0.927030947	-0.01	0.94756219	0.968130928
Random1	ZNF530	cg13203804	Body	58111767	19	62803579	0.15	0.114867087	0.339903084	0.16	0.164086246	0.428681606
Random1	WNT10B	cg13212803	Body	49364151	12	47650418	0.13	0.02128885	0.100995916	0.03	0.680516489	0.858269645
Random1	C7orf50;C7orf50;C7o	cg13381243	Body;Body;Body	1103063	7	1069589	-0.18	0.102260759	0.318122628	0.17	0.035160295	0.167613461
Random1	RPL39L	cg13432744	TSS1500	186857537	3	188340231	-0.05	0.616408364	0.81874088	0.19	0.01069149	0.07441277
Random1	CD276;CD276	cg13497475	TSS200;TSS200	73976511	15	71763564	-0.08	0.238862913	0.537991745	-0.13	0.072064297	0.275116934
Random1	C3orf55;C3orf55	cg13499717	Body;Body	157307519	3	158790213	-0.2	0.121399352	0.346286676	0.06	0.535256624	0.771965292
Random1	TMEM215	cg13509517	TSS1500	32782825	9	32772825	0.04	0.554964551	0.798048197	0.03	0.673138839	0.858067092
Random1	PAPPA;PAPPA	cg13545495	5'UTR;1stExon	118916132	9	117955953	-0.2	0.043027974	0.182606524	0.16	0.101733777	0.343721887
Random1	HSPB6;C19orf55	cg13558754	1stExon;TSS1500	36247867	19	40939707	0.61	3.64E-06	0.000084448	0.29	0.013256202	0.087040723
Random1	ASPH;ASPH;ASPH;ASPH	cg13579374	1stExon;1stExon;5'UTR;	62627037	8	62789591	0.01	0.831760186	0.918835918	-0.02	0.731599221	0.864769933
Random1	C19orf53	cg13587756	3'UTR	13889434	19	13750434	-0.01	0.843002494	0.922531031	-0.02	0.656022889	0.848683886
Random1	C7orf50;C7orf50;C7o	cg13644549	Body;Body;Body	1152192	7	1118718	-0.07	0.412564211	0.690251661	-0.16	0.047617212	0.204689012
Random1	CKS2	cg13651859	1stExon	91926249	9	91116069	0.02	0.736147911	0.889512059	-0.06	0.159144292	0.422764989
Random1	LOC100130872-SPON2;	cg13653809	Body;TSS1500;TSS1500	1167714	4	1157714	-0.06	0.481862257	0.745280291	-0.08	0.46917974	0.735470944
Random1	BCL2L11;BCL2L11	cg13758331	Body;Body	111893676	2	111610147	-0.48	0.000173876	0.002086512	-0.58	0	3.48E-08
Random1	FLJ45983;GATA3;GATA	cg13814485	TSS200;TSS1500;TSS1500	8095500	10	8135506	0.06	0.518701158	0.768119162	-0.18	0.017922097	0.103948163
Random1	ICA1L;ICA1L	cg13854399	TSS200;TSS1500	203736430	2	203444675	0.02	0.873908392	0.928994622	-0.1	0.500619169	0.770864915
Random1	C1orf228;TMEM53;C1o	cg13876163	5'UTR;TSS1500;1stExon	45140495	1	44913082	0.09	0.229758881	0.530047274	0.07	0.196118892	0.461144422
Random1	SLC2A8	cg14018434	Body	130161758	9	129201579	-0.1	0.202226433	0.48871388	-0.01	0.913574091	0.94902622
Random1	C1orf51	cg14207163	Body	150257423	1	148524047	0.21	0.117988768	0.342167427	0.1	0.21598877	0.495910216
Random1	OSM	cg14519350	Body	30661949	22	28991949	-0.61	4.11E-05	0.000681086	-0.63	7.20E-07	0.00001566
Random1	IGF1R	cg14568338	TSS1500	99191797	15	97009320	-0.04	0.671092946	0.852792692	0.06	0.287732605	0.559157784
Random1	LOC100128076	cg14605590	Body	94900583	9	93940404	-0.09	0.09439222	0.302337468	0.02	0.778541102	0.884719697
Random1	TNFRSF18;TNFRSF18;T	cg14886269	1stExon;1stExon;1stExo	1141927	1	1131790	0.02	0.829016452	0.918782565	0.06	0.591086952	0.802925806
Random1	ZNF530	cg14930737	TSS1500	58109761	19	62801573	0.03	0.824217654	0.918782565	-0.05	0.725907381	0.864769933
Random1	C7orf50;C7orf50;C7o	cg15086474	Body;Body;Body	1102428	7	1068954	0.11	0.093215698	0.302337468	0.15	0.18683462	0.451516998
Random1	C11orf52	cg15318568	Body	111794346	11	111299556	0.12	0.255358201	0.553929696	0.2	0.055134628	0.224053099
Random1	ZNF829;ZNF568;ZNF82	cg15322783	1stExon;TSS200;5'UTR	37407152	19	42098992	0.05	0.43799199	0.708235553	0.01	0.850118325	0.914675722
Random1	ZNF575	cg15427393	5'UTR	44037695	19	48729535	0	0.982013405	0.990552652	0.01	0.896741716	0.939958184
Random1	C12orf51	cg15475101	Body	112622479	12	111106862	-0.1	0.348517315	0.618796049	0.03	0.794642566	0.889182035
Random1	PLXND1	cg15504747	Body	129312979	3	130795669	-0.21	0.165734011	0.4304137	-0.02	0.827923584	0.903708599
Random1	PTPN13;PTPN13;PTPN1	cg15543566	5'UTR;5'UTR;1stExon;5'	87515467	4	87734491	0.03	0.71569663	0.880079248	0.05	0.571097252	0.798160015
Random1	FLJ32810	cg15580724	TSS1500	100557996	11	100063206	0.04	0.759835037	0.905618356	-0.01	0.890010202	0.937565325
Random1	C17orf53;C17orf53;C	cg15606388	5'UTR;5'UTR;1stExon;1s	42219409	17	39574935	0	0.97078549	0.982073693	-0.13	0.04054465	0.180891515
Random1	C19orf52;YIPF2	cg15622551	1stExon;TSS200	11039538	19	10900538	0.02	0.764058195	0.905618356	0.03	0.61410813	0.815685608
Random1	HSPG2	cg15646763	TSS200	22263836	1	22136423	-0.08	0.244455219	0.541849785	-0.16	0.055255514	0.224053099
Random1	GRID2IP	cg15701579	Body	6550361	7	6516886	0.09	0.147286064	0.406790082	0.12	0.019233528	0.109725701
Random1	SHANK3	cg15728692	Body	51135736	22	49482602	0.11	0.290127318	0.592952493	0.29	0.02793515	0.142962238
Random1	JARID2	cg15777606	Body	15496615	6	15604594	0.1	0.15591781	0.415996838	0.08	0.318207361	0.589295522
Random1	AMICA1;AMICA1	cg15794034	1stExon;5'UTR	118095775	11	117600985	0.09	0.551225405	0.798048197	-0.44	0.003704045	0.031439211
Random1	CD274	cg15837913	TSS1500	5449890	9	5439890	-0.3	0.06322455	0.247215094	-0.44	0.001106011	0.01202787
Random1	SNED1	cg15853169	Body	242002555	2	241651228	0.28	0.012419645	0.069710266	0.37	0.004160607	0.033671889
Random1	APOO;APOO;CXorf58;A	cg15883201	1stExon;5'UTR;TSS200;B	23926049	26	23835970	0.37	0.000657382	0.006932392	0.57	1.05E-07	2.61E-06
Random1	IGF1R	cg15903819	Body	99497082	15	97314605	0.11	0.29477236	0.592952493	0.04	0.641688379	0.842670022
Random1	C19orf55	cg15984997	Body	36253202	19	40945042	-0.17	0.021476143	0.100995916	0.04	0.74906633	0.873290103
Random1	C12orf54	cg16023065	TSS1500	48875378	12	47161645	-0.13	0.457010799	0.721714629	-0.27	0.006912113	0.052291638
Random1	HSPG2	cg16054502	Body	22224163	1	22096750	-0.08	0.537959589	0.793262445	-0.1	0.286103454	0.559157784
Random1	NEFL	cg16080876	1stExon	24813866	8	24869783	0.07	0.371714832	0.650033978	0.21	0.006656085	0.05191
Random1	GPER;C7orf50;C7orf5	cg16127845	TSS200;Body;Body;TSS20	1126423	7	1092949	-0.05	0.577306576	0.810823363	0.14	0.288117393	0.559157784
Random1	CUL4A;PCID2;PCID2;P	cg16155588	TSS1500;Body;Body;Body	113861933	13	112909934	0.32	0.003194788	0.022689515	0.03	0.706696501	0.860106252
Random1	C12orf57	cg16302275	TSS1500	7052875	12	6923136	-0.12	0.159260728	0.419869192	0.06	0.397329328	0.680193888
Random1	PANK3	cg16421589	TSS200	168006761	5	167939339	-0.06	0.452457395	0.721714629	0.03	0.724866065	0.864769933
Random1	LOC100128731	cg16442050	3'UTR	27294098	2	27147602	-0.15	0.083036404	0.291885541	-0.02	0.75534575	0.873290103
Random1	FLJ32810	cg16444629	Body	100701852	11	100207062	-0.25	0.030545974	0.138051934	-0.1	0.453273392	0.716996093
Random1	STAT4;STAT4	cg16473511	1stExon;5'UTR	192015759	2	191724004	0.06	0.598232202	0.81874088	-0.04	0.626303183	0.825581469
Random1	B3GALTL	cg16522684	Body	31774868	13	30672868	0.13	0.095248169	0.302337468	-0.08	0.292433094	0.559157784
Random1	C1orf52;C1orf52	cg16523078	Body;3'UTR	85716218	1	85488806	-0.24	0.039364912	0.171237367	-0.1	0.242804985	0.528100842
Random1	C16orf54	cg16578568	TSS200	29757405	16	29664906	0.19	0.090212348	0.302337468	-0.21	0.078581794	0.290660604
Random1	ZNF554;ZNF554	cg16704464	5'UTR;1stExon	2819871	19	2770871	0.01	0.907168868	0.935529173	-0.02	0.660792754	0.851688439
Random1	ZNF512B	cg16746938	TSS1500	62601556	20	62072000	-0.11	0.187051093	0.467325074	-0.07	0.270513191	0.547538115
Random1	TRAPPC9;TRAPPC9	cg16927379	Body;Body	140950075	8	141019257	-0.05	0.458330267	0.721714629	-0.08	0.068158179	0.266506138
Random1	C7orf57	cg16962008	Body	48075950	7	48042475	0.02	0.657666711	0.852792692	0.09	0.173563949	0.432265384
Random1	SPATS2L;SPATS2L;SPA	cg17141237	TSS1500;TSS1500;TSS150	201170198	2	200878443	0.13	0.370719206	0.650033978	0.04	0.754809779	0.873290103
Random1	ZNF541	cg17145196	Body	48047056	19	52738868	-0.1	0.23962276	0.537991745	-0.08	0.261540174	0.545319088
Random1	TRIM16L	cg17325958	5'UTR	18628980	17	18569705	-0.06	0.34676839	0.618796049	0.04	0.574842766	0.80018113
Random1	KBTBD11	cg17508025	TSS1500	1921560	8	1908967	0.06	0.635696933	0.832005231	0.24	0.01366502	0.088063462
Random1	KIF5C	cg17509836	TSS1500	149631968	2	149348438	-0.02	0.795994066	0.917238195	-0.08	0.157807064	0.422437371
Random1	ZNF574	cg17629793	TSS200	42580205	19	47272045	0.07	0.207518753	0.49463374	-0.05	0.319583853	0.589295522
Random1	HS3ST3B1	cg17639046	TSS1500	14204027	17	14144752	-0.01	0.906067304	0.935529173	0.06	0.407624651	0.688608634
Random1	C19orf50	cg17679521	TSS200	18668514	19	18529514	0.01	0.902117426	0.935529173	-0.03	0.592913926	0.802925806
Random1	MZF1;MZF1;LOC100131	cg17735983	Body;Body;Body	59074482	19	63766294	-0.33	0.01201877	0.068566098	-0.09	0.5844583	0.802925806
Random1	C7orf57	cg17836693	Body	48083826	7	48050351	0.03	0.515243022	0.766258853	0.08	0.116276473	0.374668635
Random1	WNT7B	cg17851496	Body	46368649	22	44747313	-0.08	0.187823453	0.467325074	-0.02	0.747282632	0.873290103
Random1	C14orf138;SOS2;C14o	cg17923947	TSS1500;3'UTR;TSS1500	50584005	14	49653755	-0.04	0.666226321	0.852792692	0.02	0.824173092	0.903708599
Random1	C1orf55	cg18125246	TSS1500	226187316	1	224253939	-0.13	0.065480011	0.250407075	-0.07	0.32024263	0.589295522
Random1	APP;APP;APP;APP;APP	cg18597421	Body;Body;Body;Body;Bo	27540728	21	26462599	-0.17	0.000587853	0.006392901	-0.23	1.87E-06	3.62E-05
Random1	LOC100129354	cg18704979	Body	47054668	3	47029672	-0.26	6.68E-05	0.0009686	-0.09	0.065909377	0.260641627
Random1	SLC25A33	cg18783781	TSS1500	9599067	1	9521654	0.22	0.010729285	0.063284596	0.07	0.433242255	0.698001411
Random1	JARID2	cg18832247	Body	15300007	6	15407986	-0.14	0.315614795	0.603483234	-0.05	0.676528344	0.858269645
Random1	ZNF526	cg18834990	TSS200	42724480	19	47416320	0.13	0.094427314	0.302337468	-0.06	0.526956624	0.771965292
Random1	SHANK3	cg18851100	Body	51158550	22	49505416	0.13	0.293539883	0.592952493	0.1	0.609699195	0.814128677
Random1	ZNF551;ZNF551	cg18870712	1stExon;5'UTR	58193426	19	62885238	-0.21	0.001823122	0.015105868	-0.18	0.000416565	0.005177308
Random1	ZNF559	cg18874575	3'UTR	9454347	19	9315347	0	0.950621577	0.967299149	-0.02	0.828399549	0.903708599
Random1	RHOXF1	cg18930892	TSS1500	119250427	26	119134455	-0.17	0.016335465	0.088164312	-0.07	0.481754881	0.748440619
Random1	TOX	cg19003304	Body	60029914	8	60192468	0.2	0.006219962	0.040840505	0.21	0.016183424	0.097100544
Random1	E2F3	cg19071035	Body	20404090	6	20512069	-0.1	0.346941989	0.618796049	0.14	0.055369444	0.224053099
Random1	TMEM233	cg19083909	TSS1500	120030707	12	118515090	0.1	0.018136552	0.093840263	-0.15	0.003126286	0.028630198
Random1	C3orf50	cg19087028	Body	167970873	3	169453567	-0.29	0.005713378	0.038985403	-0.06	0.402729863	0.683658499
Random1	C15orf51	cg19112424	Body	100344973	15	98162496	-0.04	0.605222919	0.81874088	-0.02	0.856450804	0.916461558
Random1	C17orf54	cg19159964	TSS1500	71824917	17	69336512	0.06	0.309615139	0.601119653	-0.04	0.543710871	0.771965292
Random1	BTBD11	cg19313353	Body	107965627	12	106489757	0.48	0.000256809	0.002882888	0.27	0.103324628	0.345740101
Random1	KLF5	cg19442730	Body	73634476	13	72532477	-0.01	0.908646151	0.935529173	-0.11	0.051513368	0.21598376
Random1	BASP1;LOC285696	cg19524676	5'UTR;TSS1500	17218547	5	17271547	0.07	0.260498317	0.553929696	0.01	0.792274416	0.889182035
Random1	TOX2;TOX2;TOX2	cg19595234	TSS1500;Body;TSS1500	42543778	20	41977192	-0.12	0.312651314	0.601119653	0.05	0.586306722	0.802925806
Random1	C5orf52;C5orf52	cg19610869	5'UTR;1stExon	157098619	5	157031197	-0.14	0.053932261	0.218237521	-0.04	0.548908659	0.773361188
Random1	KANK3	cg19628329	Body	8400854	19	8306854	0.04	0.581810918	0.810823363	-0.02	0.709340501	0.860106252
Random1	MORG1;MORG1;C19orf5	cg19719120	TSS200;5'UTR;TSS200;Bo	12780479	19	12641479	0.05	0.304083504	0.601119653	0.02	0.541851518	0.771965292
Random1	DCAF5	cg19725377	Body	69535979	14	68605732	-0.63	3.36E-07	9.74E-06	-0.65	2.04E-10	1.77E-08
Random1	DCAF5	cg19726128	Body	69564942	14	68634695	0.12	0.025387354	0.116247358	0	0.950418789	0.968130928
Random1	C1orf52;C1orf52	cg19729188	TSS1500;TSS1500	85725931	1	85498519	-0.15	0.016467472	0.088164312	0.07	0.373594238	0.650053974
Random1	ZNF580;ZNF580;ZNF58	cg19768898	1stExon;5'UTR;5'UTR;5'	56153481	19	60845293	0.11	0.416138264	0.691891923	0.03	0.738179495	0.867859677
Random1	A4GALT	cg19778944	5'UTR	43116417	22	41446361	0.02	0.863104215	0.927030947	0.09	0.415759006	0.692268584
Random1	C17orf54	cg19786648	TSS200	71824806	17	69336401	0.07	0.331775692	0.611086231	0.11	0.166385527	0.428904914
Random1	TMEM201	cg19897874	3'UTR	9674748	1	9597335	-0.05	0.439594481	0.708235553	0	0.947361764	0.968130928
Random1	C5orf53	cg19922189	TSS1500	139505246	5	139485430	0.1	0.467751347	0.729943806	-0.04	0.669132701	0.858067092
Random1	SNTN	cg19958890	TSS1500	63637558	3	63612598	-0.01	0.811129124	0.918782565	0.07	0.31586907	0.589295522
Random1	C11orf58;C11orf58;C	cg20013510	1stExon;1stExon;5'UTR;	16760165	11	16716741	-0.05	0.562273968	0.798738245	-0.01	0.851594638	0.914675722
Random1	C7orf50;C7orf50;C7o	cg20028661	Body;Body;Body	1113854	7	1080380	-0.13	0.102915159	0.318122628	-0.11	0.23434717	0.522500495
Random2	ACTN1;ACTN1;ACTN1	cg00000289	3'UTR;3'UTR;3'UTR	69341139	14	68410892	-0.13	0.205818709	0.453776604	-0.07	0.523609205	0.711781263
Random2	TMEM26	cg00077547	Body	63170372	10	62840378	0.01	0.906837393	0.963480679	-0.03	0.698776104	0.83278796
Random2	IFT140;TMEM204	cg00078759	Body;Body	1600969	16	1540970	-0.03	0.774545826	0.890780938	0.15	0.048091476	0.174785157
Random2	C7orf57	cg00100399	5'UTR	48075844	7	48042369	-0.05	0.454378394	0.694578426	0.09	0.101905576	0.285993068
Random2	NELL2;NELL2;NELL2;N	cg00136947	Body;Body;TSS1500;TSS2	45270333	12	43556600	-0.08	0.067699798	0.23971255	0	0.973135943	0.984451477
Random2	HS3ST3B1	cg00183916	1stExon	14204936	17	14145661	0.07	0.551872821	0.775303113	0.08	0.45468603	0.662053299
Random2	KIF5C;MIR1978	cg00213281	Body;TSS1500	149639822	2	149356292	0.18	0.008073484	0.050936345	0.15	0.046020495	0.170373747
Random2	C7orf50;C7orf50;C7o	cg00285294	Body;Body;Body	1089767	7	1056293	0.18	0.000273668	0.003517141	0.12	0.056036782	0.192654489
Random2	RBMS1;RBMS1	cg00335252	Body;Body	161245200	2	160953446	-0.16	0.011518077	0.066612879	-0.15	0.003002554	0.023219751
Random2	TMEM26	cg00360414	TSS200	63213391	10	62883397	-0.12	0.134041019	0.357786412	0.01	0.813333944	0.910097146
Random2	ACSL6;ACSL6	cg00425827	Body;Body	131346715	5	131374614	0.14	0.206209932	0.453776604	0.23	0.002688075	0.022272621
Random2	C7orf50;C7orf50;C7o	cg00435616	Body;Body;Body	1080473	7	1046999	-0.1	0.539929567	0.767850655	-0.07	0.653226418	0.803260754
Random2	PDIA5;PDIA5	cg00439384	TSS1500;TSS1500	122785558	3	124268248	-0.17	0.037107941	0.155138018	0.06	0.457545415	0.663440852
Random2	TSPAN18;TSPAN18	cg00568164	5'UTR;TSS1500	44927222	11	44883798	0.06	0.45158266	0.694578426	0.12	0.100985281	0.285993068
Random2	C5orf58	cg00807909	TSS1500	169659618	5	169592196	-0.15	0.146030197	0.372591753	0.17	0.123442381	0.316314413
Random2	MID2;MID2	cg00877056	Body;Body	107070410	26	106957066	0.4	0.000919887	0.009672751	0.42	2.77E-05	0.000688543
Random2	BAI2	cg00901198	Body	32208222	1	31980809	-0.12	0.206618742	0.453776604	-0.11	0.121723987	0.316314413
Random2	TM4SF5	cg01022250	Body	4685178	17	4631927	0.01	0.873514523	0.938419627	0.08	0.117387617	0.314237621
Random2	SLC12A6	cg01053714	TSS1500	34631762	15	32419054	0.06	0.4028142	0.667250601	-0.08	0.323888898	0.545761512
Random2	NXF5;NXF5	cg01064194	Body;5'UTR	101101217	26	100987873	-0.24	0.030514575	0.135123715	-0.37	0.000147833	0.002572294
Random2	ZNF518B	cg01096266	TSS1500	10460237	4	10069335	0.23	0.000655306	0.007335199	0.18	0.03753974	0.145153661
Random2	LOC100125556;LOC100	cg01175736	TSS200;TSS200	125635261	3	127117951	-0.1	0.48809134	0.726899979	-0.26	0.021843803	0.102724911
Random2	SPATS2L;SPATS2L;SPA	cg01206537	5'UTR;5'UTR;TSS200;5'U	201171336	2	200879581	-0.09	0.468663622	0.701530045	-0.24	0.022490959	0.10435805
Random2	RBMS1;RBMS1	cg01256139	Body;Body	161228737	2	160936983	-0.55	2.81E-05	0.000541706	-0.35	0.001977992	0.018603817
Random2	SNN	cg01329687	TSS1500	11761803	16	11669304	-0.12	0.030285194	0.135123715	0.06	0.194252031	0.400688625
Random2	TMEM214;TMEM214	cg01435137	TSS1500;TSS1500	27255443	2	27108947	-0.06	0.113122424	0.324408935	-0.11	0.023904596	0.109457887
Random2	ZNF587	cg01607752	TSS1500	58360769	19	63052581	0	0.985568829	0.991282272	-0.01	0.940775405	0.971483208
Random2	TRAPPC9;TRAPPC9	cg01669861	Body;Body	141024218	8	141093400	0.03	0.656914908	0.834979755	0.02	0.769012046	0.883221756
Random2	B3GALTL	cg01734284	Body	31834332	13	30732332	-0.08	0.429863969	0.693780452	0.07	0.545699603	0.73605993
Random2	ARID2	cg01751433	1stExon	46123670	12	44409937	0.11	0.120241354	0.336481854	0.22	0.033006447	0.132025788
Random2	ZNF572	cg01753359	TSS200	125985359	8	126054540	-0.09	0.03157765	0.136968057	-0.09	0.123617127	0.316314413
Random2	MYBBP1A;MYBBP1A	cg01774705	Body;Body	4447783	17	4394532	-0.13	0.030763036	0.135123715	0	0.953910048	0.97635499
Random2	LOC100129637	cg01838863	Body	87736832	16	86294333	-0.08	0.272652984	0.525058079	0.14	0.021604795	0.102724911
Random2	KIF5C	cg01930356	Body	149645934	2	149362404	0	0.940535246	0.968444304	-0.05	0.340508102	0.556323096
Random2	THRA;NR1D1	cg02030908	Body;Body	38249592	17	35503118	-0.1	0.089125494	0.281150422	-0.03	0.678389681	0.824162325
Random2	TOX	cg02085701	TSS1500	60032794	8	60195348	0.01	0.907948651	0.963480679	-0.11	0.138983987	0.34277291
Random2	STOX2	cg02088403	TSS1500	184825842	4	185062836	-0.08	0.269268546	0.525058079	0.1	0.165201541	0.368526515
Random2	THEMIS;THEMIS;THEMI	cg02098313	5'UTR;TSS200;TSS200	128222378	6	128264071	0.38	1.81E-06	4.83E-05	0.23	7.97E-05	0.001562133
Random2	C16orf5	cg02106534	3'UTR	4561545	16	4501546	-0.21	0.000226086	0.003138074	-0.14	1.28E-05	0.0003712
Random2	ZBTB16;ZBTB16	cg02162578	Body;Body	114069892	11	113575102	-0.02	0.786191872	0.891531306	-0.11	0.153591953	0.355426445
Random2	CLIC3;CLIC3	cg02189785	1stExon;5'UTR	139891008	9	139010829	-0.12	0.005066024	0.035158207	-0.02	0.534293496	0.723479131
Random2	ZNF589	cg02219026	TSS1500	48282209	3	48257213	-0.14	0.065758136	0.235237868	-0.2	0.003181491	0.024068671
Random2	SAMD3;SAMD3	cg02227813	Body;Body	130524018	6	130565711	0.13	0.073594327	0.248218623	0.04	0.650657754	0.802939356
Random2	ACSL6;ACSL6	cg02257405	Body;Body	131346985	5	131374884	0.27	0.010188779	0.060957005	0.2	0.013948087	0.077518569
Random2	APPL2	cg02306946	TSS200	105630036	12	104154166	-0.05	0.239816778	0.489508365	-0.03	0.561867553	0.746297361
Random2	SLC25A33	cg02360478	TSS1500	9598932	1	9521519	0.06	0.443058534	0.694038547	-0.04	0.624309005	0.795682489
Random2	LOC100128164;LOC100	cg02399652	TSS200;TSS200;1stExon	169684620	3	171167314	0	0.938152717	0.968444304	-0.06	0.219129101	0.435753869
Random2	ST8SIA1	cg02472348	TSS200	22487781	12	22379048	-0.11	0.05822564	0.212676811	-0.05	0.438816377	0.653971941
Random2	C19orf50	cg02479949	TSS200	18668558	19	18529558	0.06	0.371633431	0.63481816	-0.05	0.638337902	0.799070467
Random2	TRAPPC1;TRAPPC1;CNT	cg02500844	5'UTR;1stExon;TSS1500;	7835258	17	7775983	0.12	0.236270994	0.485124467	-0.09	0.463515554	0.666543028
Random2	NR3C2;NR3C2	cg02534661	TSS1500;TSS1500	149364543	4	149583993	0.23	0.04559363	0.179120614	0.1	0.412783538	0.631364837
Random2	MIR548F5;NBEA	cg02558362	Body;Body	36052605	13	34950605	0.15	0.173942921	0.416263404	0.31	0.000444807	0.005733068
Random2	LOC100132215	cg02606403	TSS1500	63276268	2	63129772	0.08	0.181579578	0.422873245	0.23	0.00021771	0.003030523
Random2	TNFRSF18;TNFRSF18;T	cg02709725	TSS1500;TSS1500;TSS150	1142617	1	1132480	-0.04	0.286286005	0.536979696	-0.01	0.827584036	0.923074502
Random2	PRMT10	cg02715115	TSS1500	148605624	4	148825074	0	0.977671114	0.989072526	-0.07	0.313917173	0.541663152
Random2	C2orf55	cg02787615	Body	99434688	2	98801120	-0.04	0.192767542	0.440068007	0.04	0.222395749	0.439737049
Random2	ZNF519;ZNF519	cg02827729	1stExon;5'UTR	14132366	18	14122366	0.04	0.616304874	0.810382208	-0.02	0.635187783	0.798807592
Random2	NR1D1	cg02937233	TSS200	38257110	17	35510636	-0.02	0.867934646	0.936847708	-0.09	0.239623834	0.456866861
Random2	SOS2	cg02951971	TSS1500	50698663	14	49768413	0.05	0.692005437	0.846839753	0.2	0.050407603	0.180843772
Random2	TRAPPC2P1;ZNF547	cg03007201	Body;5'UTR	57875238	19	62567050	0.11	0.055907737	0.210869399	0.13	0.104520931	0.290986272
Random2	TMEM214;TMEM214	cg03042537	3'UTR;3'UTR	27264194	2	27117698	0.18	0.069610228	0.243987365	0.09	0.15367009	0.355426445
Random2	IFT140;TMEM204	cg03163545	Body;Body	1593415	16	1533416	-0.37	0.001314364	0.012002219	-0.41	1.47E-09	6.39E-08
Random2	ZNF561	cg03255868	TSS200	9731921	19	9592921	0.01	0.922732422	0.968444304	0.1	0.08081466	0.24244398
Random2	LIMS1	cg03310517	Body	109276121	2	108642553	0.06	0.304278359	0.55558307	0.01	0.923834661	0.971483208
Random2	NRIP3;NRIP3	cg03323636	5'UTR;1stExon	9025502	11	8982078	0.08	0.345229032	0.598972371	-0.05	0.494674959	0.685844166
Random2	A4GALT	cg03328754	5'UTR	43093450	22	41423394	0.07	0.612612201		-0.09	0.282086152	0.507213934
Random2	C3orf50	cg03431655	TSS1500	167966885	3	169449579	-0.02	0.762283421	0.890613963	0.04	0.486325367	0.679683645
Random2	LOC100130017;FLJ415	cg03458836	Body;3'UTR	69054755	4	68737350	0.1	0.168571822	0.406211266	0.02	0.771566087	0.883240126
Random2	SLC12A6;SLC12A6;SLC	cg03466432	TSS200;TSS1500;TSS1500	34630330	15	32417622	0.15	0.105908044	0.315157572	0.1	0.335311641	0.553025834
Random2	NLRP3;NLRP3	cg03505654	5'UTR;5'UTR	247579608	1	245646231	-0.18	0.314032888	0.564527494	-0.14	0.469954914	0.670263566
Random2	ZNF577;ZNF577;ZNF57	cg03562414	Body;5'UTR;5'UTR	52391078	19	57082890	0.12	0.454107282	0.694578426	0.22	0.122432422	0.316314413
Random2	IKZF5	cg03643559	Body	124757121	10	124747111	-0.39	0.253554245	0.505651282	0.22	0.629053353	0.796038425
Random2	C7orf50;C7orf50;C7o	cg03791074	Body;Body;Body	1117852	7	1084378	0.05	0.582715682	0.79157765	-0.05	0.503263832	0.694983387
Random2	IGF1R	cg03795574	Body	99256874	15	97074397	-0.33	0.011137839	0.065505596	-0.21	0.086009013	0.253653699
Random2	TMEM214;TMEM214	cg03857186	TSS200;TSS200	27255618	2	27109122	-0.01	0.869351475	0.936847708	-0.02	0.713181315	0.844173801
Random2	C2orf57	cg03901836	TSS1500	232456624	2	232164868	0.26	6.82E-05	0.001099359	0.12	0.040362183	0.152674344
Random2	LOC100133308	cg03955764	Body	45604781	10	44924787	0.15	0.189671643	0.438773734	-0.16	0.324634003	0.545761512
Random2	C2orf54	cg04034577	TSS1500	241836375	2	241485048	-0.03	0.775379724	0.890780938	0.14	0.264412325	0.488258828
Random2	C7orf55	cg04038678	TSS200	139025835	7	138676375	-0.18	0.080536054	0.258759359	-0.16	0.100839802	0.285993068
Random2	BFSP2	cg04231050	Body	133191297	3	134673987	0.13	0.07898068	0.257111294	0.12	0.207558272	0.42239929
Random2	DDX54;DDX54;C12orf5	cg04261665	Body;Body;TSS1500	113622579	12	112106962	0.17	0.127772523	0.346383324	-0.08	0.428688559	0.646204916
Random2	PSMC6	cg04284137	1stExon	53173926	14	52243676	0.19	0.139746284	0.361880303	0.04	0.727928647	0.850833141
Random2	CXorf56;CXorf56;CXo	cg04310247	1stExon;5'UTR;5'UTR;1s	118699362	26	118583390	0.33	0.00605371	0.041188968	0.27	0.122561789	0.316314413
Random2	ZBTB16;ZBTB16	cg04420138	5'UTR;5'UTR	113932235	11	113437445	-0.02	0.695046346	0.846839753	0.01	0.919720178	0.971483208
Random2	C7orf58;C7orf58	cg04455137	5'UTR;TSS200	120629316	7	120416552	-0.79	1.70E-07	6.55E-06	-0.54	0.003796872	0.027527322
Random2	ACO2;PHF5A	cg04467208	TSS200;TSS1500	41865075	22	40195021	-0.08	0.517029837	0.753093313	0.03	0.718121623	0.846513381
Random2	MIR548F5;NBEA	cg04476865	Body;Body	36223476	13	35121476	-0.29	6.54E-06	0.000141836	-0.22	3.94E-05	0.00085695
Random2	BFSP2	cg04484334	Body	133174674	3	134657364	0.23	0.003406836	0.025152598	0.09	0.147144264	0.348341523
Random2	C1GALT1	cg04499797	TSS200	7222060	7	7188585	-0.31	0.002277516	0.018379025	-0.23	0.001924412	0.018602649
Random2	LCAT	cg04582263	3'UTR	67973788	16	66531289	0.05	0.4589128	0.695383151	-0.13	0.035323181	0.139687125
Random2	LY6E;LY6E;LOC100133	cg04678793	TSS1500;TSS1500;Body	144099566	8	144170941	-0.09	0.293802727	0.542284821	-0.29	0.00299678	0.023219751
Random2	TRAPPC9;TRAPPC9	cg04680162	Body;Body	140840140	8	140909322	0.01	0.92654116	0.968444304	0.09	0.094537439	0.274158573
Random2	LOC100130093;LOC100	cg04720588	Body;Body	227917331	1	225983954	-0.04	0.655860294	0.834979755	-0.05	0.508359907	0.699246038
Random2	ZNF526	cg04722977	TSS200	42724320	19	47416160	-0.23	1.65E-09	8.18E-08	-0.07	0.161716633	0.365437586
Random2	C2orf54;C2orf54	cg04733744	1stExon;5'UTR	241835462	2	241484135	0.39	0.000352849	0.004372807	0.19	0.026142813	0.115160746
Random2	C7orf50;C7orf50;C7o	cg04816311	Body;Body;Body	1066650	7	1033176	-0.38	9.57E-10	5.78E-08	-0.34	8.36E-07	2.96E-05
Random2	FLJ45983;FLJ45983	cg04850366	Body;Body	8092775	10	8132781	0.01	0.896978533	0.960652935	-0.14	0.017556345	0.088545044
Random2	SNN	cg04868518	3'UTR	11771778	16	11679279	0.09	0.331317093	0.580641572	0.01	0.924106603	0.971483208
Random2	PCID2;PCID2;CUL4A;P	cg04925824	5'UTR;5'UTR;TSS1500;5'	113862971	13	112910972	-0.04	0.413645676	0.680260898	-0.07	0.287086167	0.509724419
Random2	MAB21L1;MIR548F5;NB	cg05093686	1stExon;Body;Body;5'UT	36050788	13	34948788	0.12	0.273877557	0.525058079	0.18	0.085723322	0.253653699
Random2	SCML4	cg05141988	Body	108054130	6	108160823	0.13	0.057121805	0.211208619	0.04	0.46849916	0.670263566
Random2	TMEM229B	cg05256518	Body	67940178	14	67009931	0.08	0.145739573	0.372591753	0.06	0.408950823	0.630584719
Random2	TBX21	cg05266212	3'UTR	45822969	17	43177968	-0.56	0.001168796	0.011458653	-0.26	0.259693962	0.485879026
Random2	EIF5;EIF5	cg05309651	3'UTR;3'UTR	103809931	14	102879684	0.15	0.168225934	0.406211266	0.1	0.168761329	0.372186239
Random2	ELF5;ELF5	cg05390144	5'UTR;TSS200	34533464	11	34490040	0.16	0.001188794	0.011458653	0.03	0.647791254	0.80224682
Random2	C16orf52	cg05418150	TSS1500	22018727	16	21926228	-0.08	0.027754188	0.126719779	-0.1	0.045634843	0.170373747
Random2	C12orf52	cg05582340	3'UTR	113630080	12	112114463	-0.04	0.616544389	0.810382208	-0.09	0.270884951	0.493549544
Random2	C5orf52	cg05585991	Body	157099197	5	157031775	0.24	0.046457796	0.179120614	0.26	0.001511148	0.015025129
Random2	C7orf50;C7orf50;C7o	cg05587232	Body;Body;Body	1154545	7	1121071	0.02	0.714629844	0.853425191	0.18	0.004196529	0.02980392
Random2	AMICA1	cg05689028	5'UTR	118086808	11	117592018	-0.04	0.724481865	0.86094249	0.01	0.884927019	0.959360133
Random2	NOD2	cg05823465	Body	50744999	16	49302500	0.09	0.267274177	0.525058079	-0.06	0.606821212	0.779239047
Random2	TPPP	cg05871207	Body	676441	5	729441	0.09	0.326342936	0.577760198	0.06	0.302261236	0.531714605
Random2	SOX8	cg05933904	1stExon	1032266	16	972267	0.21	0.124270459	0.341275771	0.22	0.027165787	0.118171174
Random2	PAK6;C15orf56;PAK6;	cg06084073	5'UTR;3'UTR;5'UTR;5'UT	40544353	15	38331645	0.3	0.001761725	0.015516886	0.19	0.059168826	0.199910208
Random2	C10orf53;C10orf53	cg06094615	TSS200;TSS200	50887578	10	50557584	0.14	0.139049369	0.361880303	-0.1	0.320638918	0.544304115
Random2	TMEM201	cg06099126	Body	9670729	1	9593316	-0.16	0.194214656	0.440473762	-0.14	0.136285248	0.341203355
Random2	SOS2	cg06163227	Body	50697801	14	49767551	0	0.997270571	0.997270571	0	0.995622472	0.995622472
Random2	LOC100130015;LOC100	cg06174989	TSS1500;TSS1500	90114523	16	88642024	0.06	0.578177165	0.789871954	0.35	0.007922233	0.04835346
Random2	C16orf45	cg06360784	Body	15534699	16	15442200	-0.19	0.008384601	0.051954581	-0.21	0.000930688	0.010447723
Random2	ZNF598	cg06459921	Body	2049659	16	1989660	-0.01	0.859452111	0.931968383	-0.07	0.236928549	0.455531133
Random2	LOC285696;BASP1	cg06466917	Body;TSS1500	17216259	5	17269259	-0.18	0.00178869	0.015516886	0.19	0.007632269	0.04835346
Random2	HLA-DOA	cg06504039	TSS1500	32978379	6	33086357	0.21	0.124904965	0.341275771	0.21	0.193833176	0.400688625
Random2	C3orf59	cg06573945	Body	192537924	3	194020618	0.13	0.271958644	0.525058079	0.11	0.262356636	0.488235879
Random2	C4orf52	cg06580014	3'UTR	25931115	4	25540213	0.06	0.689058661	0.846839753	-0.05	0.523559619	0.711781263
Random2	ZNF718;ZNF595;ZNF59	cg06614206	TSS200;1stExon;5'UTR	53270	4	43270	0.07	0.163497791	0.406211266	0.05	0.243256126	0.460071369
Random2	GRID2	cg06621682	Body	94125057	4	94344080	0.19	0.043010749	0.171729175	0.17	0.130685617	0.329555034
Random2	FIZ1;ZNF524	cg06626224	TSS1500;TSS1500	56111502	19	60803314	0.06	0.373207218	0.63481816	-0.03	0.478784714	0.671843066
Random2	NR3C2;NR3C2	cg06669759	5'UTR;5'UTR	149362830	4	149582280	0.06	0.57651495	0.789871954	-0.01	0.914202475	0.971483208
Random2	LOC100130264;SLC24A	cg06738786	Body;Body	19265058	20	19213058	-0.07	0.168277334	0.406211266	-0.05	0.347192073	0.561966704
Random2	PELI2	cg06744740	TSS1500	56584485	14	55654238	0	0.983392971	0.991282272	-0.15	0.101128753	0.285993068
Random2	SOX8	cg06777194	TSS1500	1030444	16	970445	-0.05	0.560320324	0.781454503	-0.06	0.387073262	0.612279524
Random2	TOX	cg06779553	Body	60020513	8	60183067	0.19	0.049538198	0.188898403	0.33	0.000204214	0.002961103
Random2	LOC100130776;AGAP2;	cg06830450	Body;Body;Body	58121004	12	56407271	0.37	0.124848577	0.341275771	0.24	0.210981965	0.424403028
Random2	LOC100125556;LOC100	cg06832331	TSS1500;TSS1500	125635186	3	127117876	0.08	0.560755537	0.781454503	0.04	0.756794617	0.872067969
Random2	TRAPPC9;TRAPPC9	cg06900571	Body;Body	141248582	8	141317764	-0.03	0.703984702	0.84820379	0.11	0.214610909	0.429221818
Random2	TMEM219;TMEM219	cg06926254	TSS1500;TSS1500	29972939	16	29880440	-0.11	0.17825891	0.420063762	-0.1	0.065388938	0.210697689
Random2	C15orf57;C15orf57;C	cg06958102	TSS1500;TSS1500;TSS150	40857524	15	38644816	-0.04	0.585387683	0.79157765	0.01	0.935768422	0.971483208
Random2	PLXND1	cg07078269	Body	129313728	3	130796418	-0.08	0.30969459	0.559708452	-0.33	0.000252998	0.003386281
Random2	ZFP36L2;LOC10012972	cg07119260	TSS1500;Body	43454536	2	43308040	0.02	0.815631724	0.909115311	-0.16	0.068159318	0.217609566
Random2	IGF1R	cg07160602	Body	99196841	15	97014364	-0.41	9.31E-06	0.000190034	-0.29	9.82E-05	0.001798611
Random2	C2orf54;C2orf54	cg07167396	Body;Body	241829513	2	241478186	0.15	0.026271303	0.1250693	0.08	0.080683005	0.24244398
Random2	MYBPHL	cg07196577	TSS1500	109850486	1	109652009	0.48	5.45E-12	1.89E-09	0.28	0.002442259	0.020729418
Random2	PDCD1	cg07281781	Body	242794854	2	242443527	-0.15	0.002863161	0.022579929	0.04	0.314503785	0.541663152
Random2	AMICA1;AMICA1	cg07376232	Body;TSS1500	118084920	11	117590130	-0.41	4.41E-05	0.000805405	-0.69	0	5.80E-08
Random2	STOX2	cg07496457	Body	184929183	4	185166177	0.04	0.678612204	0.846839753	0.15	0.063469744	0.210356866
Random2	TSPAN18	cg07524505	TSS200	44785843	11	44742419	-0.15	0.003032993	0.023387746	-0.06	0.282757193	0.507213934
Random2	C8orf58	cg07538190	Body	22458182	8	22514127	-0.16	0.015244425	0.081381777	-0.12	0.14099357	0.34277291
Random2	NRIP1	cg07543138	5'UTR	16434067	21	15355938	-0.6	1.01E-08	4.38E-07	-0.48	8.52E-07	2.96E-05
Random2	FLJ45983;GATA3;GATA	cg07578663	TSS1500;TSS200;TSS200;	8096600	10	8136606	-0.07	0.23146285	0.483841018	-0.24	0.002324052	0.020219252
Random2	SUSD4;SUSD4	cg07605211	TSS1500;TSS1500	223538359	1	221604982	0.09	0.22544022	0.479924886	0.04	0.689267068	0.827120482
Random2	TULP4;TULP4	cg07705604	Body;Body	158778313	6	158698301	0.23	0.026311409	0.1250693	0.03	0.688666204	0.827120482
Random2	MGST2;MGST2	cg07705964	1stExon;5'UTR	140586988	4	140806438	-0.07	0.537740297	0.767850655	0.09	0.33169293	0.54966257
Random2	IFT140;TMEM204	cg07734161	Body;Body	1593557	16	1533558	-0.09	0.109188422	0.317050259	-0.15	0.000635349	0.00789648
Random2	DAPP1	cg07814567	TSS1500	100736658	4	100955681	-0.45	0	5.78E-08	-0.33	2.92E-13	3.39E-11
Random2	EMID2	cg07883117	TSS1500	101005846	7	100792566	0.41	5.89E-07	2.04E-05	0.4	0.00805891	0.04835346
Random2	NOSIP	cg08097359	5'UTR	50064054	19	54755866	-0.39	0.017309641	0.091006749	-0.67	5.60E-06	0.000177164
Random2	DAPP1	cg08103568	TSS1500	100737138	4	100956161	0.23	0.001868499	0.015813882	0.17	0.018666612	0.09149269
Random2	TMEM229B	cg08106190	3'UTR	67937737	14	67007490	-0.11	0.025849293	0.1250693	0.08	0.156265075	0.355426445
Random2	ZNF528	cg08188890	5'UTR	52901271	19	57593083	-0.01	0.84638034	0.929879756	-0.09	0.156073684	0.355426445
Random2	FLJ45983;GATA3;GATA	cg08347183	TSS1500;TSS200;TSS200;	8096633	10	8136639	-0.18	0.115694306	0.326389628	-0.16	0.147017683	0.348341523
Random2	ZNF518A	cg08374732	TSS1500	97889046	10	97879036	-0.14	0.245742426	0.495771057	0.19	0.194587292	0.400688625
Random2	C7orf51	cg08393086	TSS200	100081535	7	99919471	0.18	0.22440784	0.479924886	-0.17	0.03852267	0.147317463
Random2	ZNF552	cg08450404	TSS200	58326441	19	63018253	-0.19	0.019198352	0.099430271	-0.08	0.328649738	0.54966257
Random2	ZNF581;ZNF580;ZNF58	cg08489315	TSS1500;1stExon;5'UTR;	56153494	19	60845306	-0.05	0.283492021	0.536979696	-0.03	0.443498213	0.653971941
Random2	TAF1D;C11orf54	cg08494300	TSS1500;5'UTR	93474945	11	93114593	0.03	0.70041213	0.846839753	-0.04	0.626485638	0.795682489
Random2	TUBGCP2;ZNF511	cg08961906	5'UTR;TSS1500	135121726	10	134971716	-0.11	0.074394054	0.248218623	-0.11	0.012396617	0.070721684
Random2	SOX8	cg08965276	TSS1500	1030586	16	970587	0.16	0.042942723	0.171729175	0.19	0.079606153	0.24244398
Random2	B4GALT7	cg09093836	Body	177031208	5	176963814	0.07	0.385864574	0.646835784	0.08	0.331672355	0.54966257
Random2	PACSIN1	cg09139128	5'UTR	34492115	6	34600093	-0.14	0.026791643	0.125631083	-0.18	0.005210663	0.036095686
Random2	C5orf54	cg09139471	TSS1500	159827503	5	159760081	-0.11	0.284810448	0.536979696	-0.26	0.017124013	0.088391238
Random2	JARID2	cg09202659	Body	15380565	6	15488544	-0.16	0.022073241	0.111006009	-0.18	0.000192383	0.002961103
Random2	KLF5	cg09299924	Body	73647575	13	72545576	-0.3	0.074337274	0.248218623	0	0.984963057	0.990656485
Random2	C16orf5	cg09311905	TSS200	4588952	16	4528953	0.15	0.00648386	0.042450933	0.06	0.338570897	0.555767322
Random2	LEPRE1;C1orf50;LEPR	cg09348084	TSS1500;Body;TSS1500	43233358	1	43005945	0.04	0.706686699	0.848513095	0.03	0.720022876	0.846513381
Random2	C1orf86;LOC10012800	cg09506319	Body;Body;Body	2122601	1	2112461	0	0.933404214	0.968444304	0.07	0.196153968	0.401538711
Random2	C21orf59	cg09523086	TSS200	33984856	21	32906727	-0.03	0.640409951	0.820008314	-0.11	0.025174672	0.112317767
Random2	C4orf51	cg09635395	1stExon	146601470	4	146820920	-0.2	0.272059196	0.525058079	-0.09	0.441350492	0.653971941
Random2	C16orf54;C16orf54	cg09638208	1stExon;5'UTR	29757318	16	29664819	0.23	0.420216477	0.684578017	0.02	0.940665463	0.971483208
Random2	C7orf50;C7orf50;C7o	cg09672200	Body;Body;Body	1117916	7	1084442	0.08	0.37975162	0.642799084	-0.09	0.06536308	0.210697689
Random2	ZBTB16;ZBTB16;ZBTB1	cg09719477	1stExon;TSS1500;5'UTR	113930430	11	113435640	-0.08	0.305810854	0.55558307	-0.09	0.394672198	0.620185466
Random2	TMEM222	cg09766323	TSS1500	27648393	1	27520980	-0.03	0.804735016	0.909115311	0.2	0.032038123	0.131493163
Random2	IKZF5;IKZF5;ACADSB	cg09788111	5'UTR;1stExon;TSS200	124768255	10	124758245	0.01	0.82003773	0.909115311	-0.13	0.035783361	0.139916962
Random2	SOX8	cg09854626	TSS1500	1030568	16	970569	0.02	0.781283477	0.8914055	-0.09	0.125221758	0.318081546
Random2	KANK3	cg09934056	Body	8400203	19	8306203	-0.13	0.107332441	0.315630144	0.05	0.582427019	0.76197219
Random2	ZBTB16;ZBTB16	cg09994445	Body;Body	113934448	11	113439658	0.33	0.000267698	0.003517141	0.33	4.24E-14	1.48E-11
Random2	KBTBD11	cg10063800	TSS1500	1921328	8	1908735	0.37	0.070955174	0.246214454	0.04	0.69874438	0.83278796
Random2	BCL2L11;BCL2L11;BCL	cg10239074	5'UTR;5'UTR;5'UTR	111880006	2	111596477	-0.07	0.59935679	0.806111652	0.05	0.682065372	0.824162325
Random2	IGF1R	cg10342963	Body	99443213	15	97260736	-0.44	2.91E-06	7.21E-05	-0.47	3.34E-05	0.00077488
Random2	LOC100130987;CLCF1;	cg10346364	Body;TSS1500;TSS1500	67142268	11	66898844	-0.18	0.043056018	0.171729175	-0.28	1.33E-09	6.39E-08
Random2	HLA-DMB	cg10453850	Body	32905320	6	33013298	-0.53	0	5.78E-08	-0.62	0	5.80E-08
Random2	C5orf56	cg10505267	5'UTR	131746875	5	131774774	-0.07	0.136391238	0.359760754	-0.12	0.001238397	0.013059459
Random2	HLA-DMA	cg10600367	Body	32916946	6	33024924	-0.01	0.907899776	0.963480679	0.13	0.069433198	0.21966139
Random2	TRAPPC9;TRAPPC9	cg10640168	Body;Body	141360745	8	141429927	-0.19	0.046146337	0.179120614	-0.13	0.18811595	0.394363558
Random2	TRAPPC9;TRAPPC9	cg10653573	Body;Body	141347297	8	141416479	-0.12	0.443982342	0.694038547	-0.02	0.783027778	0.891940011
Random2	ATOX1	cg10674105	Body	151134687	5	151114880	0.07	0.418783344	0.684578017	0.12	0.319436035	0.544304115
Random2	ZNF506;ZNF506	cg10837488	TSS200;TSS200	19932608	19	19793608	-0.09	0.006316159	0.042148215	-0.1	0.114801811	0.312087992
Random2	LOC100133991	cg10842515	TSS200	43325167	17	40680950	0.04	0.660723906	0.836756188	0.06	0.561742596	0.746297361
Random2	TUBGCP2;ZNF511	cg10870786	5'UTR;TSS1500	135121752	10	134971742	-0.07	0.215231878	0.466784135	0.02	0.68124747	0.824162325
Random2	PELI2	cg10888854	Body	56644191	14	55713944	-0.04	0.63604501	0.820008314	-0.01	0.832424914	0.925507572
Random2	ALOX5	cg10909790	Body	45925455	10	45245461	-0.3	0.000618215	0.007150687	-0.3	0.001390425	0.014231409
Random2	B4GALT4;B4GALT4	cg10950395	TSS200;TSS200	118959933	3	120442623	0.05	0.663692488	0.837459249	-0.1	0.363147877	0.582963146
Random2	OSMR;OSMR	cg11126762	5'UTR;5'UTR	38846973	5	38882730	0.14	0.155486875	0.393824421	0.13	0.032117583	0.131493163
Random2	C3orf58;C3orf58	cg11166600	Body;Body	143695141	3	145177831	-0.12	0.444024661	0.694038547	-0.19	0.056467695	0.192654489
Random2	TRAPPC10	cg11367297	Body	45433058	21	44257486	0.35	0.001065632	0.010875715	-0.01	0.923099994	0.971483208
Random2	TOX3;TOX3	cg11410436	5'UTR;TSS1500	52581609	16	51139110	-0.17	0.224661486	0.479924886	-0.24	0.016320017	0.086050999
Random2	C16orf58	cg11430352	TSS200	31519873	16	31427374	0.13	0.109642741	0.317050259	0.03	0.72984832	0.850833141
Random2	DSE;DSE	cg11481534	TSS1500;5'UTR	116691863	6	116798556	0.04	0.696022913	0.846839753	-0.03	0.808830607	0.910097146
Random2	RPL23AP53;ZNF596	cg11489821	Body;TSS1500	180799	8	170799	0.05	0.565885434	0.782319704	-0.03	0.677701487	0.824162325
Random2	MYB;MYB;MYB;MYB;MYB	cg11579069	Body;Body;Body;Body;Bo	135502794	6	135544487	-0.08	0.234738569	0.485124467	0	0.992603002	0.995463529
Random2	E2F5;E2F5	cg11588857	TSS200;TSS200	86089481	8	86276733	-0.02	0.819774101	0.909115311	-0.22	0.00118692	0.012907755
Random2	C5orf55;C5orf55;EXO	cg11601748	5'UTR;1stExon;TSS200	443197	5	496197	-0.03	0.69087323	0.846839753	-0.3	8.08E-05	0.001562133
Random2	ZNF547;TRAPPC2P1	cg11653944	TSS200;TSS200	57874849	19	62566661	0.1	0.087238053	0.277721141	0.1	0.11329387	0.310443045
Random2	ZNF582	cg11740878	5'UTR	56904755	19	61596567	-0.04	0.364238591	0.625696986	0.02	0.63583248	0.798807592
Random2	LOC100130987	cg11821796	TSS1500	67084644	11	66841220	-0.02	0.812612764	0.909115311	-0.19	0.011629583	0.067451581
Random2	TRAF5;TRAF5;TRAF5	cg11824945	5'UTR;TSS1500;5'UTR	211519171	1	209585794	-0.03	0.639426759	0.820008314	0.05	0.43042012	0.646204916
Random2	ZBTB16;ZBTB16	cg12026858	Body;Body	114067446	11	113572656	-0.17	0.264824242	0.525058079	0.15	0.306436368	0.535878674
Random2	LOC100128071;LOC100	cg12064008	1stExon;5'UTR;TSS200	32827730	1	32600317	0.04	0.495542314	0.732603201	0.12	0.051366123	0.182402151
Random2	PCNT;C21orf58	cg12148368	TSS200;TSS200	47743931	21	46568359	0.12	0.079282157	0.257111294	0.05	0.568911133	0.751886206
Random2	C7orf50;C7orf50;C7o	cg12195798	Body;Body;Body	1061928	7	1028454	-0.1	0.283747563	0.536979696	-0.01	0.92599108	0.971483208
Random2	MIR548F5;DCLK1	cg12206359	Body;Body	36430134	13	35328134	0.09	0.168562544	0.406211266	0.1	0.380004938	0.603843463
Random2	C20orf56	cg12245717	Body	22555206	20	22503206	0.28	0.000133981	0.002021366	0.23	0.006384095	0.042724328
Random2	C15orf51	cg12394879	Body	100340668	15	98158191	-0.02	0.777828888	0.890780938	-0.11	0.060819808	0.203512435
Random2	SEMA5A	cg12505991	5'UTR	9424655	5	9477655	0	0.928521002	0.968444304	0.1	0.070561849	0.221220932
Random2	ZBTB16	cg12526471	TSS1500	113929188	11	113434398	-0.12	0.099591967	0.308557255	0.09	0.187013708	0.394363558
Random2	NOS3;NOS3;NOS3;NOS3	cg12547085	5'UTR;TSS1500;TSS1500;	150689873	7	150320806	0.09	0.057215015	0.211208619	0.04	0.415467091	0.631364837
Random2	RASSF5;RASSF5;RASSF	cg12691994	Body;Body;Body	206748850	1	204815473	0.07	0.449043849	0.694578426	0.07	0.234012319	0.454951324
Random2	C7orf50;C7orf50;C7o	cg12692727	Body;Body;Body	1102344	7	1068870	0.07	0.626464931	0.817230568	-0.02	0.860220486	0.944342994
Random2	IGF1R	cg12701188	Body	99449735	15	97267258	0.02	0.698367451	0.846839753	-0.07	0.17945905	0.387899065
Random2	STOX2	cg12843518	TSS200	184826423	4	185063417	0.02	0.677016691	0.846839753	0.01	0.884814998	0.959360133
Random2	CADM1;CADM1	cg12848345	Body;Body	115373119	11	114878329	0.02	0.72787858	0.862026851	0.22	0.005289885	0.036095686
Random2	MIR548F5;DCLK1	cg12942606	Body;Body	36429952	13	35327952	-0.03	0.734601487	0.867029646	0.22	0.008043956	0.04835346
Random2	C1GALT1	cg13109289	Body	7274782	7	7241307	-0.06	0.616004271	0.810382208	-0.08	0.414061029	0.631364837
Random2	C21orf56;C21orf56	cg13126279	Body;Body	47581558	21	46405986	0.11	0.51596357	0.753093313	-0.01	0.970871734	0.984451477
Random2	DENND5A	cg13173567	Body	9172290	11	9128866	0.03	0.849631263	0.929879756	-0.19	0.077686667	0.239247435
Random2	MYBPC3	cg13200125	Body	47360181	11	47316757	-0.01	0.832125968	0.919578697	0	0.960983528	0.980710463
Random2	ZNF530	cg13203804	Body	58111767	19	62803579	0.15	0.114867087	0.326389628	0.16	0.164086246	0.368400088
Random2	HSPG2	cg13215285	Body	22237254	1	22109841	-0.34	0.003190066	0.024064194	0.03	0.881743633	0.959360133
Random2	TRAPPC9;TRAPPC9	cg13285698	Body;Body	141455681	8	141524863	0.03	0.630217228	0.81904636	0.05	0.397417698	0.620185466
Random2	CXCR5;CXCR5	cg13298528	Body;TSS1500	118763863	11	118269073	0.2	0.002166612	0.017900342	0.18	0.00881255	0.051979109
Random2	C20orf144;NECAB3;NE	cg13303952	1stExon;Body;Body;5'UT	32250126	20	31713787	0.03	0.640389916	0.820008314	0.04	0.493417053	0.685844166
Random2	CLIC3	cg13423383	Body	139889616	9	139009437	0.08	0.102838888	0.313027142	0.02	0.731031923	0.850833141
Random2	HSPG2	cg13430401	Body	22153389	1	22025976	-0.3	0.014024318	0.076892202	-0.18	0.183176334	0.388691245
Random2	C7orf50;C7orf50;C7o	cg13435834	Body;Body;Body	1123508	7	1090034	-0.19	0.104868012	0.315157572	-0.25	0.093561458	0.273608297
Random2	LOC100129066	cg13466725	Body	92292480	9	91482300	0.08	0.160083253	0.40252818	0.12	0.017271851	0.088391238
Random2	C3orf50	cg13501181	Body	167967446	3	169450140	-0.04	0.576974388	0.789871954	-0.1	0.146203113	0.348341523
Random2	BEGAIN;BEGAIN	cg13660701	TSS1500;5'UTR	101034812	14	100104565	-0.07	0.383179846	0.64545343	0.07	0.511635645	0.70098112
Random2	TIGIT;TIGIT	cg13669740	5'UTR;1stExon	114012833	3	115495523	-0.09	0.363513761	0.625696986	0.08	0.265175053	0.488258828
Random2	RNF5P1;RNF5;AGPAT1	cg13763617	TSS1500;TSS1500;5'UTR	32145755	6	32253733	-0.18	0.07732627	0.255544911	0.04	0.740303173	0.855898685
Random2	CTNNAL1	cg13813623	Body	111774895	9	110814716	0.03	0.768547691	0.890780938	0.03	0.572557025	0.751886206
Random2	FLJ45983;GATA3;GATA	cg13814485	TSS200;TSS1500;TSS1500	8095500	10	8135506	0.06	0.518701158	0.753093313	-0.18	0.017922097	0.089098425
Random2	SLC2A8	cg14018434	Body	130161758	9	129201579	-0.1	0.202226433	0.453776604	-0.01	0.913574091	0.971483208
Random2	TRAPPC9;TRAPPC9	cg14023573	Body;Body	140971379	8	141040561	0.07	0.244519423	0.495771057	-0.02	0.600911512	0.77707642
Random2	CD40LG	cg14232368	Body	135736974	26	135564640	-0.08	0.439446571	0.694038547	-0.19	0.031203249	0.13082808
Random2	TMEM201;TMEM201	cg14258107	Body;3'UTR	9664334	1	9586921	0.02	0.84733674	0.929879756	-0.08	0.364826636	0.582963146
Random2	GALNT9;LOC100130238	cg14262433	Body;Body	132852324	12	131362397	0.02	0.684847884	0.846839753	-0.08	0.365189557	0.582963146
Random2	C8orf56;BAALC;BAALC	cg14284952	Body;TSS200;TSS200	104152754	8	104221930	0.07	0.436015133	0.694038547	0.01	0.935304746	0.971483208
Random2	RBMS1;RBMS1	cg14325649	TSS1500;TSS1500	161350625	2	161058871	-0.1	0.227339113	0.481016294	0.18	0.032918552	0.132025788
Random2	ICA1L;ICA1L	cg14367014	5'UTR;5'UTR	203735128	2	203443373	-0.04	0.624112077	0.817230568	-0.11	0.11568779	0.312087992
Random2	C9orf5	cg14384093	Body	111878565	9	110918386	0.01	0.93545719	0.968444304	-0.11	0.233385916	0.454951324
Random2	CKS2	cg14420186	Body	91926487	9	91116307	-0.08	0.211637349	0.461875221	-0.11	0.075266609	0.233864107
Random2	C7orf50;C7orf50;C7o	cg14420668	Body;Body;Body	1054275	7	1020801	-0.04	0.549567519	0.775202964	-0.15	0.014033534	0.077518569
Random2	KIAA1967;C8orf58;KI	cg14482093	TSS1500;3'UTR;TSS1500	22461488	8	22517433	0.13	0.168433861	0.406211266	-0.09	0.285711454	0.509724419
Random2	HLA-DOA	cg14686676	Body	32975255	6	33083233	0.12	0.064521794	0.233219401	-0.06	0.141527546	0.34277291
Random2	TRAPPC9;TRAPPC9	cg14707948	TSS1500;TSS1500	141468900	8	141538082	-0.18	0.097798924	0.305731771	-0.14	0.154127809	0.355426445
Random2	THRA;NR1D1	cg14829516	Body;Body	38249430	17	35502956	0.05	0.586269326	0.79157765	0.01	0.911665306	0.971483208
Random2	TMEM233	cg14961435	TSS200	120031137	12	118515520	-0.11	0.179162642	0.420063762	0.05	0.473135524	0.671676648
Random2	PRELID2;PRELID2;PRE	cg14962049	Body;Body;Body	145166924	5	145147117	-0.12	0.102120021	0.313027142	0.01	0.876216859	0.958878827
Random2	EMID2	cg15127702	Body	101079617	7	100866337	-0.32	0.020330418	0.103744927	0.07	0.646309007	0.80224682
Random2	PTPN13;PTPN13;PTPN1	cg15543566	5'UTR;5'UTR;1stExon;5'	87515467	4	87734491	0.03	0.71569663	0.853425191	0.05	0.571097252	0.751886206
Random2	TMEM201;TMEM201	cg15685988	Body;3'UTR	9664205	1	9586792	-0.05	0.436787836	0.694038547	-0.1	0.016022871	0.085937053
Random2	SHANK3	cg15728692	Body	51135736	22	49482602	0.11	0.290127318	0.539183944	0.29	0.02793515	0.120017682
Random2	TMEM229A	cg15731053	TSS1500	123673910	7	123461146	0.21	0.003723106	0.026914954	0.13	0.154848093	0.355426445
Random2	PRMT10	cg15810326	1stExon	148605127	4	148824577	-0.03	0.816561258	0.909115311	0.1	0.447245706	0.656715214
Random2	B3GALT4	cg16090881	1stExon	33246043	6	33354021	-0.14	0.023289908	0.115451401	-0.07	0.053378027	0.185856478
Random2	C7orf50;C7orf50;C7o	cg16190225	Body;Body;Body	1163456	7	1129982	0.3	0.000368649	0.004411076	0.28	0.002195124	0.019807875
Random2	C12orf57;C12orf57	cg16267376	1stExon;5'UTR	7053279	12	6923540	0	0.975218567	0.989072526	-0.06	0.587927597	0.766287655
Random2	AXIN2	cg16352624	5'UTR	63557228	17	60987690	0.12	0.009964258	0.060659606	0.15	0.016051461	0.085937053
Random2	LTK;LTK;LTK	cg16374663	Body;Body;Body	41805031	15	39592323	0.02	0.697936094	0.846839753	0.2	0.028373812	0.12041569
Random2	BASP1	cg16380885	5'UTR	17219936	5	17272936	0.09	0.433029845	0.694038547	0.17	0.119288411	0.316314413
Random2	C15orf50	cg16444103	TSS1500	70126511	15	67913565	0.05	0.458538102	0.695383151	0.04	0.315970172	0.541663152
Random2	ZNF594	cg16447486	TSS200	5095239	17	5035963	0.06	0.524100938	0.754618363	-0.01	0.854800966	0.943179999
Random2	C1orf54	cg16501235	Body	150245988	1	148512612	-0.08	0.330586126	0.580641572	0	0.979518934	0.98803649
Random2	TMEM8A;LOC100134368	cg16579431	TSS1500;Body	433439	16	373440	0.01	0.931207132	0.968444304	0.03	0.739196548	0.855898685
Random2	HS3ST3B1;MGC12916	cg16619378	Body;Body	14207530	17	14148255	0.36	0.008046355	0.050936345	0.44	0.002986514	0.023219751
Random2	LOC100130522;LOC100	cg16737533	TSS1500;TSS1500	77905355	18	76006346	0.06	0.403811603	0.667250601	0.21	0.000680746	0.007896654
Random2	JAKMIP2	cg16776717	TSS1500	147163101	5	147143294	-0.05	0.469034497	0.701530045	-0.01	0.93863391	0.971483208
Random2	EIF5AL1	cg16836040	TSS1500	81271276	27		-0.02	0.75393511	0.883836092	0.02	0.788742024	0.893252079
Random2	NECAB3;NECAB3;C20or	cg17049013	Body;Body;TSS1500	32248732	20	31712393	0.13	0.027402442	0.126719779	0.07	0.181899959	0.388350833
Random2	C1GALT1C1;C1GALT1C1	cg17149359	TSS200;TSS200	119764131	26	119648159	1.37	0	5.78E-08	1.22	0	5.80E-08
Random2	GRID2	cg17198929	Body	93226889	4	93445912	0.08	0.230234606	0.483841018	0.07	0.240248953	0.456866861
Random2	ZNF565;ZNF146;ZNF14	cg17309464	5'UTR;TSS1500;TSS1500;	36705192	19	41397032	0	0.949200202	0.971600207	-0.01	0.784292079	0.891940011
Random2	APOO;APOO;CXorf58;A	cg17565795	1stExon;5'UTR;TSS200;B	23926023	26	23835944	0.64	0	5.78E-08	0.34	0.000199179	0.002961103
Random2	PPP1R9B	cg17580178	TSS1500	48229265	17	45584264	-0.04	0.534303785	0.766129807	0.04	0.644070016	0.80224682
Random2	C1orf228;TMEM53;C1o	cg17593366	5'UTR;TSS1500;1stExon	45140465	1	44913052	0.08	0.040394109	0.166866141	0	0.949767685	0.97635499
Random2	HS3ST3B1	cg17603502	TSS1500	14204056	17	14144781	0.06	0.302535342	0.555448485	-0.07	0.065071931	0.210697689
Random2	LOC100130691	cg17687442	Body	178190964	2	177899210	-0.06	0.446418403	0.694578426	0.15	0.048216595	0.174785157
Random2	NOS3;NOS3;NOS3;NOS3	cg17690263	1stExon;1stExon;1stExo	150690969	7	150321902	0.11	0.035864914	0.153643521	0.04	0.268789104	0.492308464
Random2	ZNF562;ZNF562;ZNF56	cg17691880	TSS1500;TSS1500;TSS150	9786115	19	9647115	0.12	0.290568869	0.539183944	0.26	0.002219848	0.019807875
Random2	C1orf52;C1orf52	cg17737388	Body;Body	85724454	1	85497042	0.05	0.770680377	0.890780938	-0.09	0.790579426	0.893252079
Random2	PRELID2;PRELID2;PRE	cg17824391	TSS200;TSS200;TSS200	145215055	5	145195248	0.14	0.249753296	0.500950253	0.16	0.108568141	0.299854866
Random2	C7orf50;C7orf50;C7o	cg17830515	Body;Body;Body	1151900	7	1118426	0.14	0.106263504	0.315157572	0.09	0.170050609	0.372186239
Random2	HS3ST3B1;MGC12916	cg17863312	Body;Body	14207968	17	14148693	0.02	0.819452976	0.909115311	0.12	0.169788892	0.372186239
Random2	C1GALT1	cg17994788	5'UTR	7261594	7	7228119	0.14	0.335410696	0.584861867	0.33	2.62E-05	0.000688543
Random2	ZNF596;ZNF596;ZNF59	cg18122708	5'UTR;1stExon;5'UTR;TS	182686	8	172686	-0.06	0.466819368	0.701530045	-0.06	0.442479212	0.653971941
Random2	C12orf51	cg18213653	Body	112605734	12	111090117	-0.14	6.30E-06	0.000141836	-0.02	0.453075857	0.662053299
Random2	PRAGMIN	cg18303581	TSS1500	8239485	8	8276895	-0.2	0.012086321	0.068753334	-0.12	0.209043139	0.422947746
Random2	TRIB1	cg18455759	Body	126443767	8	126512949	-0.06	0.31849789	0.566762912	0.07	0.225347393	0.443055891
Random2	SLC12A6;SLC12A6;SLC	cg18464823	TSS200;5'UTR;TSS200;5'	34629056	15	32416348	-0.04	0.522502629	0.754618363	-0.13	0.007869002	0.04835346
Random2	ZNF562;ZNF562;ZNF56	cg18587364	TSS200;TSS200;TSS200	9785779	19	9646779	-0.26	0.004717533	0.033407836	-0.08	0.602904119	0.77707642
Random2	C10orf41;ZNF503;C10	cg18597883	Body;TSS1500;TSS1500	77162143	10	76832149	0.16	0.000773116	0.008383477	0.07	0.302527275	0.531714605
Random2	STOX2	cg18628646	Body	184908739	4	185145733	0.01	0.946448143	0.971600207	-0.07	0.599491653	0.77707642
Random2	ZNF528	cg18675361	3'UTR	52921300	19	57613112	-0.06	0.204028821	0.453776604	-0.01	0.908606331	0.971483208
Random2	GRID2IP	cg18707952	Body	6548539	7	6515064	0	0.965377092	0.982363199	0.08	0.31297035	0.541663152
Random2	NLRP3;NLRP3;NLRP3;N	cg18793688	Body;Body;Body;Body;Bo	247588074	1	245654697	-0.09	0.191990975	0.440068007	-0.01	0.92954946	0.971483208
Random2	ZNF564	cg18801713	3'UTR	12636633	19	12497633	-0.01	0.934200041	0.968444304	-0.2	0.024659973	0.111450268
Random2	JARID2	cg18832247	Body	15300007	6	15407986	-0.14	0.315614795	0.564527494	-0.05	0.676528344	0.824162325
Random2	C7orf58;C7orf58	cg18952945	Body;Body	120689323	7	120476559	-0.17	0.073426369	0.248218623	-0.25	0.003256611	0.024112779
Random2	OSM;OSM	cg19018155	1stExon;5'UTR	30662799	22	28992799	-0.09	0.563539607	0.782192975	-0.06	0.619093404	0.792075385
Random2	ZNF546	cg19036219	TSS200	40502760	19	45194600	-0.08	0.235453548	0.485124467	-0.06	0.279255399	0.506150411
Random2	PTGIR	cg19043207	3'UTR	47123947	19	51815787	-0.04	0.399883493	0.667113327	0.03	0.430803277	0.646204916
Random2	C15orf51	cg19112424	Body	100344973	15	98162496	-0.04	0.605222919	0.807303392	-0.02	0.856450804	0.943179999
Random2	C12orf56;C12orf56	cg19115204	Body;Body	64782908	12	63069175	0.62	6.97E-05	0.001099359	0.1	0.477570858	0.671843066
Random2	GPR35;GPR35	cg19282928	3'UTR;1stExon	241570341	2	241219014	0	0.964637789	0.982363199	-0.04	0.561806373	0.746297361
Random2	CACNA1I;CACNA1I	cg19287501	3'UTR;3'UTR	40084724	22	38414670	0.29	4.73E-05	0.000820655	0.13	0.139282913	0.34277291
Random2	ZNF529;ZNF529;ZNF52	cg19406736	Body;5'UTR;5'UTR;TSS15	37096010	19	41787850	0.03	0.766656494	0.890780938	-0.05	0.409517662	0.630584719
Random2	VAV3	cg19413693	Body	108442921	1	108244444	0.06	0.543372554	0.769592964	-0.17	0.141837066	0.34277291
Random2	ARRDC3;LOC100129716	cg19431963	5'UTR;Body;1stExon	90679134	5	90714890	0.01	0.923346368	0.968444304	-0.02	0.812447456	0.910097146
Random2	C1GALT1	cg19473623	5'UTR	7224869	7	7191394	-0.28	0.000144402	0.002087812	-0.12	0.053407034	0.185856478
Random2	C7orf50;C7orf50;C7o	cg19473994	Body;Body;Body	1163084	7	1129610	-0.04	0.69358015	0.846839753	0.08	0.181165368	0.388350833
Random2	HOMER3;HOMER3;HOMER	cg19530551	TSS200;TSS1500;5'UTR;T	19051190	19	18912190	-0.01	0.85819748	0.931968383	0.07	0.474805906	0.671676648
Random2	C7orf53;C7orf53	cg19543867	Body;Body	112124979	7	111912215	-0.07	0.496143378	0.732603201	-0.04	0.559860382	0.746297361
Random2	MRC2	cg19557518	TSS200	60704641	17	58058373	0.19	0.136854235	0.359760754	0.23	0.006985078	0.045864286
Random2	ZNF552	cg19617504	TSS200	58326360	19	63018172	0.01	0.852166462	0.929879756	-0.07	0.235649813	0.455531133
Random2	C12orf53	cg19642920	TSS1500	6810328	12	6680589	-0.08	0.175668616	0.417513765	-0.07	0.176451358	0.383781704
Random2	BEST4	cg19804249	TSS200	45253428	1	45026015	-0.16	0.012445244	0.069653221	-0.09	0.250441654	0.471101057
Random2	MRC2	cg19831935	Body	60758455	17	58112187	0.11	0.132252059	0.355747787	0.07	0.342875393	0.557573069
Random2	SDF4;SDF4;B3GALT6	cg19945840	TSS1500;TSS1500;1stExo	1168036	1	1157899	0.18	0.001226335	0.011501034	0.13	0.019202108	0.092810189
Random2	JARID2	cg20052079	Body	15504923	6	15612902	-0.48	9.54E-07	3.01E-05	-0.34	0.000164697	0.002729265
Random2	ZNF516	cg20138458	Body	74110979	18	72239967	-0.47	1.35E-06	3.90E-05	-0.41	2.20E-13	3.39E-11
Random2	NR3C2;NR3C2	cg20140452	TSS200;TSS200	149363715	4	149583165	-0.03	0.607222436	0.807303392	-0.01	0.839408472	0.930299835
Random2	STAT4;STAT4	cg20195812	1stExon;5'UTR	192015677	2	191723922	-0.05	0.426736675	0.691951524	0.01	0.893390973	0.965528132
Random2	C6orf52;C6orf52;C6o	cg20329376	TSS1500;TSS1500;TSS150	10695389	6	10803375	0.04	0.744790687	0.876075825	0.03	0.710433282	0.843791065
Random2	KLF5	cg20524889	Body	73649835	13	72547836	0.5	0.014181847	0.076892202	0.63	0.000659072	0.007896654
Random2	C15orf57;C15orf57;C	cg20602300	3'UTR;3'UTR;3'UTR	40846077	15	38633369	-0.02	0.783512039	0.8914055	0	0.970630086	0.984451477
Random2	C21orf59	cg20644453	TSS1500	33985338	21	32907209	0.07	0.5039176	0.740929692	-0.07	0.397008495	0.620185466
Random2	C7orf50;C7orf50;C7o	cg20830573	Body;Body;Body	1045588	7	1012114	-0.13	0.036738584	0.155138018	-0.05	0.463380267	0.666543028
Random2	TSPAN18	cg20852945	5'UTR	44826584	11	44783160	-0.06	0.602397929	0.807073673	0.07	0.404224443	0.627991545
Random2	TRIB1	cg21146037	3'UTR	126450475	8	126519657	0	0.989710634	0.992571069	0	0.952547733	0.97635499
Random3	ARID2;LOC400027	cg00035453	TSS1500;TSS1500	46122355	12	44408622	-0.05	0.599625853	0.778618645	0.02	0.869152127	0.949149635
Random3	HLA-DMA	cg00047147	TSS1500	32922346	6	33030324	-0.05	0.669721928	0.820645179	0	0.982199578	0.994993657
Random3	C7orf57	cg00100399	5'UTR	48075844	7	48042369	-0.05	0.454378394	0.675742227	0.09	0.101905576	0.325349912
Random3	C3orf54;C3orf54	cg00108277	1stExon;5'UTR	49840710	3	49815714	-0.21	0.043107706	0.180740743	-0.13	0.104790811	0.33152002
Random3	ZNF518B	cg00123478	5'UTR	10458165	4	10067263	0.51	1.20E-06	2.46E-05	0.39	3.05E-05	0.000485618
Random3	HS3ST3B1	cg00183916	1stExon	14204936	17	14145661	0.07	0.551872821	0.744386596	0.08	0.45468603	0.735956923
Random3	C6orf57	cg00238249	TSS1500	71276258	6	71332979	-0.03	0.661109206	0.818740227	0	0.99213448	0.994993657
Random3	JARID2	cg00244352	Body	15495498	6	15603477	-0.06	0.432638295	0.67514855	-0.03	0.766799627	0.897912307
Random3	SOX8	cg00304185	Body	1033074	16	973075	0.38	0.003266995	0.026439867	0.21	0.081605864	0.2757169
Random3	E2F3	cg00380904	Body	20468372	6	20576351	-0.11	0.124415448	0.346372607	-0.14	0.0156635	0.077148377
Random3	LEPRE1;C1orf50;LEPR	cg00451039	TSS1500;Body;TSS1500	43233211	1	43005798	-0.12	0.147399958	0.382799891	-0.03	0.753808823	0.897912307
Random3	ZNF514	cg00459795	TSS200	95825312	2	95189039	0.06	0.541715081	0.734728517	0.09	0.284251814	0.568503628
Random3	MAB21L1;MIR548F5;NB	cg00505001	1stExon;Body;Body	36049807	13	34947807	0.22	0.018052129	0.093763297	0.37	0.000722808	0.007187711
Random3	HSF5	cg00545916	1stExon	56565440	17	53920439	-0.21	0.017840923	0.093763297	-0.38	0.001076351	0.009135857
Random3	ICA1L;ICA1L	cg00547777	TSS1500;TSS1500	203736784	2	203445029	0.18	0.086101983	0.288110482	0	0.974659014	0.994666677
Random3	TSPAN18;TSPAN18	cg00568164	5'UTR;TSS1500	44927222	11	44883798	0.06	0.45158266	0.675742227	0.12	0.100985281	0.325349912
Random3	LIMS1;LIMS1	cg00585790	1stExon;5'UTR	109204845	2	108571277	-0.35	0.004764876	0.035280359	-0.4	0.000219988	0.002551861
Random3	C5orf56	cg00594167	Body	131772039	5	131799938	0.04	0.561737057	0.751863446	0.05	0.652241177	0.848938923
Random3	TRAPPC9;TRAPPC9	cg00766368	Body;Body	141108113	8	141177295	0.12	0.207547227	0.451415219	0.22	0.003556111	0.023349559
Random3	HSPG2	cg00768741	Body	22210791	1	22083378	-0.02	0.680459862	0.825309611	0	0.97460529	0.994666677
Random3	BAI2	cg00826603	TSS1500	32231019	1	32003606	0.08	0.399027158	0.647253282	0.09	0.198606926	0.479966738
Random3	SMC6;GEN1;GEN1;GEN1	cg00936141	TSS200;TSS200;5'UTR;1s	17935227	2	17798708	0.23	0.041452284	0.179088276	0.02	0.890707166	0.96262762
Random3	C3orf58;C3orf58;C3o	cg00973947	5'UTR;Body;1stExon	143692255	3	145174945	-0.04	0.46090302	0.677671696	0.05	0.3623044	0.660114823
Random3	C1orf174;LOC1001336	cg01020987	Body;TSS1500	3816166	1	3806026	-0.05	0.377191723	0.631070767	0.02	0.765667859	0.897912307
Random3	HLA-DMB	cg01026383	Body	32905012	6	33012990	-0.03	0.631175566	0.798731558	-0.03	0.543290524	0.784022491
Random3	C12orf56;C12orf56	cg01031441	TSS1500;TSS1500	64784663	12	63070930	0.19	0.035395894	0.164236948	0.22	5.23E-06	0.000121336
Random3	PRRG2;NOSIP	cg01215037	TSS1500;TSS200	50083917	19	54775729	-0.03	0.61046018	0.786815343	0.03	0.594926363	0.821564978
Random3	KCTD16;YIPF5;YIPF5;	cg01276891	5'UTR;TSS1500;TSS1500;	143550529	5	143530722	-0.11	0.127095592	0.347821539	-0.25	5.99E-05	0.000906313
Random3	IKZF2;IKZF2	cg01311718	TSS200;5'UTR	214015137	2	213723382	-0.07	0.3669793	0.622969739	-0.09	0.133635708	0.382748188
Random3	ZNF57	cg01318737	3'UTR	2918427	19	2869427	-0.07	0.478781597	0.694233316	-0.1	0.262195371	0.541267583
Random3	ZBTB16;ZBTB16	cg01439566	5'UTR;5'UTR	113932189	11	113437399	-0.07	0.19071483	0.435604575	0.08	0.158655748	0.414993163
Random3	CPNE2	cg01604043	5'UTR	57130062	16	55687563	0.05	0.460910144	0.677671696	0.04	0.501460354	0.768254705
Random3	C7orf50;C7orf50;C7o	cg01615114	TSS1500;TSS1500;TSS150	1179074	7	1145600	-0.06	0.31444838	0.566984644	-0.08	0.097725943	0.317837646
Random3	TPPP3;TPPP3;ZDHHC1	cg01755541	TSS1500;TSS1500;3'UTR	67428324	16	65985825	-0.07	0.505845997	0.720826329	0.23	0.00472279	0.028833876
Random3	LOC100130872-SPON2;	cg01784327	Body;TSS200;5'UTR	1166755	4	1156755	-0.03	0.697420423	0.841927974	-0.08	0.324612191	0.613940448
Random3	ZFP36L2;LOC10012972	cg01967774	1stExon;TSS1500	43453449	2	43306953	0.06	0.582289719	0.768125217	0.25	0.029219231	0.130362723
Random3	RASSF5;RASSF5;RASSF	cg02035751	Body;TSS1500;Body	206729099	1	204795722	0.51	8.88E-16	1.55E-13	0.38	2.14E-12	7.45E-10
Random3	LOC100132215	cg02046665	Body	63273684	2	63127188	0.23	0.147313718	0.382799891	0.06	0.593114816	0.821564978
Random3	C3orf58;C3orf58;C3o	cg02062842	1stExon;5'UTR;TSS1500	143690741	3	145173431	-0.16	0.016100549	0.087546735	-0.05	0.536040637	0.784022491
Random3	ZNF501	cg02073558	TSS200	44770973	3	44745977	-0.27	0.090174182	0.298146423	-0.08	0.628569821	0.835746271
Random3	HLA-DOA	cg02115397	Body	32975850	6	33083828	-0.24	0.065142832	0.242347285	-0.08	0.308870635	0.597982939
Random3	ZNF509;LYAR;LYAR	cg02142461	5'UTR;TSS1500;TSS1500	4293079	4	4343980	-0.05	0.518908627	0.730041578	-0.26	0.003230211	0.022482269
Random3	ZBTB16;ZBTB16	cg02162578	Body;Body	114069892	11	113575102	-0.02	0.786191872	0.88886554	-0.11	0.153591953	0.40492424
Random3	CACNA1I;CACNA1I	cg02206108	Body;Body	40079626	22	38409572	0.02	0.820230662	0.910498954	0.05	0.394609105	0.690070194
Random3	BAALC;C8orf56;BAALC	cg02389252	TSS1500;Body;TSS1500	104152279	8	104221455	0.17	0.084811924	0.286549025	-0.24	0.012476991	0.064344351
Random3	C12orf51	cg02416656	Body	112625321	12	111109704	-0.11	0.119278356	0.345076846	0.02	0.875508715	0.949149635
Random3	NOD2	cg02448735	Body	50744993	16	49302494	0.02	0.722191287	0.860693726	0.04	0.537755311	0.784022491
Random3	LOC100130872;LOC100	cg02471028	TSS1500;TSS1500	1203653	4	1193653	0.19	0.102214448	0.31670081	0.2	0.012573034	0.064344351
Random3	GAB2;GAB2	cg02544540	Body;Body	77973555	11	77651203	0.02	0.764516707	0.880966272	0.31	0.000185647	0.002307327
Random3	MGST2	cg02688643	TSS1500	140585523	4	140804973	0.14	0.064958873	0.242347285	0.1	0.14897453	0.400931295
Random3	RBMS1;RBMS1	cg02772995	Body;Body	161348781	2	161057027	0.24	0.176731324	0.421250005	0.26	0.030119849	0.131021343
Random3	TRAPPC9;TRAPPC9	cg02786269	Body;Body	140927326	8	140996508	-0.26	0.000121332	0.001407451	-0.05	0.491817781	0.764074053
Random3	C2orf55	cg02787615	Body	99434688	2	98801120	-0.04	0.192767542	0.435604575	0.04	0.222395749	0.511248183
Random3	TOX	cg02892925	TSS1500	60032926	8	60195480	0.13	0.083129901	0.286427778	-0.02	0.762714076	0.897912307
Random3	ZNF536	cg02955989	Body	30944506	19	35636346	0.05	0.647848915	0.808069614	0.08	0.546917523	0.784022491
Random3	AXIN2	cg02957086	TSS1500	63558047	17	60988509	0.28	3.01E-05	0.000402877	0.02	0.734896878	0.897068957
Random3	TOX2;TOX2;TOX2;TOX2	cg03011535	5'UTR;Body;1stExon;1st	42544794	20	41978208	0.15	0.245357005	0.499323028	0.28	0.034040129	0.144462987
Random3	ZNF57	cg03108330	TSS200	2900762	19	2851762	-0.11	0.180734635	0.422784249	0.05	0.658659509	0.848938923
Random3	ZNF598	cg03133987	Body	2053563	16	1993564	-0.23	0.000875168	0.00823131	-0.05	0.552153506	0.787497623
Random3	IFT140;TMEM204	cg03163545	Body;Body	1593415	16	1533416	-0.37	0.001314364	0.012036807	-0.41	1.47E-09	7.31E-08
Random3	TSPAN18	cg03236627	5'UTR	44786104	11	44742680	-0.13	0.016943021	0.090710328	-0.19	0.000528069	0.005568728
Random3	ZNF530	cg03314548	TSS1500	58110744	19	62802556	0	0.974978279	0.979981933	0.05	0.687832371	0.871933375
Random3	MGST2	cg03327307	TSS200	140586881	4	140806331	-0.26	0.000696941	0.006964355	-0.28	2.92E-06	7.26E-05
Random3	NANOS3	cg03346733	TSS1500	13987364	19	13848364	-0.07	0.45244243	0.675742227	0.02	0.776703893	0.898495955
Random3	PACSIN1	cg03409108	5'UTR	34489785	6	34597763	-0.13	0.256337312	0.515638061	-0.03	0.789589795	0.899090328
Random3	SLC12A6;SLC12A6;SLC	cg03466432	TSS200;TSS1500;TSS1500	34630330	15	32417622	0.15	0.105908044	0.317724132	0.1	0.335311641	0.62959997
Random3	NLRP3;NLRP3	cg03505654	5'UTR;5'UTR	247579608	1	245646231	-0.18	0.314032888	0.566984644	-0.14	0.469954914	0.748414374
Random3	C7orf50;C7orf50;C7o	cg03729566	Body;Body;Body	1059678	7	1026204	-0.12	0.045981153	0.190493348	0.02	0.664146971	0.852852937
Random3	C7orf50;C7orf50;C7o	cg03791074	Body;Body;Body	1117852	7	1084378	0.05	0.582715682	0.768125217	-0.05	0.503263832	0.768254705
Random3	C8orf51;RHPN1	cg03821987	Body;TSS1500	144450609	8	144521984	-0.06	0.539041381	0.734728517	-0.06	0.516205317	0.768254705
Random3	ZNF511;TUBGCP2	cg03867445	TSS200;5'UTR	135122309	10	134972299	-0.07	0.495138114	0.712016792	-0.05	0.503586747	0.768254705
Random3	LOC100132215;EHBP1;	cg03955927	Body;Body;Body;Body;Bo	63272232	2	63125736	0.13	0.037472499	0.169356229	0.08	0.113540281	0.342259182
Random3	C2orf54	cg04034577	TSS1500	241836375	2	241485048	-0.03	0.775379724	0.884695554	0.14	0.264412325	0.541267583
Random3	MYBPH	cg04083966	1stExon	203144832	1	201411455	-0.02	0.906033466	0.949697729	-0.86	0.00517207	0.030964224
Random3	C1orf55	cg04117530	TSS1500	226187852	1	224254475	0.33	0.101502903	0.31670081	-0.07	0.582792595	0.821100498
Random3	BEST4	cg04162691	TSS1500	45253686	1	45026273	0.05	0.520259515	0.730041578	-0.02	0.782311133	0.898495955
Random3	SHANK3	cg04190002	Body	51113604	22	49460470	0.3	8.70E-13	1.01E-10	0.24	1.11E-08	3.86E-07
Random3	PRELID2;PRELID2;PRE	cg04233747	TSS200;TSS200;TSS200	145214971	5	145195164	-0.11	0.011658014	0.069948084	-0.04	0.454157475	0.735956923
Random3	SPATS2L;SPATS2L;SPA	cg04283868	5'UTR;5'UTR;TSS200;5'U	201171347	2	200879592	0.01	0.88109928	0.943453998	-0.28	0.07493742	0.258200219
Random3	LOC100130872-SPON2;	cg04343927	Body;TSS1500;TSS1500	1167423	4	1157423	-0.19	0.057965353	0.229226623	-0.09	0.251021556	0.529458555
Random3	ZMYND8;LOC100131496	cg04504205	Body;TSS1500;Body;Body	45946429	20	45379836	-0.6	4.81E-11	4.18E-09	-0.42	0.000785498	0.007387927
Random3	CXCR5;CXCR5	cg04537602	Body;TSS1500	118763859	11	118269069	0.28	6.99E-06	0.000115834	0.17	0.003469552	0.023349559
Random3	TMEM208;LRRC29;LRRC	cg04579505	Body;TSS1500;TSS1500	67261564	16	65819065	-0.05	0.453430303	0.675742227	-0.02	0.730398809	0.89617607
Random3	EID2B;EID2B	cg04614760	3'UTR;1stExon	40022828	19	44714668	-0.38	7.77E-09	3.00E-07	-0.32	0.00012444	0.00180438
Random3	C16orf53	cg04660698	1stExon	29828145	16	29735646	0.04	0.307540199	0.56481352	0.03	0.537674965	0.784022491
Random3	LOC100129637	cg04670451	Body	87737549	16	86295050	0.33	0.081175002	0.282489007	0.18	0.267718831	0.544831305
Random3	LY6E;LY6E;LOC100133	cg04678793	TSS1500;TSS1500;Body	144099566	8	144170941	-0.09	0.293802727	0.546755877	-0.29	0.00299678	0.021726655
Random3	ABCA2;ABCA2	cg04723721	Body;Body	139915388	9	139035209	0.06	0.192608961	0.435604575	0	0.958670893	0.987114815
Random3	ZNF549	cg04748929	TSS1500	58037382	19	62729194	-0.09	0.287947076	0.545992102	0.08	0.340378928	0.630063122
Random3	ZNF507;ZNF507	cg04771109	Body;Body	32865061	19	37556901	0.11	0.401759234	0.647278766	-0.03	0.873476291	0.949149635
Random3	SNN	cg04868518	3'UTR	11771778	16	11679279	0.09	0.331317093	0.583614611	0.01	0.924106603	0.974512418
Random3	C11orf57;C11orf57;C	cg05006304	3'UTR;3'UTR;3'UTR	111953944	11	111459154	0.09	0.0672482	0.246340775	-0.15	0.000827089	0.007574394
Random3	MZF1;MZF1;LOC100131	cg05007985	5'UTR;5'UTR;Body	59084242	19	63776054	0.13	0.099853595	0.31670081	0	0.991752023	0.994993657
Random3	ZNF529;ZNF382;ZNF52	cg05020604	TSS200;5'UTR;TSS200;TS	37096329	19	41788169	0.03	0.892959506	0.949506278	-0.06	0.617909763	0.835550708
Random3	C2CD4D;LOC100132111	cg05021743	Body;TSS200	151810893	1	150077517	-0.37	0.036443454	0.166872658	-0.21	0.223310869	0.511248183
Random3	TMEM200C	cg05258390	TSS1500	5893441	18	5883441	0.02	0.840130603	0.919388207	-0.02	0.83749538	0.934129462
Random3	ZNF521	cg05366166	TSS1500	22932673	18	21186671	0	0.961556743	0.979981933	-0.02	0.835413772	0.934129462
Random3	TRAPPC10	cg05387199	Body	45435774	21	44260202	-0.16	0.104656877	0.31670081	-0.06	0.39419838	0.690070194
Random3	SOX8	cg05520409	TSS1500	1030619	16	970620	0.07	0.377107741	0.631070767	0.18	0.068193769	0.244653934
Random3	CIB1;C15orf58	cg05641961	Body;TSS1500	90776927	15	88577931	-0.05	0.429477601	0.67514855	-0.01	0.920204334	0.973346834
Random3	C9orf5	cg05669421	1stExon	111881984	9	110921805	0.02	0.830386094	0.916035828	-0.08	0.201702036	0.484084886
Random3	C7orf54;SND1	cg05686445	TSS1500;Body	127636396	7	127423632	0.19	0.239622333	0.49209244	0.22	0.191188545	0.4718696
Random3	RASSF5;RASSF5;RASSF	cg05756492	Body;TSS1500;Body	206729685	1	204796308	0.23	6.34E-06	0.000110316	0.37	0	6.96E-08
Random3	PPP1R9B	cg05784029	Body	48223819	17	45578818	0.01	0.900134872	0.949506278	0.05	0.151378809	0.402136073
Random3	ZNF532	cg05800761	TSS1500	56529852	18	54680832	-0.14	0.291823365	0.545992102	-0.04	0.726240955	0.89617607
Random3	DUSP10;DUSP10	cg05941778	5'UTR;5'UTR	221913576	1	219980199	0.01	0.868425542	0.935641141	0.06	0.44384104	0.728569254
Random3	OSMR;OSMR	cg05955210	5'UTR;5'UTR	38846698	5	38882455	0.15	0.119983616	0.345076846	0.13	0.114086394	0.342259182
Random3	STOX2	cg05986067	Body	184908573	4	185145567	0.42	4.99E-06	9.14E-05	0.16	0.303448121	0.597982939
Random3	PCGF5	cg06001881	TSS200	92980263	10	92970243	-0.12	0.16935925	0.412146986	0.02	0.779030483	0.898495955
Random3	TMEM232	cg06012959	Body	109871721	5	109899620	0.04	0.470282459	0.687639898	0.06	0.273966106	0.554303517
Random3	KBTBD11	cg06047886	5'UTR	1947038	8	1934445	-0.33	0.013550211	0.078591224	-0.33	0.01658006	0.077971093
Random3	RPS25;TRAPPC4	cg06425430	Body;TSS1500	118888778	11	118393988	-0.12	0.103912125	0.31670081	0.12	0.14389662	0.40060819
Random3	LOC100128788	cg06438301	Body	2798608	16	2738609	0.02	0.654265986	0.813159154	-0.14	0.073275351	0.257573961
Random3	ZNF598	cg06459921	Body	2049659	16	1989660	-0.01	0.859452111	0.931742476	-0.07	0.236928549	0.518560598
Random3	MRC2	cg06470279	Body	60706442	17	58060174	0.31	4.80E-06	9.14E-05	0.35	9.38E-06	0.000204015
Random3	CD27;LOC678655	cg06495803	TSS1500;Body	6553489	12	6423750	0.35	3.86E-09	1.68E-07	0.22	0.000784892	0.007387927
Random3	ZNF550	cg06532611	TSS200	58067858	19	62759670	0.02	0.82154216	0.910498954	0.12	0.129612057	0.375874965
Random3	VAV3	cg06710195	Body	108479452	1	108280975	-0.24	0.0021381	0.018147776	-0.24	0.001357637	0.010737675
Random3	C11orf53	cg06978117	Body	111155014	11	110660224	0.1	0.174134751	0.420825648	0.16	0.016064138	0.077148377
Random3	CEBPZ;C2orf56;C2orf	cg07049977	Body;TSS1500;TSS1500	37458536	2	37312040	-0.11	0.147229185	0.382799891	0.05	0.668063545	0.854728359
Random3	TRAPPC9;TRAPPC9	cg07144715	Body;Body	140991037	8	141060219	0.1	0.271397996	0.530598329	0.19	0.005427637	0.030964224
Random3	C1orf228	cg07173823	Body	45190519	1	44963106	-0.36	0.003048286	0.025257227	-0.31	0.000177408	0.002286592
Random3	ARID2;LOC400027	cg07276957	TSS1500;TSS1500	46122733	12	44409000	-0.11	0.112143009	0.33072684	0.09	0.308994394	0.597982939
Random3	PDIA5;PDIA5	cg07309374	Body;Body	122786091	3	124268781	0.08	0.269862542	0.530577201	0	0.983610949	0.994993657
Random3	TRAPPC9;TRAPPC9	cg07332338	Body;Body	140841582	8	140910764	0.26	0.005835874	0.040617683	0.16	0.146967844	0.400931295
Random3	C5orf58	cg07346603	TSS200	169659751	5	169592329	0.11	0.161842955	0.399442187	0.12	0.107692527	0.337630625
Random3	TRAPPC2L;TRAPPC2L;G	cg07364608	1stExon;5'UTR;TSS200	88923516	16	87451017	0.03	0.637056881	0.800345829	0.01	0.916052782	0.971909659
Random3	CCR4	cg07402639	Body	32995957	3	32970961	-0.01	0.905048472	0.949697729	-0.01	0.906020091	0.966957196
Random3	NUSAP1;NUSAP1;NUSAP	cg07501391	TSS200;TSS200;TSS200;T	41624922	15	39412214	-0.24	0.090814715	0.298146423	-0.1	0.473122697	0.748414374
Random3	JARID2	cg07532782	Body	15281223	6	15389202	-0.15	0.161192611	0.399442187	-0.09	0.148736302	0.400931295
Random3	ZNF574	cg07540032	Body	42585195	19	47277035	0.02	0.669034314	0.820645179	0.01	0.901401671	0.965193174
Random3	C11orf51	cg07596299	TSS1500	71824057	11	71501705	-0.32	0.000841834	0.008137729	-0.26	0.011231763	0.060133131
Random3	C8orf55	cg07766672	TSS200	143808440	8	143805442	-0.16	0.146424414	0.382799891	0.15	0.225001128	0.511248183
Random3	NOS3	cg07795016	Body	150706321	7	150337254	-0.07	0.290574282	0.545992102	0.1	0.079920244	0.272669068
Random3	NOS3	cg08018731	TSS200	150687961	7	150318894	0.15	0.024569408	0.123915275	0.06	0.501586191	0.768254705
Random3	LOC100133091	cg08052302	TSS200	76178628	7	76016564	0.28	0.084543657	0.286549025	0.08	0.544954465	0.784022491
Random3	TNFRSF18;TNFRSF18;T	cg08090128	Body;Body;Body	1140044	1	1129907	0.07	0.186506475	0.432695022	0	0.957277116	0.987114815
Random3	HOMER3;HOMER3;HOMER	cg08105378	Body;3'UTR;3'UTR;3'UTR	19040175	19	18901175	-0.06	0.59130482	0.770689428	-0.15	0.174512148	0.440074112
Random3	ZNF586	cg08140458	TSS1500	58280728	19	62972540	0.24	0.000143622	0.001612273	0.23	0.000272761	0.003061962
Random3	HLA-DOA	cg08147094	TSS1500	32977674	6	33085652	-0.16	0.202153845	0.44808623	0.11	0.241816587	0.521581079
Random3	IGF1R	cg08315825	Body	99337389	15	97154912	0.16	0.181019693	0.422784249	-0.19	0.223676193	0.511248183
Random3	C3orf52	cg08451978	Body	111821058	3	113303748	-0.06	0.289600109	0.545992102	0.01	0.864156308	0.949149635
Random3	C15orf59	cg08484934	TSS1500	74044815	15	71831868	-0.08	0.582512405	0.768125217	0.15	0.180508855	0.44869344
Random3	ALOX5AP	cg08529529	1stExon	31309799	13	30207799	-0.5	6.25E-08	1.67E-06	-0.59	2.78E-09	1.21E-07
Random3	CXorf56;CXorf56;CXo	cg08591489	TSS200;TSS200;TSS200	118699483	26	118583511	1.4	5.36E-07	1.24E-05	1.34	3.89E-09	1.50E-07
Random3	PCGF5	cg08633154	5'UTR	92980627	10	92970607	0.08	0.342318639	0.592671077	0.17	0.046940463	0.181503124
Random3	LOC285696;BASP1	cg08771731	Body;TSS1500	17216434	5	17269434	0.07	0.361202788	0.616169462	-0.12	0.040552338	0.164095507
Random3	CACNA1I;CACNA1I	cg08800414	TSS1500;TSS1500	39965495	22	38295441	0.11	0.013052121	0.076985392	0.22	0.00046905	0.005100919
Random3	NELL2;NELL2;NELL2;N	cg08826184	Body;Body;Body;Body;Bo	44973266	12	43259533	0.02	0.811146227	0.910498954	-0.06	0.324424755	0.613940448
Random3	PLXND1	cg08844900	TSS1500	129326790	3	130809480	0.01	0.914824092	0.956032384	0.03	0.589729852	0.821564978
Random3	CPNE2	cg09018739	Body	57180107	16	55737608	-0.38	1.57E-08	5.46E-07	-0.03	0.566809661	0.80510107
Random3	ACSL6;ACSL6	cg09035699	Body;Body	131310461	5	131338360	0.08	0.207338916	0.451415219	0.06	0.391368953	0.690070194
Random3	TRAF5;TRAF5	cg09139451	TSS200;TSS1500	211499945	1	209566568	-0.07	0.308399692	0.56481352	0.06	0.309197255	0.597982939
Random3	C6orf105;C6orf105	cg09152866	3'UTR;3'UTR	11714562	6	11822548	0.07	0.387964628	0.642912812	-0.02	0.771482126	0.897912307
Random3	C2orf50	cg09167828	3'UTR	11286089	2	11203540	0.25	0.14861899	0.38310673	0.36	0.161049915	0.415150892
Random3	C16orf5	cg09311905	TSS200	4588952	16	4528953	0.15	0.00648386	0.042573269	0.06	0.338570897	0.630063122
Random3	SOX8	cg09854626	TSS1500	1030568	16	970569	0.02	0.781283477	0.888518464	-0.09	0.125221758	0.366194721
Random3	LOC100129637	cg09891393	Body	87738756	16	86296257	-0.04	0.438760714	0.675742227	0.07	0.134181836	0.382748188
Random3	ZNF567	cg09984370	TSS1500	37178943	19	41870783	-0.03	0.513866878	0.726933632	-0.02	0.737246327	0.897068957
Random3	VIPR1	cg09996971	3'UTR	42577799	3	42552803	0.19	2.22E-05	0.000309024	0.07	0.029732649	0.130974201
Random3	FGF5;FGF5	cg10031614	TSS200;TSS200	81187601	4	81406625	-0.03	0.537098667	0.734728517	0.01	0.840565489	0.934558435
Random3	LMO4;LMO4	cg10042178	1stExon;5'UTR	87794589	1	87567177	-0.01	0.838286615	0.919388207	-0.02	0.656519191	0.848938923
Random3	TMIGD2;TMIGD2	cg10223982	TSS1500;TSS1500	4302995	19	4253995	0.31	4.05E-10	2.82E-08	0.35	2.31E-08	7.31E-07
Random3	LOC100130987;CLCF1;	cg10346364	Body;TSS1500;TSS1500	67142268	11	66898844	-0.18	0.043056018	0.180740743	-0.28	1.33E-09	7.31E-08
Random3	NAT15;ZNF597	cg10406676	5'UTR;TSS1500	3494094	16	3434095	0.07	0.276894427	0.538319892	-0.06	0.35202832	0.648179129
Random3	MYF5	cg10513852	TSS1500	81109337	12	79633468	0.11	0.375117244	0.631070767	0.03	0.779738237	0.898495955
Random3	LOC100128788;SRRM2	cg10575367	Body;TSS1500	2801914	16	2741915	0.22	0.00180271	0.015683577	0.26	0.00019452	0.00233424
Random3	CFHR4	cg10627839	Body	196866512	1	195133135	-0.08	0.538116995	0.734728517	0	0.997983523	0.997983523
Random3	ZNF542;ZNF542;ZNF54	cg10638415	TSS1500;TSS1500;TSS200	56879369	19	61571181	-0.2	0.025322383	0.124405834	-0.12	0.051894974	0.19629838
Random3	NANOG	cg10660253	TSS1500	7940546	12	7831813	0.12	0.071815225	0.257646374	-0.07	0.381007398	0.681943311
Random3	C7orf58	cg10687420	3'UTR	120935804	7	120723040	-0.01	0.866733179	0.935641141	-0.08	0.259976644	0.541267583
Random3	LOC100128164;SEC62;	cg10691726	TSS1500;Body;TSS1500	169684821	3	171167515	-0.16	0.324411986	0.580827225	0.07	0.624213768	0.835550708
Random3	DUSP23	cg10692867	TSS200	159750570	1	158017194	-0.07	0.248287155	0.50234843	0.02	0.630887167	0.835746271
Random3	PRMT10	cg10851071	Body	148604791	4	148824241	0	0.972280621	0.979981933	0	0.955898109	0.987114815
Random3	PELI2	cg10888854	Body	56644191	14	55713944	-0.04	0.63604501	0.800345829	-0.01	0.832424914	0.934129462
Random3	CNRIP1;CNRIP1	cg10908369	TSS200;TSS200	68547256	2	68400760	0.03	0.813865206	0.910498954	-0.1	0.064009643	0.232034956
Random3	VIPR1	cg10970409	TSS1500	42543566	3	42518570	-0.1	0.014012481	0.079940056	0.01	0.613122338	0.834803239
Random3	CADM1;CADM1	cg11019127	Body;Body	115369647	11	114874857	0.09	0.435276563	0.675742227	0.31	0.087519545	0.292352079
Random3	AXIN2	cg11122009	Body	63554536	17	60984998	0.07	0.33393764	0.583614611	0.05	0.431905507	0.715729126
Random3	C1orf55	cg11159091	TSS1500	226187478	1	224254101	-0.12	0.123827925	0.346372607	0.12	0.260297857	0.541267583
Random3	CACNA1I;CACNA1I	cg11312108	TSS200;TSS200	39966653	22	38296599	-0.2	0.005416687	0.038469532	-0.13	0.037807338	0.1566304
Random3	APP;APP;APP;APP;APP	cg11321156	Body;Body;Body;Body;Bo	27372396	21	26294267	-0.02	0.792160486	0.892141907	-0.01	0.954418022	0.987114815
Random3	LOC100130872;LOC100	cg11372934	Body;Body	1195318	4	1185318	0.02	0.899577975	0.949506278	0.08	0.506865666	0.768254705
Random3	NLRP3;NLRP3;NLRP3;N	cg11422335	Body;Body;Body;Body;Bo	247611517	1	245678140	0.14	0.077708161	0.27315596	0.12	0.235725798	0.518560598
Random3	TMEM20;TMEM20	cg11438755	TSS200;TSS200	95653570	10	95643560	0.03	0.717176069	0.857653856	0.09	0.251036384	0.529458555
Random3	ZNF528	cg11500101	TSS1500	52900469	19	57592281	0.06	0.573926503	0.765235337	0.05	0.427797912	0.715729126
Random3	ZNF594	cg11555122	TSS200	5095235	17	5035959	-0.06	0.537256446	0.734728517	-0.28	0.000143749	0.002000986
Random3	E2F5;E2F5	cg11588857	TSS200;TSS200	86089481	8	86276733	-0.02	0.819774101	0.910498954	-0.22	0.00118692	0.009605771
Random3	ZNF536	cg11627582	Body	30938273	19	35630113	-0.2	0.394545704	0.644609883	-0.04	0.763651105	0.897912307
Random3	SHANK3	cg11676382	Body	51141829	22	49488695	-0.22	0.014811152	0.081813983	0.03	0.76053618	0.897912307
Random3	FANK1	cg11784437	TSS1500	127583619	10	127573609	-0.01	0.845909444	0.922810303	-0.11	0.17649202	0.441864913
Random3	C1orf56;BNIPL;BNIPL	cg11852073	TSS1500;3'UTR;3'UTR	151019560	1	149286184	0.02	0.67545974	0.824771893	-0.04	0.415555528	0.708888842
Random3	C3orf52	cg11874323	TSS1500	111804830	3	113287520	0.38	6.86E-07	1.49E-05	0.26	0.001150947	0.009536418
Random3	EID2	cg11976736	TSS1500	40031368	19	44723208	-0.13	0.438909841	0.675742227	-0.5	0.052594243	0.196804264
Random3	B4GALT6	cg11986743	3'UTR	29205358	18	27459356	-0.63	0.159975416	0.399442187	0.67	0.226242012	0.511248183
Random3	ZNF518B	cg12016437	TSS200	10459163	4	10068261	0.03	0.42117462	0.66926378	-0.08	0.471819806	0.748414374
Random3	PPAPDC1B;PPAPDC1B;P	cg12021219	TSS200;TSS200;TSS200	38126928	8	38246085	0	0.972881801	0.979981933	-0.06	0.631612843	0.835746271
Random3	MIR548F5;NBEA;MAB21	cg12029639	Body;Body;TSS200	36050993	13	34948993	0.4	0.004931402	0.035752665	0.31	0.005535774	0.031071764
Random3	C10orf58;C10orf58	cg12069540	TSS200;5'UTR	82173570	10	82163550	-0.33	2.05E-05	0.00029725	-0.28	3.07E-05	0.000485618
Random3	TOX	cg12120845	Body	59984875	8	60147429	0.05	0.728023502	0.861742104	-0.02	0.752395908	0.897912307
Random3	TMEM27	cg12134159	TSS200	15683282	26	15593203	0.07	0.507478306	0.720826329	-0.11	0.263616494	0.541267583
Random3	LOC100129716;ARRDC3	cg12199425	TSS200;Body	90676154	5	90711910	-0.1	0.394171798	0.644609883	-0.02	0.802158464	0.906334888
Random3	ZNF502;ZNF502;ZNF50	cg12386808	Body;Body;Body;Body	44762171	3	44737175	-0.17	0.100374245	0.31670081	-0.1	0.203537226	0.485143525
Random3	C3orf59	cg12513795	TSS200	192636139	3	194118833	-0.14	0.011569151	0.069948084	-0.15	0.003521349	0.023349559
Random3	VAV3	cg12619536	TSS1500	108508067	1	108309590	0.12	0.065461623	0.242347285	0.15	0.02384099	0.10774889
Random3	SEMA5A	cg12676289	5'UTR	9523352	5	9576352	0.07	0.267676431	0.529269307	0.08	0.231660611	0.513489762
Random3	CXCR5	cg12678834	TSS1500	118753662	11	118258872	-0.31	2.43E-08	7.69E-07	-0.15	0.002318046	0.017536522
Random3	GAB2	cg12700464	Body	78128424	11	77806072	0.02	0.741055383	0.871240788	0.1	0.213264517	0.50145981
Random3	LOC100128191;TMPO;T	cg12706235	TSS1500;Body;Body;Body	98910308	12	97434439	0	0.977165893	0.979981933	0.09	0.509712399	0.768254705
Random3	C17orf58;C17orf58	cg12739664	TSS1500;TSS1500	65990817	17	63421279	-0.14	0.113407678	0.331645983	-0.18	0.046255095	0.180862619
Random3	TRAF5;TRAF5;TRAF5	cg12799170	5'UTR;TSS1500;5'UTR	211518700	1	209585323	0.04	0.352935977	0.605033103	-0.02	0.624262023	0.835550708
Random3	MIR103-1;PANK3	cg12812838	TSS1500;Body	167989126	5	167921704	-0.11	0.138252469	0.372960149	-0.17	0.041286119	0.165144476
Random3	ZNF556	cg12846567	TSS1500	2866619	19	2817619	0.17	0.028859711	0.139488603	0.04	0.530361472	0.784022491
Random3	CADM1;CADM1	cg12848345	Body;Body	115373119	11	114878329	0.02	0.72787858	0.861742104	0.22	0.005289885	0.030964224
Random3	CXorf57	cg12861974	TSS200	105855157	26	105741813	1.05	4.85E-08	1.41E-06	0.73	0.001405732	0.010870994
Random3	C1GALT1	cg12917058	5'UTR	7229837	7	7196362	-0.06	0.73345161	0.865224272	0.22	0.072225167	0.256473042
Random3	MIR548F5;NBEA	cg13003178	Body;Body	36073819	13	34971819	0.24	0.02538165	0.124405834	0.05	0.516429622	0.768254705
Random3	TRAPPC1;CNTROB;CNTR	cg13021301	TSS1500;1stExon;1stExo	7836533	17	7777258	-0.24	0.004407789	0.033345882	-0.19	0.015880446	0.077148377
Random3	C1orf228	cg13051977	5'UTR	45148001	1	44920588	-0.38	4.45E-05	0.000553071	-0.34	2.36E-05	0.000432253
Random3	C1GALT1	cg13109289	Body	7274782	7	7241307	-0.06	0.616004271	0.790462486	-0.08	0.414061029	0.708888842
Random3	TSPAN18;TSPAN18	cg13136266	5'UTR;TSS1500	44926927	11	44883503	-0.09	0.332906763	0.583614611	0.01	0.86650667	0.949149635
Random3	EMID2	cg13158604	3'UTR	101201400	7	100988120	-0.11	0.279496243	0.540359403	-0.04	0.431398346	0.715729126
Random3	TRAPPC9;TRAPPC9	cg13285698	Body;Body	141455681	8	141524863	0.03	0.630217228	0.798731558	0.05	0.397417698	0.691506795
Random3	CLIC3	cg13423383	Body	139889616	9	139009437	0.08	0.102838888	0.31670081	0.02	0.731031923	0.89617607
Random3	ZNF584	cg13468174	TSS200	58919984	19	63611796	-0.01	0.957752826	0.979981933	-0.08	0.621033044	0.835550708
Random3	LUZP1;LUZP1	cg13499468	5'UTR;5'UTR	23494459	1	23367046	-0.1	0.329232763	0.583614611	-0.02	0.702894729	0.881273498
Random3	LOC100130522;LOC100	cg13590055	Body;Body;3'UTR	77917647	18	76018638	-0.01	0.969764138	0.979981933	-0.08	0.439349837	0.724614897
Random3	LOC100127888;SLCO4A	cg13735863	TSS200;Body	61298096	20	60768541	-0.19	0.007090863	0.044865824	-0.33	1.17E-07	3.39E-06
Random3	C4orf52;C4orf52	cg13808325	5'UTR;1stExon	25915922	4	25525020	0.05	0.587646981	0.770689428	-0.06	0.575401985	0.813983296
Random3	JARID2	cg13877109	Body	15331247	6	15439226	-0.41	0.000255466	0.002778193	-0.3	0.000722902	0.007187711
Random3	GRID2	cg13952745	TSS200	93225466	4	93444489	0.05	0.640269238	0.801488111	0	0.991448587	0.994993657
Random3	PAPPA	cg14094498	Body	119000864	9	118040685	-0.09	0.235847075	0.491465761	-0.1	0.391151576	0.690070194
Random3	TMIGD2;TMIGD2	cg14117297	Body;Body	4301870	19	4252870	0.14	0.006145319	0.0416259	0.08	0.241701124	0.521581079
Random3	SLC40A1	cg14126583	TSS1500	190446181	2	190154426	-0.33	0.004328729	0.033345882	-0.05	0.689027811	0.871933375
Random3	WNT7B	cg14205937	TSS1500	46373394	22	44752058	-0.17	0.194450727	0.436573245	-0.32	0.037754893	0.1566304
Random3	ZNF555	cg14226678	TSS200	2841332	19	2792332	0.06	0.542601232	0.734728517	0	0.965966812	0.991611949
Random3	C9orf57	cg14237958	Body	74674159	9	73863979	0.15	0.240389985	0.49209244	0.03	0.73136208	0.89617607
Random3	MIR548F5;DCLK1	cg14247325	Body;Body	36501687	13	35399687	0.05	0.59045716	0.770689428	-0.02	0.769766084	0.897912307
Random3	PTPLAD1	cg14255751	TSS200	65822643	15	63609696	0.14	0.198446859	0.442689147	0.12	0.198311368	0.479966738
Random3	ICA1;ICA1;ICA1	cg14362004	Body;Body;Body	8229083	7	8195608	0.03	0.631181547	0.798731558	0.05	0.484076215	0.75863255
Random3	LOC100132111	cg14424499	Body	151814634	1	150081258	0	0.96906742	0.979981933	0.02	0.730996658	0.89617607
Random3	PDCD1	cg14453145	TSS1500	242801896	2	242450569	0.26	0.000594055	0.00626458	0.26	0.001045171	0.009092988
Random3	TRAPPC9;TRAPPC9	cg14499058	Body;Body	141129321	8	141198503	-0.3	2.10E-07	5.22E-06	-0.36	0	6.96E-08
Random3	SLC40A1	cg14499385	TSS1500	190446494	2	190154739	-0.21	0.021369678	0.10936247	-0.13	0.111104537	0.339161218
Random3	CUL4A;PCID2;PCID2;P	cg14528881	5'UTR;TSS1500;TSS1500;	113864354	13	112912355	-0.03	0.561387942	0.751863446	-0.06	0.116335543	0.346023666
Random3	STOX2	cg14542378	Body	184931548	4	185168542	0.1	0.062762788	0.242347285	-0.04	0.421273717	0.715137822
Random3	GRID2IP	cg14549849	Body	6539550	7	6506075	0.18	0.014588811	0.081813983	0.08	0.159796218	0.414993163
Random3	LOC100130987;CLCF1;	cg14588642	Body;Body;5'UTR	67139423	11	66895999	-0.36	4.30E-05	0.000553071	-0.16	0.046229198	0.180862619
Random3	TMEM215	cg14614901	TSS200	32783463	9	32773463	-0.01	0.879174939	0.943453998	0.01	0.854601446	0.947137908
Random3	C7orf50;C7orf50;C7o	cg14621103	TSS200;TSS200;TSS200	1178041	7	1144567	0.08	0.237803575	0.49209244	-0.01	0.788592004	0.899090328
Random3	HLA-DOA	cg14686676	Body	32975255	6	33083233	0.12	0.064521794	0.242347285	-0.06	0.141527546	0.39719021
Random3	RNF5P1;RNF5;AGPAT1	cg14771938	TSS1500;TSS1500;5'UTR	32145762	6	32253740	-0.03	0.831802648	0.916035828	-0.11	0.382123407	0.681943311
Random3	NELL2;NELL2;NELL2;N	cg14904464	Body;5'UTR;Body;1stExo	45269790	12	43556057	0.09	0.309998225	0.56481352	0.01	0.896375566	0.964758839
Random3	TMEM233	cg14961435	TSS200	120031137	12	118515520	-0.11	0.179162642	0.422784249	0.05	0.473135524	0.748414374
Random3	C7orf50;C7orf50;C7o	cg15028507	Body;Body;Body	1121929	7	1088455	0	0.968335754	0.979981933	-0.17	0.004226383	0.026263952
Random3	ASPH;ASPH;ASPH;ASPH	cg15079268	TSS200;TSS200;TSS200;T	62627398	8	62789952	-0.1	0.175579193	0.421250005	-0.06	0.231308383	0.513489762
Random3	C3orf59	cg15159069	Body	192634089	3	194116783	-0.1	0.38687634	0.642912812	0.05	0.658278369	0.848938923
Random3	SMPD3	cg15201635	TSS1500	68482637	16	67040138	-0.01	0.855238627	0.930072007	0	0.958167088	0.987114815
Random3	CTNNAL1	cg15459742	Body	111775564	9	110815385	0.05	0.448400527	0.675742227	-0.05	0.486135226	0.75863255
Random3	PTPLA	cg15554631	TSS1500	17659815	10	17699821	0.09	0.160014329	0.399442187	0.07	0.149773185	0.400931295
Random3	C19orf57;CC2D1A	cg15572692	TSS200;TSS200	14016919	19	13877919	-0.05	0.472328769	0.687742308	0.05	0.51658506	0.768254705
Random3	TSPAN18	cg15576669	TSS1500	44785768	11	44742344	-0.07	0.213741243	0.453548491	-0.06	0.198297825	0.479966738
Random3	C19orf52;YIPF2	cg15622551	1stExon;TSS200	11039538	19	10900538	0.02	0.764058195	0.880966272	0.03	0.61410813	0.834803239
Random3	ZNF57	cg15784913	TSS200	2900708	19	2851708	-0.25	0.121169133	0.345629986	-0.09	0.406115534	0.699644583
Random3	C12orf57;C12orf57	cg16267376	1stExon;5'UTR	7053279	12	6923540	0	0.975218567	0.979981933	-0.06	0.587927597	0.821564978
Random3	C1orf52;C1orf52	cg16523078	Body;3'UTR	85716218	1	85488806	-0.24	0.039364912	0.175628069	-0.1	0.242804985	0.521581079
Random3	LOC100128811;GPR158	cg16541931	Body;TSS1500	25463757	10	25503763	-0.05	0.485332683	0.700812339	0.1	0.140836234	0.39719021
Random3	PCGF5	cg16578636	Body	92987457	10	92977437	-0.38	7.87E-06	0.000124489	-0.45	0.000971251	0.008666547
Random3	HS3ST3B1;MGC12916	cg16619378	Body;Body	14207530	17	14148255	0.36	0.008046355	0.050002349	0.44	0.002986514	0.021726655
Random3	MIR548F5;DCLK1	cg16621560	Body;Body	36495173	13	35393173	0.17	0.001486204	0.013261513	0.14	0.003808149	0.024541405
Random3	JARID2	cg16678975	Body	15403051	6	15511030	-0.02	0.786697087	0.88886554	-0.01	0.80009135	0.906334888
Random3	LOC100130987;CLCF1;	cg16788099	Body;TSS1500;TSS200	67141792	11	66898368	-0.08	0.325463531	0.580827225	-0.13	0.146609933	0.400931295
Random3	C3orf58	cg16794633	TSS1500	143690145	3	145172835	-0.03	0.680643271	0.825309611	-0.01	0.833683009	0.934129462
Random3	PMAIP1	cg16855401	TSS200	57567154	18	55718134	0.04	0.442572806	0.675742227	-0.05	0.375164357	0.676462157
Random3	GRID2	cg16961528	TSS1500	93224058	4	93443081	0	0.975459157	0.979981933	-0.21	0.110506556	0.339161218
Random3	C1GALT1C1;C1GALT1C1	cg17056186	5'UTR;5'UTR	119763575	26	119647603	1.25	0	0	1.37	2.93E-11	5.10E-09
Random3	WNT10B	cg17083504	5'UTR	49365123	12	47651390	-0.04	0.536054776	0.734728517	-0.02	0.603749988	0.830454529
Random3	GALNT9;LOC100130238	cg17216080	Body;Body	132854189	12	131364262	0.09	0.533773403	0.734728517	0.15	0.033187157	0.14258186
Random3	B3GALT4	cg17225129	TSS200	33244755	6	33352733	0.24	0.097272097	0.316361587	0.28	0.039576762	0.16203192
Random3	ZNF502;ZNF502;ZNF50	cg17279458	TSS200;TSS200;TSS200;T	44753948	3	44728952	0.27	0.006832826	0.044033768	0.19	0.074307152	0.258200219
Random3	PCTP;PCTP	cg17279789	TSS200;TSS200	53828267	17	51183266	-0.02	0.763907153	0.880966272	-0.03	0.426949889	0.715729126
Random3	ZNF592	cg17301980	TSS1500	85291317	15	83092321	-0.01	0.947148082	0.979981933	-0.04	0.751821005	0.897912307
Random3	C17orf50	cg17314478	TSS1500	34087282	17	31111395	-0.09	0.140483936	0.37606469	-0.1	0.168248132	0.427374817
Random3	C12orf51	cg17334719	Body	112605764	12	111090147	-0.06	0.126954963	0.347821539	-0.02	0.594145472	0.821564978
Random3	TRAPPC2;OFD1;TRAPPC	cg17512860	TSS200;TSS200;TSS200;T	13752813	26	13662734	0.16	0.056547103	0.226188412	0.17	0.011164255	0.060133131
Random3	C1orf228;TMEM53;C1o	cg17593366	5'UTR;TSS1500;1stExon	45140465	1	44913052	0.08	0.040394109	0.177938607	0	0.949767685	0.987114815
Random3	CACNA1I;CACNA1I	cg17610933	Body;Body	40051596	22	38381542	0.09	0.258077486	0.516154972	0.23	0.003097559	0.02199899
Random3	C1orf52;C1orf52	cg17737388	Body;Body	85724454	1	85497042	0.05	0.770680377	0.882745949	-0.09	0.790579426	0.899090328
Random3	CACNA1I;CACNA1I	cg17802949	Body;Body	40060891	22	38390837	-0.2	0.003455648	0.027331034	0.05	0.545483085	0.784022491
Random3	ITPRIPL1;ITPRIPL1;I	cg17932631	TSS1500;TSS1500;TSS200	96990861	2	96354588	0.03	0.617832748	0.790462486	-0.07	0.279925856	0.563087849
Random3	C1GALT1	cg17994788	5'UTR	7261594	7	7228119	0.14	0.335410696	0.583614611	0.33	2.62E-05	0.00045588
Random3	C12orf59	cg18037912	TSS1500	10330675	12	10221942	-0.22	0.104649898	0.31670081	0.17	0.10982299	0.339161218
Random3	IGF1R	cg18074820	Body	99203739	15	97021262	-0.07	0.528952871	0.734728517	-0.02	0.864002427	0.949149635
Random3	NLRP3;NLRP3;NLRP3;N	cg18126557	3'UTR;3'UTR;3'UTR;3'UT	247611842	1	245678465	-0.1	0.452414175	0.675742227	0.04	0.639508454	0.839807328
Random3	LOC100130872-SPON2;	cg18159636	Body;5'UTR;5'UTR	1166272	4	1156272	-0.05	0.425296309	0.672741434	0.1	0.088209679	0.292352079
Random3	SPATS2L;SPATS2L;SPA	cg18189288	Body;Body;Body;Body	201262081	2	200970326	-0.11	0.213130267	0.453548491	-0.27	0.012463756	0.064344351
Random3	C7orf50;C7orf50;C7o	cg18297960	Body;Body;Body	1142765	7	1109291	0.04	0.461517793	0.677671696	-0.09	0.373573461	0.676462157
Random3	ZNF575	cg18457438	Body	44039446	19	48731286	0.15	0.163146116	0.399822876	0.08	0.451559111	0.735956923
Random3	C7orf51	cg18537063	Body	100086099	7	99924035	0.12	0.054926932	0.222262469	0.09	0.297552954	0.591705303
Random3	IGF1R	cg18542304	Body	99288216	15	97105739	-0.16	0.050348365	0.20613213	-0.17	0.009383715	0.051833854
Random3	ZNF512	cg18611281	TSS200	27805844	2	27659348	-0.01	0.88712177	0.946988883	-0.01	0.755103553	0.897912307
Random3	SNED1	cg18624016	Body	242004954	2	241653627	-0.07	0.506190833	0.720826329	0.14	0.020174148	0.092376362
Random3	C19orf54;SNRPA	cg18624049	TSS1500;TSS1500	41256425	19	45948265	0.02	0.709222813	0.851067376	0	0.958749447	0.987114815
Random3	ZNF584	cg18639983	Body	58920768	19	63612580	-0.13	0.158507073	0.399442187	-0.26	0.014639091	0.073831937
Random3	ZNF528	cg18675361	3'UTR	52921300	19	57613112	-0.06	0.204028821	0.449379935	-0.01	0.908606331	0.966957196
Random3	GRID2IP	cg18707952	Body	6548539	7	6515064	0	0.965377092	0.979981933	0.08	0.31297035	0.598426823
Random3	CXCR5;CXCR5;CXCR5	cg18728264	1stExon;3'UTR;3'UTR	118766491	11	118271701	0.24	1.85E-05	0.000279913	0.26	1.11E-05	0.000227224
Random3	NLRP3;NLRP3;NLRP3;N	cg18793688	Body;Body;Body;Body;Bo	247588074	1	245654697	-0.09	0.191990975	0.435604575	-0.01	0.92954946	0.977290671
Random3	C3orf59	cg18810983	Body	192632111	3	194114805	0.05	0.699187312	0.841927974	-0.08	0.336510329	0.62959997
Random3	TOX	cg19003304	Body	60029914	8	60192468	0.2	0.006219962	0.0416259	0.21	0.016183424	0.077148377
Random3	PTGIR	cg19043207	3'UTR	47123947	19	51815787	-0.04	0.399883493	0.647253282	0.03	0.430803277	0.715729126
Random3	C7orf50;C7orf50;C7o	cg19062258	Body;Body;Body	1052779	7	1019305	-0.06	0.669650582	0.820645179	0	0.991560818	0.994993657
Random3	E2F3	cg19071035	Body	20404090	6	20512069	-0.1	0.346941989	0.597702041	0.14	0.055369444	0.202827016
Random3	ACSL6;ACSL6	cg19096799	Body;Body	131347112	5	131375011	-0.12	0.122387477	0.346267008	0.03	0.686477911	0.871933375
Random3	LOC100129354	cg19207090	Body	47053445	3	47028449	-0.06	0.21343113	0.453548491	-0.02	0.762465718	0.897912307
Random3	DSE;TSPYL1	cg19341652	TSS1500;1stExon	116600143	6	116706836	-0.21	0.065077396	0.242347285	-0.19	0.051248877	0.195984716
Random3	NOSIP;PRRG2;NOSIP	cg19365843	1stExon;TSS1500;5'UTR	50083780	19	54775592	-0.21	0.074719651	0.265331006	-0.03	0.76359183	0.897912307
Random3	SHMT2;SHMT2;SHMT2;S	cg19535267	Body;Body;Body;Body;Bo	57625610	12	55911877	-0.09	0.159978984	0.399442187	-0.03	0.643167176	0.841436757
Random3	METRNL	cg19563574	Body	81050693	17	78644112	-0.08	0.421150537	0.66926378	-0.08	0.228541307	0.513112096
Random3	ZNF517	cg19621814	3'UTR	146033842	8	146004646	0.01	0.900393884	0.949506278	-0.05	0.459776666	0.740751295
Random3	RASSF5;RASSF5;RASSF	cg19638572	Body;Body;Body	206733139	1	204799762	0.46	6.66E-10	3.86E-08	0.36	0	6.96E-08
Random3	GPER;C7orf50;C7orf5	cg19723715	TSS1500;Body;Body;TSS1	1125817	7	1092343	0.05	0.28253125	0.543209254	-0.03	0.702005752	0.881273498
Random3	C5orf56	cg19734164	3'UTR	131796698	5	131824597	-0.01	0.934627987	0.97380401	0.13	0.223899089	0.511248183
Random3	LOC100130581;LOC100	cg19747876	TSS1500;TSS1500	41467024	17	38822550	0	0.992370365	0.992370365	-0.09	0.208496709	0.493584046
Random3	TMEM229A	cg19760898	TSS200	123673583	7	123460819	-0.03	0.755465115	0.880966272	0.04	0.610941882	0.834803239
Random3	TMEM201	cg19813187	Body	9671004	1	9593591	-0.06	0.285119467	0.545173486	0.03	0.481954006	0.75863255
Random3	LOC100126784;NAV2;N	cg19838963	TSS1500;Body;Body;Body	19737351	11	19693927	0.16	0.212743643	0.453548491	0.28	0.003947571	0.024977358
Random3	C10orf58;C10orf58	cg19862899	TSS200;5'UTR	82173556	10	82163536	-0.37	8.37E-10	4.16E-08	-0.31	0.000170557	0.00228284
Random3	DPP4	cg20053454	Body	162930454	2	162638700	0.12	0.02954093	0.140825255	0.03	0.634232755	0.836034086
Random3	TRAPPC9;TRAPPC9	cg20071744	Body;Body	141057329	8	141126511	0.59	8.46E-05	0.0010152	0.63	2.68E-06	7.17E-05
Random3	C8orf59;C8orf59;C8o	cg20094999	TSS200;TSS200;TSS200;T	86132643	8	86319895	0.21	0.030724905	0.144490094	-0.09	0.35460302	0.649483426
Random3	TMEM209	cg20202078	TSS200	129845466	7	129632702	-0.05	0.431422694	0.67514855	0.07	0.249134957	0.529458555
Random3	C6orf52;C6orf52;C6o	cg20329376	TSS1500;TSS1500;TSS150	10695389	6	10803375	0.04	0.744790687	0.872684037	0.03	0.710433282	0.886131836
Random3	LOC100134317	cg20381372	TSS1500	36801408	19	41493248	0.42	0.267449864	0.529269307	-0.82	0.30930152	0.597982939
Random3	RBMS1;RBMS1	cg20385461	Body;Body	161342383	2	161050629	0.1	0.392958739	0.644609883	0.03	0.70400584	0.881273498
Random3	C1orf55	cg20432200	TSS200	226187245	1	224253868	0.09	0.227304346	0.476517545	-0.06	0.311645644	0.598426823
Random3	LOC100133545	cg20494635	TSS1500	2012071	11	1968647	0.09	0.225152176	0.474866408	-0.09	0.121085558	0.357099781
Random3	NR1D1	cg20570761	Body	38255343	17	35508869	0.24	0.127934359	0.347821539	0.17	0.165954622	0.424648592
Random3	C10orf58	cg20617956	5'UTR	82168530	10	82158510	-0.04	0.759414625	0.880966272	0.05	0.404108506	0.699644583
Random3	JAKMIP2	cg20668718	Body	146991927	5	146972120	-0.13	0.111031961	0.33024891	-0.24	0.018687684	0.086710854
Random3	C15orf53	cg20678353	TSS1500	38988560	15	36775852	-0.49	0.000700438	0.006964355	-0.45	2.06E-05	0.000398267
Random3	CACNA1I;CACNA1I	cg20683057	Body;Body	40054124	22	38384070	0.06	0.299934129	0.555197218	-0.01	0.898223747	0.964758839
Random3	MIR548F5;NBEA	cg20704442	Body;Body	36052768	13	34950768	0.15	0.07038916	0.255160705	0.05	0.547463981	0.784022491
Random3	ZNF578	cg20750472	5'UTR	52999520	19	57691332	0.1	0.04168434	0.179088276	-0.04	0.516472133	0.768254705
Random3	TMEM212	cg20848921	Body	171568577	3	173051271	-0.09	0.420666483	0.66926378	-0.11	0.094226097	0.309346054
Random3	ABCA2;ABCA2	cg20850800	Body;Body	139912569	9	139032390	-0.03	0.605901265	0.783842529	0.16	0.005350484	0.030964224
Random3	SDF4;SDF4;B3GALT6	cg20871445	5'UTR;5'UTR;TSS1500	1166916	1	1156779	0.08	0.445996937	0.675742227	0.01	0.875042053	0.949149635
Random3	TRAF5;TRAF5	cg20912172	5'UTR;5'UTR	211500571	1	209567194	-0.02	0.771134392	0.882745949	0.18	0.055277471	0.202827016
Random4	C1orf57	cg00069771	Body	233089275	1	231155898	0.47	0.311669636	0.645601389	-0.57	0.230569707	0.514301185
Random4	FAM55C;FAM55C	cg00101715	TSS1500;TSS1500	101497475	3	102980165	-0.61	0	5.80E-08	-0.65	0	6.96E-08
Random4	BASP1	cg00132769	3'UTR	17276333	5	17329333	0.08	0.246851645	0.568637861	0.04	0.615895167	0.793820438
Random4	TNFRSF1B	cg00155063	Body	12227825	1	12150412	-0.08	0.532880645	0.816497602	-0.37	0.001778643	0.016288625
Random4	HS3ST3B1	cg00183916	1stExon	14204936	17	14145661	0.07	0.551872821	0.816497602	0.08	0.45468603	0.713791828
Random4	RAPGEF5	cg00326785	5'UTR	22395217	7	22361742	-0.01	0.916412119	0.976653307	-0.08	0.200772693	0.478693946
Random4	TMEM26	cg00360414	TSS200	63213391	10	62883397	-0.12	0.134041019	0.395307412	0.01	0.813333944	0.892871333
Random4	LTK;LTK;LTK	cg00360794	Body;Body;Body	41803850	15	39591142	0.32	1.27E-05	0.000315686	0.26	0.004198079	0.03175938
Random4	ZFP36L2	cg00371570	Body	43452360	2	43305864	-0.04	0.379571768	0.68797383	-0.06	0.239929362	0.514301185
Random4	C7orf50;C7orf50;C7o	cg00435616	Body;Body;Body	1080473	7	1046999	-0.1	0.539929567	0.816497602	-0.07	0.653226418	0.817130841
Random4	TOX3;TOX3	cg00455216	5'UTR;Body	52579649	16	51137150	0.1	0.370008063	0.680825061	0.03	0.762677002	0.877064635
Random4	C21orf57;MCM3AP;C21	cg00499599	5'UTR;TSS1500;5'UTR;1s	47706392	21	46530820	-0.19	0.079023846	0.302201081	-0.02	0.8428109	0.916556854
Random4	CXorf56;CXorf56;CXo	cg00603890	Body;5'UTR;1stExon;Bod	118699184	26	118583212	1.55	0	5.80E-08	1.58	0	6.96E-08
Random4	STOX2	cg00678050	Body	184838207	4	185075201	0.02	0.771983919	0.944377946	-0.12	0.013867478	0.085757884
Random4	IKZF4	cg00692047	TSS1500	56413935	12	54700202	0.04	0.678418283	0.890465633	0.1	0.413780862	0.694485395
Random4	NRIP1	cg00712106	5'UTR	16340625	21	15262496	-0.08	0.557511758	0.816497602	-0.01	0.904727399	0.954076166
Random4	TMEM203;NDOR1;NDOR1	cg00745838	TSS1500;Body;Body;Body	140100374	9	139220195	-0.16	0.117025678	0.37022669	-0.09	0.233584562	0.514301185
Random4	ACTN1;ACTN1;ACTN1	cg00813162	Body;Body;Body	69443362	14	68513115	-0.23	5.77E-07	2.01E-05	-0.17	8.60E-07	0.00002494
Random4	SMC6;GEN1;GEN1;GEN1	cg00936141	TSS200;TSS200;5'UTR;1s	17935227	2	17798708	0.23	0.041452284	0.212138159	0.02	0.890707166	0.94248662
Random4	MRC2	cg00953825	Body	60757134	17	58110866	0.12	0.011418028	0.088299417	0.09	0.001760315	0.016288625
Random4	ZNF518B	cg01096266	TSS1500	10460237	4	10069335	0.23	0.000655306	0.008771019	0.18	0.03753974	0.172877668
Random4	LOC100128554	cg01106036	TSS1500	126925808	12	125491761	-0.02	0.775551096	0.944377946	0	0.992120154	0.994927807
Random4	PRRG2;NOSIP	cg01215037	TSS1500;TSS200	50083917	19	54775729	-0.03	0.61046018	0.854810547	0.03	0.594926363	0.781359907
Random4	RECK	cg01258587	TSS200	36036735	9	36026735	0.05	0.699418008	0.904823297	0	0.994927807	0.994927807
Random4	IKZF2;IKZF2	cg01311718	TSS200;5'UTR	214015137	2	213723382	-0.07	0.3669793	0.680825061	-0.09	0.133635708	0.391505539
Random4	NEFL	cg01432561	TSS1500	24815367	8	24871284	-0.24	7.58E-06	0.000202911	-0.2	0.00047661	0.005923581
Random4	ZBTB16;ZBTB16	cg01439566	5'UTR;5'UTR	113932189	11	113437399	-0.07	0.19071483	0.486322148	0.08	0.158655748	0.415129326
Random4	DUSP4;DUSP4	cg01576531	TSS200;Body	29206508	8	29262427	0.24	0.020277091	0.133140145	-0.07	0.446082046	0.713791828
Random4	CPNE2	cg01604043	5'UTR	57130062	16	55687563	0.05	0.460910144	0.754731928	0.04	0.501460354	0.730159846
Random4	C7orf50;C7orf50;C7o	cg01615114	TSS1500;TSS1500;TSS150	1179074	7	1145600	-0.06	0.31444838	0.647503173	-0.08	0.097725943	0.32700604
Random4	ZNF582	cg01772700	5'UTR	56904442	19	61596254	-0.05	0.445381032	0.745156727	-0.14	0.083710488	0.294255049
Random4	JARID2	cg01875052	3'UTR	15521020	6	15628999	-0.29	0.00823045	0.071604915	-0.14	0.157780597	0.415129326
Random4	RBMS1;RBMS1	cg02048613	Body;Body	161343862	2	161052108	0.19	0.040766759	0.211743763	-0.02	0.789572987	0.881800129
Random4	VAV3;VAV3	cg02086725	Body;Body	108123232	1	107924755	-0.03	0.768471046	0.944377946	-0.02	0.862694456	0.931072192
Random4	SOX8	cg02268569	Body	1032713	16	972714	0.31	4.36E-05	0.000842933	0.32	8.67E-05	0.00150858
Random4	SHANK3	cg02380914	Body	51143114	22	49489980	0.02	0.824421465	0.946860296	-0.05	0.357407592	0.647801261
Random4	SNED1	cg02532017	Body	241974917	2	241623590	0.96	6.10E-05	0.0010614	0.67	0.002653983	0.021478746
Random4	NR3C2;NR3C2	cg02534661	TSS1500;TSS1500	149364543	4	149583993	0.23	0.04559363	0.22224224	0.1	0.412783538	0.694485395
Random4	C16orf52	cg02548780	Body	22020026	16	21927527	0.01	0.857893861	0.969308648	-0.09	0.142980834	0.400419435
Random4	WNT7B	cg02604522	Body	46330821	22	44709485	-0.1	0.101487721	0.342890553	-0.1	0.055793166	0.218157548
Random4	C7orf51	cg02758987	TSS1500	100080527	7	99918463	0.05	0.130752372	0.388904491	0.04	0.461083912	0.718573099
Random4	NRIP3	cg02780919	TSS1500	9026308	11	8982884	0.66	0.000960218	0.011522616	0.61	5.69E-07	2.20E-05
Random4	TMEM53;C1orf228	cg02890926	TSS1500;TSS200	45140355	1	44912942	0.12	0.09509686	0.333650575	0.02	0.783770607	0.881800129
Random4	C2orf58	cg02893429	Body	38404263	2	38257767	-0.36	0.000380183	0.005730966	-0.49	3.72E-11	1.29E-08
Random4	TMEM208;LRRC29;LRRC	cg02913948	Body;TSS1500;TSS1500	67261147	16	65818648	0.04	0.412201074	0.724839818	0.13	0.077207083	0.27699036
Random4	ZNF558	cg02922642	TSS1500	8934580	19	8795580	0.02	0.784267892	0.944377946	-0.1	0.105460409	0.342992732
Random4	ZNF564	cg02958776	TSS200	12662496	19	12523496	-0.1	0.244345203	0.568637861	0.05	0.342077278	0.626541541
Random4	IFT140;TMEM204	cg03059382	Body;Body	1602140	16	1542141	-0.05	0.323205477	0.65392736	-0.17	0.001204439	0.012313205
Random4	RECK	cg03081134	TSS200	36036806	9	36026806	0.12	0.341223996	0.659779949	-0.11	0.25589948	0.534124541
Random4	ZNF564	cg03082763	TSS200	12662438	19	12523438	-0.01	0.879736511	0.976653307	0.02	0.670974766	0.819295504
Random4	EIF5A;EIF5A;EIF5A	cg03098447	TSS1500;TSS1500;TSS150	7210075	17	7150799	-0.02	0.729952222	0.932878264	0.04	0.596701383	0.781359907
Random4	ZNF57	cg03108330	TSS200	2900762	19	2851762	-0.11	0.180734635	0.469370545	0.05	0.658659509	0.817130841
Random4	ZNF598	cg03133987	Body	2053563	16	1993564	-0.23	0.000875168	0.010877088	-0.05	0.552153506	0.75649378
Random4	BAI2	cg03147838	5'UTR	32226935	1	31999522	-0.15	0.01873484	0.127837732	-0.07	0.22362655	0.509569938
Random4	IL4I1;IL4I1	cg03166835	Body;Body	50393997	19	55085809	0.15	0.106138557	0.348454885	0.24	0.002489604	0.021089703
Random4	SLC12A6;SLC12A6;SLC	cg03169739	5'UTR;1stExon;5'UTR;5'	34629727	15	32417019	0.1	0.27630081	0.612437464	0.15	0.009622338	0.063180634
Random4	C8orf59;C8orf59;C8o	cg03243110	TSS1500;TSS1500;TSS150	86132966	8	86320218	-0.05	0.531769925	0.816497602	-0.02	0.780689136	0.881800129
Random4	TRAPPC9;TRAPPC9	cg03243902	Body;Body	140748972	8	140818154	0.17	0.096835368	0.333650575	0.18	0.025585289	0.127465694
Random4	ZNF561	cg03255868	TSS200	9731921	19	9592921	0.01	0.922732422	0.976653307	0.1	0.08081466	0.286974507
Random4	MRC2	cg03289072	Body	60757756	17	58111488	0	0.994523032	0.997389093	-0.01	0.945897332	0.980429476
Random4	NRIP3;NRIP3	cg03323636	5'UTR;1stExon	9025502	11	8982078	0.08	0.345229032	0.660108259	-0.05	0.494674959	0.726358168
Random4	ZNF574	cg03338220	TSS200	42580251	19	47272091	0.13	0.31636494	0.647617642	0.11	0.297971705	0.581109716
Random4	IFT140;TMEM204	cg03515656	Body;Body	1600304	16	1540305	0.03	0.645271543	0.870566232	-0.04	0.577164048	0.781359907
Random4	PRMT10	cg03577502	TSS200	148605466	4	148824916	-0.04	0.610892784	0.854810547	0.02	0.732014423	0.857181193
Random4	RBMS1;RBMS1	cg03578331	TSS200;TSS200	161350329	2	161058575	0.2	0.11841936	0.370525052	0	0.984334824	0.990024621
Random4	ZNF536	cg03585453	Body	30942750	19	35634590	0.02	0.802012752	0.946860296	0.22	0.000401106	0.00536865
Random4	TPPP	cg03655389	3'UTR	665188	5	718188	0.03	0.714626363	0.921073979	-0.06	0.279825855	0.561035454
Random4	ABCA2;C9orf139;ABCA	cg03698343	Body;TSS200;Body	139921892	9	139041713	-0.23	7.80E-05	0.001233818	-0.3	3.58E-08	1.78E-06
Random4	ZBTB16;ZBTB16	cg03725573	Body;Body	113962901	11	113468111	0.08	0.222259676	0.533013315	0.11	0.001209801	0.012313205
Random4	C7orf50;C7orf50;C7o	cg03729566	Body;Body;Body	1059678	7	1026204	-0.12	0.045981153	0.22224224	0.02	0.664146971	0.817130841
Random4	ZNF578	cg03774704	5'UTR	52995647	19	57687459	0.08	0.17051681	0.457291809	0.09	0.321644134	0.605038695
Random4	IGF1R	cg03795574	Body	99256874	15	97074397	-0.33	0.011137839	0.088090181	-0.21	0.086009013	0.299311365
Random4	C7orf59	cg03818034	TSS1500	99746088	7	99584024	-0.03	0.548370428	0.816497602	-0.16	0.042109647	0.183176965
Random4	ALOX5	cg03866211	Body	45939109	10	45259115	0.02	0.737188283	0.932878264	-0.05	0.432879212	0.704739095
Random4	MBD5	cg04152151	TSS200	149215884	2	148932354	0.15	0.161637884	0.439452997	0.1	0.29388411	0.577806047
Random4	TPPP	cg04159905	5'UTR	691354	5	744354	-0.08	0.275538991	0.612437464	0.06	0.256318386	0.534124541
Random4	RBMS1;RBMS1;RBMS1;R	cg04306007	5'UTR;1stExon;1stExon;	161350288	2	161058534	0	0.985982327	0.991681647	0.02	0.887438424	0.94248662
Random4	CXorf56;CXorf56;CXo	cg04310247	1stExon;5'UTR;5'UTR;1s	118699362	26	118583390	0.33	0.00605371	0.058519197	0.27	0.122561789	0.380816987
Random4	CCR7	cg04571513	Body	38716802	17	35970328	0.1	0.224848894	0.533013315	0.16	0.024414811	0.126811257
Random4	ZDHHC11	cg04578229	Body	818182	5	871182	0.14	0.087290986	0.316429824	0.2	0.075620738	0.27699036
Random4	ZNF543;ZNF543	cg04696193	1stExon;5'UTR	57831909	19	62523721	-0.04	0.661208041	0.878245795	0.06	0.351203717	0.639889495
Random4	SMPD3	cg04703197	5'UTR	68406272	16	66963773	0.02	0.753285515	0.944377946	0.05	0.3980932	0.692682168
Random4	ZNF526	cg04722977	TSS200	42724320	19	47416160	-0.23	1.65E-09	8.20E-08	-0.07	0.161716633	0.41998051
Random4	ZNF575	cg04798919	Body	44039475	19	48731315	0.23	0.006729712	0.063135003	0.2	0.050316239	0.20325096
Random4	C7orf50;C7orf50;C7o	cg04816311	Body;Body;Body	1066650	7	1033176	-0.38	9.57E-10	5.80E-08	-0.34	8.36E-07	0.00002494
Random4	YIPF2;C19orf52	cg04849025	Body;TSS1500	11038957	19	10899957	-0.07	0.387815799	0.699274083	0.03	0.720045808	0.857181193
Random4	ZNF560	cg05221167	TSS200	9609397	19	9470397	-0.13	0.17691195	0.462897433	0.02	0.788362339	0.881800129
Random4	TMEM229B	cg05256518	Body	67940178	14	67009931	0.08	0.145739573	0.407049179	0.06	0.408950823	0.694485395
Random4	LOC100130017	cg05301368	Body	69048233	4	68730828	0.07	0.289173067	0.631075514	0.11	0.04362061	0.187407065
Random4	GRID2IP	cg05413957	Body	6547591	7	6514116	0.11	0.076695826	0.299889297	-0.02	0.730699602	0.857181193
Random4	LOC100130872;LOC100	cg05436939	Body;Body	1202599	4	1192599	-0.08	0.116199894	0.37022669	-0.03	0.594973863	0.781359907
Random4	C12orf52	cg05582340	3'UTR	113630080	12	112114463	-0.04	0.616544389	0.854810547	-0.09	0.270884951	0.551274637
Random4	BTBD11;BTBD11	cg05649374	TSS1500;Body	107974186	12	106498316	-0.02	0.822630868	0.946860296	-0.12	0.178437902	0.443545642
Random4	C6orf52;PAK1IP1;C6o	cg05675803	Body;TSS1500;TSS200;TS	10694920	6	10802906	0.01	0.82277609	0.946860296	0.06	0.48234291	0.726358168
Random4	C12orf52;DDX54;DDX5	cg05755906	TSS200;TSS200;TSS200	113623461	12	112107844	-0.17	0.009413235	0.079897702	-0.02	0.780978259	0.881800129
Random4	ID2	cg05981247	TSS1500	8821346	2	8738797	-0.07	0.308812175	0.645601389	-0.03	0.493837714	0.726358168
Random4	TMEM201	cg06099126	Body	9670729	1	9593316	-0.16	0.194214656	0.486322148	-0.14	0.136285248	0.391960879
Random4	LOC100133991	cg06345789	Body	43325791	17	40681574	-0.16	0.007633278	0.068112327	-0.05	0.216604462	0.502522352
Random4	LOC100133050	cg06352999	TSS200	99723987	5	99751886	-0.12	0.116827564	0.37022669	-0.01	0.864184822	0.931072192
Random4	A4GALT	cg06381725	Body	43089529	22	41419473	0.07	0.368123926	0.680825061	0.14	0.024323883	0.126811257
Random4	ZNF546	cg06391107	TSS1500	40502439	19	45194279	-0.04	0.514402933	0.806361354	-0.04	0.433374041	0.704739095
Random4	C7orf50;C7orf50;C7o	cg06458707	Body;Body;Body	1083209	7	1049735	-0.1	0.305105391	0.643495007	-0.14	0.152002404	0.406898743
Random4	LOC100132215	cg06528559	TSS1500	63275509	2	63129013	0	0.998034071	0.998034071	0.07	0.465598107	0.719593871
Random4	ZNF579	cg06560912	TSS1500	56092605	19	60784417	-0.23	0.021431991	0.137641618	-0.31	0.009270897	0.062043695
Random4	C4orf52	cg06580014	3'UTR	25931115	4	25540213	0.06	0.689058661	0.894747814	-0.05	0.523559619	0.737646751
Random4	LY6E;LOC100133669;L	cg06597861	5'UTR;TSS1500;5'UTR	144100572	8	144171947	0.06	0.443859278	0.745156727	-0.02	0.807673818	0.892287266
Random4	POLD4;LOC100130987	cg06636354	TSS200;Body	67121123	11	66877699	-0.1	0.318297855	0.647764056	0.01	0.945720912	0.980429476
Random4	C1GALT1	cg06690825	5'UTR	7249935	7	7216460	-0.28	0.063570624	0.269787526	-0.09	0.493946277	0.726358168
Random4	LOC100128788;SRRM2	cg06736444	Body;TSS1500	2801793	16	2741794	0.25	1.71E-06	5.41E-05	0.29	1.78E-06	4.42E-05
Random4	LOC100134713;NDUFB2	cg06749043	Body;TSS1500	140395230	7	140041699	-0.2	0.002680163	0.027432257	-0.14	0.04584078	0.189911803
Random4	TOX	cg06779553	Body	60020513	8	60183067	0.19	0.049538198	0.227633948	0.33	0.000204214	0.002961103
Random4	ZNF536	cg06787873	Body	30934972	19	35626812	0.03	0.64792142	0.870566232	0.18	0.01404655	0.085757884
Random4	LOC100125556;LOC100	cg06832331	TSS1500;TSS1500	125635186	3	127117876	0.08	0.560755537	0.816497602	0.04	0.756794617	0.876069944
Random4	HOMER3;HOMER3;HOMER	cg06872721	Body;Body;Body;Body;Bo	19040258	19	18901258	0.04	0.543040832	0.816497602	0.09	0.237542993	0.514301185
Random4	LOC100131726;FAM83A	cg06890813	Body;Body;Body	124214953	8	124284134	0.11	0.271783899	0.610198689	-0.01	0.856749551	0.928812597
Random4	TPPP2	cg06894891	TSS1500	21498119	14	20567959	-0.01	0.920557801	0.976653307	0.02	0.64346866	0.817130841
Random4	ALOX5	cg06935264	TSS1500	45869233	10	45189239	0.07	0.104212585	0.348454885	0.03	0.427192696	0.701568589
Random4	CFHR5	cg06952534	TSS1500	196946228	1	195212851	0.17	0.053588967	0.239089237	-0.19	0.05081274	0.20325096
Random4	OSMR	cg06954368	Body	38930080	5	38965837	-0.04	0.424493132	0.724839818	-0.03	0.54181115	0.754777142
Random4	C1QTNF5;MFRP	cg07003643	TSS200;TSS200	119217537	11	118722747	-0.13	0.095892401	0.333650575	0.02	0.666853905	0.817130841
Random4	ZNF549;ZNF549	cg07054095	5'UTR;1stExon	58038856	19	62730668	0.04	0.543883857	0.816497602	0	0.968186138	0.982916264
Random4	GRID2IP	cg07070039	Body	6576529	7	6543054	0.12	0.119249442	0.370525052	0.11	0.314195529	0.600769473
Random4	JARID2	cg07162210	Body	15391271	6	15499250	0.02	0.795782991	0.946860296	-0.08	0.129296238	0.391261659
Random4	TPPP	cg07436158	TSS1500	694182	5	747182	0.08	0.50719854	0.803511238	0.07	0.469390255	0.719593871
Random4	ZNF547;TRAPPC2P1	cg07461234	TSS200;TSS200	57874799	19	62566611	-0.02	0.778296417	0.944377946	-0.02	0.774421503	0.880714651
Random4	TMEM200B	cg07556059	5'UTR	29449513	1	29322100	-0.13	0.046953659	0.223833881	-0.04	0.486942372	0.726358168
Random4	LOC100129534;MORN1	cg07559319	Body;Body	2282854	1	2272714	0	0.957798501	0.980334936	-0.08	0.177602132	0.443545642
Random4	HLA-DMA	cg07627491	Body	32917165	6	33025143	-0.02	0.787449415	0.944939298	0	0.933483783	0.980429476
Random4	C9orf50	cg07724243	TSS1500	132384339	9	131424160	0	0.977503825	0.986003858	0.07	0.269670766	0.551274637
Random4	C7orf55	cg07819926	TSS1500	139025145	7	138675685	0.05	0.607742935	0.854810547	0.25	0.088446346	0.304745826
Random4	BAI2	cg07826326	Body	32222151	1	31994738	0.12	0.127377303	0.383803077	-0.03	0.691663043	0.839512033
Random4	EIF5A;EIF5A;EIF5A;E	cg07875825	TSS1500;TSS1500;Body;T	7210680	17	7151404	-0.17	0.062670517	0.26925111	0.01	0.949948697	0.980955925
Random4	JARID2	cg07887224	Body	15446160	6	15554139	-0.24	0.021753704	0.137641618	-0.18	0.158128784	0.415129326
Random4	C3orf59;C3orf59	cg07933199	1stExon;5'UTR	192635636	3	194118330	0.09	0.146691921	0.407049179	0.08	0.077062454	0.27699036
Random4	NOSIP	cg08097359	5'UTR	50064054	19	54755866	-0.39	0.017309641	0.124030985	-0.67	5.60E-06	0.00012992
Random4	RASSF5;RASSF5	cg08128734	Body;Body	206685423	1	204752046	-0.47	2.64E-05	0.0005742	-0.42	0.000904779	0.010156874
Random4	ZNF503;C10orf41	cg08158570	1stExon;TSS1500	77160935	10	76830941	-0.2	0.002479611	0.026148625	-0.06	0.423304876	0.701476652
Random4	ZNF573	cg08173348	TSS200	38270236	19	42962076	0	0.948425989	0.978044573	0	0.968793904	0.982916264
Random4	LOC100128822	cg08285587	TSS200	152161197	7	151792130	0.06	0.406795483	0.722269531	-0.06	0.240801499	0.514301185
Random4	C7orf58;C7orf58	cg08554603	Body;Body	120702049	7	120489285	0.05	0.584356217	0.83342608	0.09	0.148220566	0.402974664
Random4	BTBD11;BTBD11	cg08612037	5'UTR;1stExon	107712210	12	106236340	-0.05	0.583334042	0.83342608	0.07	0.427392359	0.701568589
Random4	LOC100128292;DLG5	cg08694280	Body;TSS1500	79687679	10	79357685	0.08	0.215371773	0.520481785	0.02	0.738568176	0.859604432
Random4	ZNF518A	cg08749418	5'UTR	97893715	10	97883705	0.04	0.822780902	0.946860296	0.12	0.453745286	0.713791828
Random4	C2orf54;C2orf54	cg08807496	TSS200;Body	241831618	2	241480291	-0.01	0.94085905	0.978044573	0.13	0.279143305	0.561035454
Random4	DSE;DSE	cg09025324	TSS1500;5'UTR	116691685	6	116798378	0.02	0.813923635	0.946860296	-0.17	0.002545309	0.021089703
Random4	TMEM218	cg09068131	TSS1500	124973461	11	124478671	0.03	0.729259223	0.932878264	0.15	0.045018484	0.189911803
Random4	TULP4;TULP4	cg09237899	Body;Body	158925205	6	158845193	0.11	0.096697539	0.333650575	-0.04	0.520319369	0.736061546
Random4	ZNF569	cg09307284	5'UTR	37957760	19	42649600	-0.08	0.548470887	0.816497602	-0.19	0.023075895	0.123544792
Random4	FAM55C;FAM55C	cg09326272	Body;Body	101540573	3	103023263	0.09	0.21037054	0.511950685	0.07	0.325128564	0.605052087
Random4	ZNF500	cg09338875	TSS1500	4818532	16	4758533	-0.69	1.10E-10	3.83E-08	-0.34	0.031773565	0.14942163
Random4	SNED1	cg09409209	Body	241988102	2	241636775	0.12	0.017464133	0.124030985	0.11	0.028770904	0.141017952
Random4	ACSL6;ACSL6	cg09547173	Body;Body	131347187	5	131375086	-0.11	0.084189878	0.315033092	-0.05	0.386384904	0.675688174
Random4	C11orf58;C11orf58	cg09555217	TSS1500;TSS1500	16759900	11	16716476	0.28	0.050752742	0.229376029	0.16	0.329291223	0.609539072
Random4	C16orf5	cg09581649	5'UTR	4572735	16	4512736	-0.14	0.010723712	0.086787251	-0.2	2.00E-05	0.000435
Random4	C16orf54;C16orf54	cg09638208	1stExon;5'UTR	29757318	16	29664819	0.23	0.420216477	0.724839818	0.02	0.940665463	0.980429476
Random4	C2orf52	cg09668639	Body	232376680	2	232084924	0.01	0.913468486	0.976653307	0.07	0.415094719	0.694485395
Random4	TMEM208	cg09731079	3'UTR	67263157	16	65820658	-0.05	0.616438692	0.854810547	-0.16	0.131437239	0.391505539
Random4	MYBPC3	cg09778713	Body	47356670	11	47313246	0.03	0.614691191	0.854810547	-0.02	0.698595415	0.839512033
Random4	TRAF5;TRAF5	cg09825327	5'UTR;5'UTR	211503219	1	209569842	0.28	2.17E-07	8.39E-06	0.28	2.56E-09	1.48E-07
Random4	VIPR1	cg09996971	3'UTR	42577799	3	42552803	0.19	2.22E-05	0.00051504	0.07	0.029732649	0.143707804
Random4	C10orf53;C10orf53;C	cg10056132	5'UTR;5'UTR;1stExon;1s	50887731	10	50557737	-0.01	0.930554117	0.978044573	0.14	0.211272083	0.500154319
Random4	NR3C2;NR3C2	cg10207656	Body;Body	149019526	4	149238976	-0.04	0.647218043	0.870566232	-0.06	0.408319063	0.694485395
Random4	TAF5	cg10301212	TSS1500	105126702	10	105116692	0.04	0.779277945	0.944377946	-0.03	0.805128373	0.892287266
Random4	C1orf86;LOC10012800	cg10314133	Body;TSS200;Body	2125114	1	2114974	-0.13	0.1708274	0.457291809	-0.05	0.410682322	0.694485395
Random4	CADM1;CADM1	cg10320783	Body;Body	115097930	11	114603140	-0.03	0.644608701	0.870566232	0.02	0.659185096	0.817130841
Random4	IGF1R	cg10389812	Body	99458162	15	97275685	0.22	0.091427031	0.328006256	0.21	0.072991503	0.270223862
Random4	HLA-DMB	cg10453850	Body	32905320	6	33013298	-0.53	0	5.80E-08	-0.62	0	6.96E-08
Random4	LOC100128191;TMPO;T	cg10501828	TSS1500;Body;Body;Body	98910250	12	97434381	0.11	0.142968699	0.407049179	0.07	0.182282787	0.446721196
Random4	C5orf56	cg10505267	5'UTR	131746875	5	131774774	-0.07	0.136391238	0.39787054	-0.12	0.001238397	0.012313205
Random4	C7orf50;C7orf50;GPR	cg10547025	Body;Body;TSS1500;Body	1095701	7	1062227	0.03	0.876772876	0.976653307	-0.43	8.47E-05	0.00150858
Random4	LOC100128788;SRRM2	cg10575367	Body;TSS1500	2801914	16	2741915	0.22	0.00180271	0.020236874	0.26	0.00019452	0.002943172
Random4	TOX2;TOX2;TOX2;TOX2	cg10623853	5'UTR;TSS1500;Body;5'U	42573639	20	42007053	0.24	0.003396479	0.033770706	0.22	0.000164918	0.002608703
Random4	C10orf41;ZNF503	cg10721116	TSS1500;Body	77159830	10	76829836	-0.03	0.654176377	0.872235169	0.02	0.771957786	0.880714651
Random4	ZNF566;ZNF566;ZNF56	cg10767909	TSS1500;TSS1500;TSS150	36980702	19	41672542	0.01	0.926136757	0.976653307	0.11	0.324741391	0.605052087
Random4	C7orf50;C7orf50;C7o	cg10792238	Body;Body;Body	1108083	7	1074609	-0.1	0.245504052	0.568637861	0.03	0.545621524	0.754777142
Random4	TRAPPC9;TRAPPC9	cg10945385	Body;Body	140846784	8	140915966	0.06	0.47899572	0.768159035	0.12	0.125127677	0.385348952
Random4	STOX2	cg10957242	TSS1500	184826299	4	185063293	0.11	0.510275815	0.803511238	-0.36	0.014838156	0.089028936
Random4	MYBL1;MYBL1	cg11118357	TSS200;TSS200	67525492	8	67688046	0.01	0.882850003	0.976653307	-0.29	0.0001572	0.002605029
Random4	IKZF2;IKZF2	cg11217840	TSS200;TSS1500	214016358	2	213724603	0.2	0.013389872	0.101297293	-0.05	0.512571111	0.735308479
Random4	ZNF544	cg11279918	TSS1500	58739805	19	63431617	-0.03	0.767693721	0.944377946	0.14	0.147605848	0.402974664
Random4	TRAPPC10	cg11381792	Body	45432451	21	44256879	-0.14	0.038271864	0.204901672	-0.08	0.195861817	0.473332724
Random4	NLRP3;NLRP3;NLRP3;N	cg11422335	Body;Body;Body;Body;Bo	247611517	1	245678140	0.14	0.077708161	0.300471556	0.12	0.235725798	0.514301185
Random4	MYBPC2	cg11430371	Body	50961752	19	55653564	0.05	0.569917727	0.826380704	0.18	0.099349049	0.328778778
Random4	BCL2L11;BCL2L11;BCL	cg11441894	TSS200;TSS200;TSS200	111878296	2	111594767	0.02	0.815325872	0.946860296	0.17	0.040791094	0.181991035
Random4	TRAPPC9;TRAPPC9	cg11552363	Body;Body	141059899	8	141129081	-0.11	0.150320793	0.411902645	0.03	0.662379354	0.817130841
Random4	ZNF570;ZNF570	cg11595155	5'UTR;1stExon	37960414	19	42652254	-0.14	0.342205478	0.659779949	-0.11	0.488829771	0.726358168
Random4	ZNF574	cg11622538	Body	42585010	19	47276850	0.11	0.042743726	0.215577053	0.06	0.258431557	0.535322511
Random4	B3GALT4	cg11626629	1stExon	33245460	6	33353438	0	0.96380516	0.983590017	-0.1	0.132173938	0.391505539
Random4	ZNF536	cg11627582	Body	30938273	19	35630113	-0.2	0.394545704	0.707741778	-0.04	0.763651105	0.877064635
Random4	ZNF547;TRAPPC2P1	cg11653944	TSS200;TSS200	57874849	19	62566661	0.1	0.087238053	0.316429824	0.1	0.11329387	0.358420607
Random4	BASP1	cg11661375	Body	17275997	5	17328997	0.06	0.637658012	0.870566232	-0.15	0.244863985	0.517418249
Random4	CCR7	cg11729107	Body	38711758	17	35965284	-0.09	0.310763932	0.645601389	0.04	0.644320422	0.817130841
Random4	PAPPA2;PAPPA2	cg11736104	TSS1500;TSS1500	176430983	1	174697606	0.07	0.376051418	0.685161746	0.03	0.700446127	0.839512033
Random4	KIF5C	cg11752586	TSS1500	149632599	2	149349069	0.01	0.918974283	0.976653307	-0.05	0.542948422	0.754777142
Random4	ZNF585A;ZNF585A	cg11967894	TSS1500;TSS200	37663781	19	42355621	0.09	0.418189753	0.724839818	-0.2	0.005464298	0.039616161
Random4	ICA1L;ICA1L	cg11970843	TSS200;TSS1500	203736525	2	203444770	-0.02	0.831740298	0.949024737	-0.11	0.300573991	0.581109716
Random4	ZNF518B	cg12016437	TSS200	10459163	4	10068261	0.03	0.42117462	0.724839818	-0.08	0.471819806	0.72014602
Random4	ZNF536	cg12075964	Body	30936097	19	35627937	-0.01	0.946398959	0.978044573	-0.01	0.882404029	0.94248662
Random4	PLXND1	cg12091346	TSS200	129325717	3	130808407	-0.21	0.015038183	0.111346547	-0.21	0.057200538	0.221175414
Random4	FBXO15;C18orf55;FBX	cg12091503	TSS200;TSS1500;TSS1500	71815269	18	69966249	-0.05	0.636130054	0.870566232	-0.08	0.404353345	0.694485395
Random4	MYBPC1;MYBPC1;MYBPC	cg12159992	Body;Body;Body;Body	102059490	12	100583621	0.01	0.894704252	0.976653307	0.13	0.200831368	0.478693946
Random4	IGSF5	cg12170845	TSS200	41117225	21	40039095	0	0.95398798	0.979315095	-0.07	0.240893946	0.514301185
Random4	PTPLAD1;PTPLAD1	cg12230071	5'UTR;1stExon	65822924	15	63609977	-0.01	0.9035782	0.976653307	-0.1	0.112663237	0.358420607
Random4	CACNA1I;CACNA1I	cg12230250	Body;Body	40042864	22	38372810	0.18	0.099535483	0.339591648	0.09	0.443947159	0.713791828
Random4	ZNF564	cg12257625	Body	12662080	19	12523080	0.01	0.862210799	0.971033521	-0.09	0.025015556	0.127465694
Random4	BFSP2	cg12301740	Body	133123374	3	134606064	0.15	0.039104274	0.206186172	-0.16	0.133947805	0.391505539
Random4	DPP4;DPP4	cg12335708	1stExon;5'UTR	162931003	2	162639249	-0.01	0.898501013	0.976653307	0.04	0.451566698	0.713791828
Random4	MYB;MYB;MYB;MYB;MYB	cg12477288	Body;Body;Body;Body;Bo	135503465	6	135545158	-0.12	0.062199704	0.26925111	-0.21	0.021749054	0.118260481
Random4	SHMT2;SHMT2;SHMT2;S	cg12639933	Body;Body;Body;Body;Bo	57626296	12	55912563	-0.08	0.46628553	0.754731928	-0.18	0.04553036	0.189911803
Random4	RASSF5;RASSF5;RASSF	cg12691994	Body;Body;Body	206748850	1	204815473	0.07	0.449043849	0.747690237	0.07	0.234012319	0.514301185
Random4	LOC100128191;TMPO;T	cg12706235	TSS1500;Body;Body;Body	98910308	12	97434439	0	0.977165893	0.986003858	0.09	0.509712399	0.735308479
Random4	GALNT9;LOC100130238	cg12719904	Body;Body	132853388	12	131363461	-0.07	0.509494653	0.803511238	0.23	0.06604064	0.249805899
Random4	TBC1D22B;TMEM217;TM	cg12800266	TSS1500;5'UTR;5'UTR	37225002	6	37332980	-0.4	6.23E-08	2.71E-06	-0.36	5.65E-05	0.001092333
Random4	STOX2	cg12843518	TSS200	184826423	4	185063417	0.02	0.677016691	0.890465633	0.01	0.884814998	0.94248662
Random4	C10orf55;PLAU;PLAU	cg12858416	5'UTR;Body;Body	75675024	10	75345030	-0.13	0.34316141	0.659779949	0.12	0.270724377	0.551274637
Random4	RNF121;LOC100133315	cg12868349	TSS200;TSS200;TSS200;T	71639594	11	71317242	-0.05	0.41383581	0.724839818	-0.03	0.64725319	0.817130841
Random4	C17orf50	cg12901634	Body	34091205	17	31115318	-0.08	0.126439556	0.383803077	0.03	0.69917617	0.839512033
Random4	MIR548F5;DCLK1	cg12942606	Body;Body	36429952	13	35327952	-0.03	0.734601487	0.932878264	0.22	0.008043956	0.05488817
Random4	ZNF509	cg13131859	Body	4323012	4	4373913	0.1	0.295153444	0.631075514	-0.05	0.383330818	0.675462935
Random4	RBMS1;RBMS1	cg13165846	Body;Body	161328958	2	161037204	-0.1	0.199673655	0.489453011	0.08	0.360199751	0.649479344
Random4	CACNA1I;CACNA1I	cg13226135	Body;Body	40051471	22	38381417	0.11	0.019816465	0.132617881	0.11	0.011509651	0.074173306
Random4	C20orf144;NECAB3;NE	cg13303952	1stExon;Body;Body;5'UT	32250126	20	31713787	0.03	0.640389916	0.870566232	0.04	0.493417053	0.726358168
Random4	C15orf59;C15orf59	cg13328400	1stExon;5'UTR	74043577	15	71830630	0.03	0.651205227	0.87161315	-0.01	0.840043602	0.916411202
Random4	TMEM222	cg13392150	TSS200	27648632	1	27521219	-0.03	0.760666576	0.944377946	0.12	0.173116527	0.43655472
Random4	C4orf51	cg13435229	3'UTR	146653819	4	146873269	-0.26	2.80E-06	0.0000812	-0.23	0.003181196	0.025160368
Random4	ASPH;ASPH;ASPH;ASPH	cg13579374	1stExon;1stExon;5'UTR;	62627037	8	62789591	0.01	0.831760186	0.949024737	-0.02	0.731599221	0.857181193
Random4	LOC100130522;LOC100	cg13590055	Body;Body;3'UTR	77917647	18	76018638	-0.01	0.969764138	0.985707549	-0.08	0.439349837	0.71113369
Random4	LOC100130872-SPON2;	cg13653809	Body;TSS1500;TSS1500	1167714	4	1157714	-0.06	0.481862257	0.769211309	-0.08	0.46917974	0.719593871
Random4	E2F3	cg13654085	Body	20416519	6	20524498	-0.01	0.912031391	0.976653307	-0.07	0.280517727	0.561035454
Random4	ZNF585A;ZNF585A	cg13728039	5'UTR;5'UTR	37647624	19	42339464	0.11	0.262219338	0.592547595	-0.07	0.548498456	0.754777142
Random4	C19orf54;SNRPA	cg13793525	TSS1500;TSS200	41256647	19	45948487	-0.07	0.33459189	0.659779949	-0.13	0.005357355	0.039616161
Random4	ABCA2;ABCA2	cg13795883	Body;Body	139902728	9	139022549	0.05	0.354424313	0.672621256	0.03	0.417821714	0.695703141
Random4	LOC100129066	cg13912573	Body	92293297	9	91483117	0.15	0.001999423	0.021743725	0.07	0.171107408	0.434637796
Random4	PELI2	cg14102005	Body	56645376	14	55715129	0.15	0.024720408	0.151983444	0.02	0.558211107	0.758818224
Random4	ABCA2;ABCA2	cg14105458	Body;Body	139917436	9	139037257	-0.47	6.67E-05	0.001105314	-0.53	3.33E-07	1.45E-05
Random4	ZNF526	cg14118475	3'UTR	42731177	19	47423017	0.01	0.878539692	0.976653307	0.05	0.512250967	0.735308479
Random4	ZNF566;ZNF566;ZNF56	cg14134006	Body;Body;Body;Body	36961371	19	41653211	0.03	0.797922651	0.946860296	-0.05	0.454575082	0.713791828
Random4	WNT7B	cg14205937	TSS1500	46373394	22	44752058	-0.17	0.194450727	0.486322148	-0.32	0.037754893	0.172877668
Random4	TMEM201;TMEM201	cg14258107	Body;3'UTR	9664334	1	9586921	0.02	0.84733674	0.960498976	-0.08	0.364826636	0.651722902
Random4	GALNT9;LOC100130238	cg14262433	Body;Body	132852324	12	131362397	0.02	0.684847884	0.892610725	-0.08	0.365189557	0.651722902
Random4	HSPG2	cg14282182	Body	22191363	1	22063950	0.09	0.360741334	0.678583699	0.14	0.046624557	0.190886422
Random4	CKS2	cg14307853	TSS1500	91924749	9	91114569	0	0.94856857	0.978044573	0.1	0.041790879	0.183176965
Random4	C9orf5	cg14384093	Body	111878565	9	110918386	0.01	0.93545719	0.978044573	-0.11	0.233385916	0.514301185
Random4	KIAA1984;LOC1001311	cg14432469	Body;Body;TSS1500;TSS1	139701870	9	138821691	-0.09	0.355638825	0.672621256	0.08	0.462529811	0.718573099
Random4	PDCD1	cg14453145	TSS1500	242801896	2	242450569	0.26	0.000594055	0.008269246	0.26	0.001045171	0.011366235
Random4	OSM	cg14519350	Body	30661949	22	28991949	-0.61	4.11E-05	0.000841341	-0.63	7.20E-07	0.00002494
Random4	ZNF502;ZNF502;ZNF50	cg14605001	5'UTR;5'UTR;5'UTR;5'UT	44757973	3	44732977	0.07	0.55663419	0.816497602	-0.03	0.757750153	0.876069944
Random4	C10orf58;C10orf58	cg14791866	1stExon;5'UTR	82168295	10	82158275	0.21	0.147379875	0.407049179	0.04	0.597326153	0.781359907
Random4	RAPGEF5	cg14794487	Body	22180055	7	22146580	-0.26	0.006894052	0.063135003	-0.09	0.40319622	0.694485395
Random4	NELL2;NELL2;NELL2;N	cg14852505	3'UTR;3'UTR;3'UTR;3'UT	44902472	12	43188739	0.07	0.553976594	0.816497602	-0.01	0.946579431	0.980429476
Random4	ZNF530	cg14930737	TSS1500	58109761	19	62801573	0.03	0.824217654	0.946860296	-0.05	0.725907381	0.857181193
Random4	C8orf51;RHPN1	cg14963406	Body;TSS1500	144450049	8	144521424	0.04	0.52646574	0.816497602	0.04	0.584409589	0.781359907
Random4	C20orf56	cg15058464	TSS1500	22559802	20	22507802	0.14	0.072943718	0.289976457	0.01	0.891029017	0.94248662
Random4	ASPH;ASPH;ASPH;ASPH	cg15079268	TSS200;TSS200;TSS200;T	62627398	8	62789952	-0.1	0.175579193	0.462897433	-0.06	0.231308383	0.514301185
Random4	C3orf57	cg15113916	5'UTR	161082567	3	162565261	-0.02	0.809527017	0.946860296	0.1	0.292676467	0.577806047
Random4	PDCD1	cg15153118	Body	242798478	2	242447151	0.04	0.4249061	0.724839818	0.11	0.01613616	0.095175995
Random4	SNED1	cg15361291	Body	242003523	2	241652196	0.13	0.182688559	0.470930508	0.23	0.018028543	0.101192467
Random4	C11orf75	cg15456144	TSS1500	93277178	11	92916826	0.08	0.453093584	0.750840796	-0.06	0.602108508	0.781842391
Random4	ACTN1;ACTN1;ACTN1	cg15513957	Body;Body;Body	69354734	14	68424487	-0.06	0.364727425	0.680825061	0.03	0.548731658	0.754777142
Random4	C19orf57;CC2D1A	cg15572692	TSS200;TSS200	14016919	19	13877919	-0.05	0.472328769	0.760974128	0.05	0.51658506	0.735308479
Random4	RASSF5;RASSF5;RASSF	cg15585555	Body;Body;Body	206732715	1	204799338	0.26	0.072097091	0.289976457	0.07	0.649754188	0.817130841
Random4	B4GALT7	cg15653645	Body	177027418	5	176960024	0.11	0.02691035	0.1614621	0.03	0.595251296	0.781359907
Random4	GRID2IP	cg15701579	Body	6550361	7	6516886	0.09	0.147286064	0.407049179	0.12	0.019233528	0.106242345
Random4	TULP4;TULP4	cg15727009	Body;Body	158770025	6	158690013	0.02	0.678017124	0.890465633	0	0.946621563	0.980429476
Random4	TNFRSF1B	cg15819646	TSS200	12226928	1	12149515	0.17	0.237129594	0.557574991	0.19	0.220253548	0.507604203
Random4	IGF1R	cg15903819	Body	99497082	15	97314605	0.11	0.29477236	0.631075514	0.04	0.641688379	0.817130841
Random4	NOS3;NOS3;NOS3;NOS3	cg16035633	3'UTR;3'UTR;Body;Body	150700728	7	150331661	-0.01	0.949939844	0.978044573	0.12	0.094817406	0.320353954
Random4	NEFL	cg16080876	1stExon	24813866	8	24869783	0.07	0.371714832	0.680825061	0.21	0.006656085	0.047271787
Random4	ZNF517	cg16101257	TSS1500	146024039	8	145994843	-0.01	0.908369178	0.976653307	-0.19	0.10014526	0.328778778
Random4	GPER;C7orf50;C7orf5	cg16127845	TSS200;Body;Body;TSS20	1126423	7	1092949	-0.05	0.577306576	0.830176399	0.14	0.288117393	0.572942016
Random4	SPATS2L;SPATS2L;SPA	cg16179720	5'UTR;5'UTR;5'UTR;5'UT	201175660	2	200883905	0.19	0.059348021	0.261431789	0.23	0.017153906	0.097861628
Random4	ZNF548	cg16266453	TSS200	57901108	19	62592920	-0.11	0.195646841	0.486322148	0.03	0.771188075	0.880714651
Random4	SRRM2;LOC100128788;	cg16331828	5'UTR;Body;1stExon	2802481	16	2742482	0.1	0.17614064	0.462897433	-0.05	0.517674073	0.735308479
Random4	APPL2	cg16453673	TSS1500	105630771	12	104154901	0.07	0.465559904	0.754731928	0.05	0.499721445	0.730159846
Random4	C1orf54	cg16501235	Body	150245988	1	148512612	-0.08	0.330586126	0.657394125	0	0.979518934	0.98803649
Random4	SEMA5A	cg16513883	Body	9295286	5	9348286	0.15	0.018337086	0.127626119	0.06	0.299455148	0.581109716
Random4	C11orf58;C11orf58	cg16565832	TSS200;TSS200	16760091	11	16716667	0.21	0.071124927	0.289976457	-0.07	0.455349959	0.713791828
Random4	IRF4	cg16643840	TSS200	391664	6	336664	-0.19	0.02489384	0.151983444	-0.11	0.195606311	0.473332724
Random4	FLJ32810	cg16706099	Body	100590197	11	100095407	-0.07	0.457766047	0.754731928	-0.04	0.637094007	0.817130841
Random4	LOC100130987;CLCF1;	cg16788099	Body;TSS1500;TSS200	67141792	11	66898368	-0.08	0.325463531	0.654689646	-0.13	0.146609933	0.402974664
Random4	C3orf58	cg16794633	TSS1500	143690145	3	145172835	-0.03	0.680643271	0.890465633	-0.01	0.833683009	0.91233235
Random4	TRAF5;TRAF5;TRAF5	cg17043339	5'UTR;5'UTR;5'UTR	211520133	1	209586756	-0.19	0.029691393	0.16779548	-0.25	0.025639651	0.127465694
Random4	ZNF594	cg17047734	TSS1500	5095455	17	5036179	-0.08	0.436128147	0.740354123	0	0.96672447	0.982916264
Random4	NECAB3;NECAB3;C20or	cg17049013	Body;Body;TSS1500	32248732	20	31712393	0.13	0.027402442	0.161627963	0.07	0.181899959	0.446721196
Random4	VAV3	cg17099397	TSS1500	108508185	1	108309708	-0.14	0.338459466	0.659779949	-0.28	0.00207528	0.018517883
Random4	C1GALT1C1;C1GALT1C1	cg17149359	TSS200;TSS200	119764131	26	119648159	1.37	0	5.80E-08	1.22	0	6.96E-08
Random4	LOC100130872;LOC100	cg17232217	TSS1500;TSS1500	1203104	4	1193104	0.16	0.108351987	0.352397117	0.07	0.477968468	0.726345096
Random4	HLF	cg17254383	Body	53363128	17	50718127	-0.3	0.030376768	0.16779548	-0.39	0.000214645	0.002987858
Random4	E2F3	cg17332245	Body	20406947	6	20514926	-0.17	0.070785999	0.289976457	-0.24	0.000707058	0.008201873
Random4	FAM55C;FAM55C;NFKBI	cg17445840	3'UTR;3'UTR;TSS1500	101546486	3	103029176	-0.05	0.525371291	0.816497602	-0.05	0.516278732	0.735308479
Random4	ZNF542;ZNF542;ZNF54	cg17524924	TSS1500;TSS1500;TSS150	56879207	19	61571019	0.07	0.440278216	0.743770967	0.09	0.224035059	0.509569938
Random4	C1orf52;C1orf52	cg17737388	Body;Body	85724454	1	85497042	0.05	0.770680377	0.944377946	-0.09	0.790579426	0.881800129
Random4	TMEM211	cg17750043	TSS200	25335513	22	23665513	-0.01	0.901659196	0.976653307	0.28	0.002139898	0.018617113
Random4	PRELID2;PRELID2;PRE	cg17824391	TSS200;TSS200;TSS200	145215055	5	145195248	0.14	0.249753296	0.568637861	0.16	0.108568141	0.349830677
Random4	ZNF543	cg17826375	TSS200	57831849	19	62523661	-0.12	0.120749736	0.371866444	0.06	0.216328334	0.502522352
Random4	C14orf50	cg17930034	TSS200	65016602	14	64086355	0.01	0.925181234	0.976653307	0.04	0.59695702	0.781359907
Random4	CACNA1I;CACNA1I	cg18001869	TSS200;TSS200	39966711	22	38296657	-0.01	0.897011491	0.976653307	0.07	0.368714844	0.654656968
Random4	ZNF572	cg18023401	TSS200	125985512	8	126054693	-0.04	0.631765833	0.870566232	-0.12	0.14382882	0.400419435
Random4	HLA-DOA	cg18030265	Body	32975083	6	33083061	0.07	0.328052114	0.656104228	0	0.954478781	0.982717798
Random4	ZNF543	cg18031226	Body	57835157	19	62526969	0.11	0.199719332	0.489453011	-0.15	0.012726971	0.080527017
Random4	WNT10B;WNT10B	cg18080401	5'UTR;1stExon	49365529	12	47651796	-0.08	0.2960487	0.631075514	-0.04	0.595606923	0.781359907
Random4	LOC100130872;LOC100	cg18085660	TSS200;TSS1500	1202898	4	1192898	-0.15	0.049713161	0.227633948	-0.16	0.040452356	0.181991035
Random4	C15orf57;C15orf57;C	cg18108262	1stExon;5'UTR;1stExon;	40857029	15	38644321	-0.05	0.42233235	0.724839818	0.02	0.7270977	0.857181193
Random4	C1orf55	cg18125246	TSS1500	226187316	1	224253939	-0.13	0.065480011	0.274542697	-0.07	0.32024263	0.605038695
Random4	IGF1R	cg18158670	Body	99433225	15	97250748	-0.21	0.137196738	0.39787054	-0.01	0.960736824	0.982916264
Random4	ZNF594	cg18197398	5'UTR	5095012	17	5035736	-0.04	0.574399764	0.829423726	-0.03	0.698045729	0.839512033
Random4	HSPG2	cg18240311	Body	22211176	1	22083763	-0.01	0.805152448	0.946860296	0.06	0.332318594	0.611888205
Random4	RNF5;RNF5P1	cg18265845	Body;Body	32147440	6	32255418	-0.05	0.54591149	0.816497602	-0.11	0.094053957	0.320353954
Random4	LOC100130987;CLCF1;	cg18488745	Body;TSS200;5'UTR	67141242	11	66897818	0.14	0.143831162	0.407049179	0.17	0.13500191	0.391505539
Random4	HLA-DOA	cg18516035	Body	32975107	6	33083085	0.22	0.000395239	0.005730966	0.03	0.599387284	0.781359907
Random4	C10orf41;ZNF503;C10	cg18597883	Body;TSS1500;TSS1500	77162143	10	76832149	0.16	0.000773116	0.009964606	0.07	0.302527275	0.58165465
Random4	STOX2	cg18628646	Body	184908739	4	185145733	0.01	0.946448143	0.978044573	-0.07	0.599491653	0.781359907
Random4	C3orf54	cg18647275	TSS1500	49840361	3	49815365	-0.15	0.044289655	0.220182856	-0.03	0.6553673	0.817130841
Random4	LOC100133545	cg18716210	TSS200	2011346	11	1967922	0.03	0.816104938	0.946860296	0	0.965996984	0.982916264
Random4	IRGQ;ZNF576;ZNF576	cg18805028	Body;TSS1500;TSS1500	44099413	19	48791253	0.03	0.750929557	0.944377946	-0.01	0.870347017	0.934817166
Random4	MAPT;MAPT;LOC100128	cg18878992	5'UTR;5'UTR;TSS1500;Bo	43974344	17	41330140	-0.05	0.73186704	0.932878264	0.23	0.072533892	0.270223862
Random4	B3GALT4	cg19156220	TSS200	33244752	6	33352730	-0.04	0.761204567	0.944377946	-0.03	0.806913335	0.892287266
Random4	ZNF526	cg19234935	Body	42728860	19	47420700	0.06	0.403887173	0.720783263	-0.04	0.554955496	0.75735103
Random4	LOC100132111;C2CD4D	cg19255477	TSS1500;Body	151810586	1	150077210	-0.02	0.835792727	0.950509376	0.04	0.664524686	0.817130841
Random4	ARRDC3;LOC100129716	cg19431963	5'UTR;Body;1stExon	90679134	5	90714890	0.01	0.923346368	0.976653307	-0.02	0.812447456	0.892871333
Random4	SPATS2L;SPATS2L;SPA	cg19460713	TSS200;5'UTR;TSS200;1s	201170819	2	200879064	-0.14	0.031935632	0.173649999	-0.07	0.317662485	0.60407948
Random4	TMEM232	cg19526166	TSS1500	110062729	5	110090628	0.21	0.081855495	0.309627307	-0.09	0.612540932	0.792432135
Random4	C12orf56;C12orf56	cg19642433	Body;Body	64783703	12	63069970	0.23	0.030148458	0.16779548	0.19	0.12754792	0.389356808
Random4	FLJ45983;FLJ45983	cg19657198	Body;Body	8095121	10	8135127	-0.12	0.029518664	0.16779548	-0.08	0.14166221	0.400419435
Random4	MAPT;MAPT;LOC100130	cg19670923	5'UTR;5'UTR;TSS1500;Bo	43972806	17	41328602	-0.1	0.341215296	0.659779949	-0.21	0.001300588	0.012572351
Random4	C2orf52	cg19709058	Body	232378848	2	232087092	-0.01	0.925987911	0.976653307	0.16	2.39E-05	0.000489247
Random4	GPER;C7orf50;C7orf5	cg19723715	TSS1500;Body;Body;TSS1	1125817	7	1092343	0.05	0.28253125	0.622284019	-0.03	0.702005752	0.839512033
Random4	ID2B;PTPRG	cg19766624	TSS1500;Body	62111806	3	62086846	-0.02	0.781968342	0.944377946	0.12	0.138165225	0.394110642
Random4	MID2;MID2;MID2;MID2	cg19771541	1stExon;1stExon;5'UTR;	107069417	26	106956073	1.05	4.74E-05	0.000868168	0.81	1.17E-06	0.00003132
Random4	WNT10B	cg19784221	Body	49362976	12	47649243	0.05	0.55648737	0.816497602	0.13	0.213659935	0.502389577
Random4	C7orf50;C7orf50;C7o	cg20021941	Body;Body;Body	1084508	7	1051034	0.2	0.07332738	0.289976457	0.13	0.245327618	0.517418249
Random4	C17orf59	cg20211509	1stExon	8093178	17	8033903	-0.18	0.0855768	0.316429824	0	0.975051444	0.986389252
Random4	LOC100133545	cg20494635	TSS1500	2012071	11	1968647	0.09	0.225152176	0.533013315	-0.09	0.121085558	0.379619587
Random4	NECAB3;NECAB3;C20or	cg20520365	Body;Body;TSS200	32250069	20	31713730	0	0.971545084	0.985707549	-0.03	0.532934053	0.747826816
Random4	C4orf52	cg20537621	Body	25919853	4	25528951	0.08	0.462380741	0.754731928	0.22	0.003608828	0.02790827
Random4	NR1D1	cg20570761	Body	38255343	17	35508869	0.24	0.127934359	0.383803077	0.17	0.165954622	0.427794137
Random4	C20orf56	cg20649298	Body	22545407	20	22493407	0.25	0.010368658	0.085911738	0.39	0.000689381	0.008201873
Random4	TRAF5;TRAF5	cg20912172	5'UTR;5'UTR	211500571	1	209567194	-0.02	0.771134392	0.944377946	0.18	0.055277471	0.218157548
Random4	JARID2	cg20953388	Body	15431586	6	15539565	0.07	0.559766792	0.816497602	-0.16	0.384315118	0.675462935
Random4	USP10	cg20999813	Body	84734014	16	83291515	0.11	0.292365506	0.631075514	-0.06	0.49140588	0.726358168
Random4	JARID2	cg21089584	Body	15385378	6	15493357	-0.19	0.048218661	0.226758027	-0.14	0.150245937	0.405314621
Random4	C12orf50	cg21131402	TSS1500	88423891	12	86948022	-0.01	0.881642654	0.976653307	-0.14	0.030292978	0.144410361
Random4	ZNF516	cg21134182	Body	74092915	18	72221903	0.16	0.105352037	0.348454885	0.3	0.007107743	0.049469891
Random4	TRAF5;TRAF5	cg21158528	5'UTR;5'UTR	211501629	1	209568252	-0.05	0.597132304	0.848171599	-0.14	0.016892189	0.097861628
Random4	C2orf54;C2orf54	cg21333033	Body;Body	241827789	2	241476462	0.1	0.297403403	0.631075514	0.09	0.170624242	0.434637796
Random4	CCR4	cg21366834	TSS1500	32992158	3	32967162	0.09	0.194745337	0.486322148	-0.03	0.734022976	0.857181193
Random4	SUSD4;SUSD4	cg21447550	TSS1500;TSS1500	223538623	1	221605246	-0.24	0.00136069	0.015784004	-0.25	0.000440218	0.005673921
Random4	MIR551B;C3orf50	cg21490751	TSS1500;Body	168268421	3	169751115	0.11	0.250004577	0.568637861	0.27	0.064159209	0.245356096
Random5	ZNF599	cg00019275	3'UTR	35249217	19	39941057	-0.06	0.481871752	0.738623839	-0.17	0.046391764	0.168170145
Random5	C1orf57	cg00046105	Body	233112527	1	231179150	-0.05	0.250057277	0.580132883	0.1	0.037294967	0.14639379
Random5	ARF5	cg00057661	Body	127228948	7	127016184	-0.07	0.535813153	0.774498761	0.04	0.650102614	0.822675308
Random5	ACADSB;ACADSB;IKZF5	cg00057700	1stExon;5'UTR;TSS1500	124768526	10	124758516	0.14	0.156665083	0.439672975	0.01	0.898701561	0.965272047
Random5	CD276;CD276	cg00117012	Body;Body	73996358	15	71783411	0.07	0.54081379	0.774498761	0.27	0.014937162	0.082510038
Random5	C7orf58;C7orf58	cg00205658	TSS1500;TSS1500	120628002	7	120415238	-0.12	0.213438012	0.515808529	-0.01	0.92829416	0.983015729
Random5	LOC100133669	cg00241638	Body	144097644	8	144169019	-0.58	0.000249658	0.003881621	-0.54	0.000467489	0.006778591
Random5	DUSP4	cg00355802	TSS1500	29208983	8	29264902	0.28	0.008641447	0.06398348	0.09	0.221441164	0.461446258
Random5	BEST4	cg00367463	Body	45249899	1	45022486	-0.03	0.659207947	0.854790209	0.13	0.050947025	0.176790777
Random5	C7orf50;C7orf50;C7o	cg00370123	Body;Body;Body	1113014	7	1079540	-0.1	0.05276426	0.21105704	-0.08	0.225461318	0.464263542
Random5	JARID2	cg00412851	Body	15463343	6	15571322	-0.07	0.693038042	0.873830575	0.33	0.003396052	0.030959079
Random5	NOS3	cg00478390	Body	150703765	7	150334698	0	0.970829749	0.979271747	0.09	0.023279613	0.102548169
Random5	TULP4;TULP4	cg00696711	TSS1500;TSS1500	158732396	6	158652384	-0.17	0.196049057	0.487321942	0.04	0.781107007	0.914626013
Random5	B3GALT2;CDC73	cg00725635	TSS200;Body	193155806	1	191422429	-0.06	0.308823561	0.612350667	-0.16	0.001133662	0.012893108
Random5	C7orf50;C7orf50;C7o	cg00745693	Body;Body;Body	1136023	7	1102549	0.18	0.052456832	0.21105704	0.26	0.001246656	0.013557384
Random5	C5orf58	cg00807909	TSS1500	169659618	5	169592196	-0.15	0.146030197	0.425406571	0.17	0.123442381	0.343663589
Random5	LOC100133669	cg00883493	Body	144069547	8	144140922	-0.01	0.793595272	0.893757782	0.06	0.153598465	0.368639391
Random5	C6orf105;C6orf105	cg01129238	TSS1500;TSS1500	11779817	6	11887803	-0.01	0.928944567	0.966740079	0.13	0.01603124	0.083916616
Random5	LOC100133315	cg01227815	Body	71597184	11	71274832	0.35	0.000672014	0.008982795	0	0.998324292	0.998324292
Random5	KCTD16;YIPF5;YIPF5;	cg01276891	5'UTR;TSS1500;TSS1500;	143550529	5	143530722	-0.11	0.127095592	0.381286776	-0.25	5.99E-05	0.001097116
Random5	PTPLAD1	cg01360333	Body	65826759	15	63613812	-0.02	0.704001134	0.874972838	-0.06	0.203310751	0.432512842
Random5	USP10	cg01430302	Body	84792860	16	83350361	-0.46	0.052118501	0.21105704	-0.24	0.117927195	0.336382491
Random5	ZNF589	cg01458495	3'UTR	48310544	3	48285548	0.33	4.40E-05	0.0010208	0.22	0.001382095	0.01457482
Random5	KBTBD11	cg01570068	5'UTR	1937676	8	1925083	0.09	0.36069818	0.669926911	0.07	0.594639876	0.781716445
Random5	WNT10B	cg01697354	TSS200	49365714	12	47651981	-0.05	0.485926346	0.738623839	-0.11	0.284623435	0.547164907
Random5	PDCD11;USMG5;PDCD11	cg01698036	1stExon;TSS1500;5'UTR	105156427	10	105146417	-0.17	0.01960488	0.121830326	-0.09	0.150703327	0.368639391
Random5	ARID2	cg01751433	1stExon	46123670	12	44409937	0.11	0.120241354	0.367052554	0.22	0.033006447	0.136740995
Random5	TPPP3;TPPP3;ZDHHC1	cg01755541	TSS1500;TSS1500;3'UTR	67428324	16	65985825	-0.07	0.505845997	0.755512476	0.23	0.00472279	0.036522909
Random5	STOX2;STOX2	cg01758805	1stExon;5'UTR	184826953	4	185063947	0.02	0.783155231	0.893757782	-0.07	0.203827891	0.432512842
Random5	LOC100131434;CXorf4	cg01758988	TSS1500;TSS1500	148621525	26	148429416	1.57	0	4.97E-08	1.45	0	3.87E-08
Random5	LOC100130987;RAD9A	cg01787047	Body;TSS1500	67159079	11	66915655	-0.08	0.263939036	0.601737413	0.07	0.362315183	0.591097516
Random5	B4GALT7	cg01789463	Body	177031478	5	176964084	0.11	0.190410433	0.483670297	0.07	0.239812105	0.488927694
Random5	IL7R	cg01804183	TSS1500	35856424	5	35892181	0.09	0.494292347	0.747885812	-0.12	0.26288316	0.516855026
Random5	CCR4;CCR4	cg01843506	1stExon;5'UTR	32993165	3	32968169	-0.5	0.000261593	0.003881621	-0.26	0.053278079	0.18000749
Random5	C17orf59	cg02067584	TSS1500	8094552	17	8035277	-0.52	2.62E-11	3.04E-09	-0.59	1.15E-13	2.00E-11
Random5	C16orf5	cg02106534	3'UTR	4561545	16	4501546	-0.21	0.000226086	0.003746568	-0.14	1.28E-05	0.0002784
Random5	ZNF509;LYAR;LYAR	cg02142461	5'UTR;TSS1500;TSS1500	4293079	4	4343980	-0.05	0.518908627	0.768426392	-0.26	0.003230211	0.030959079
Random5	TRIB1	cg02160684	Body	126448033	8	126517215	-0.55	0	4.97E-08	-0.67	0	3.87E-08
Random5	TMEM201;TMEM201;TME	cg02206861	5'UTR;1stExon;1stExon;	9648945	1	9571532	0.09	0.639214294	0.843660635	0.03	0.811271053	0.917104868
Random5	SOX8	cg02268569	Body	1032713	16	972714	0.31	4.36E-05	0.0010208	0.32	8.67E-05	0.00150858
Random5	EID2	cg02307130	TSS200	40030840	19	44722680	-0.2	0.038881774	0.17347253	0.02	0.844223623	0.932666098
Random5	EMID2	cg02327123	1stExon	101006363	7	100793083	-0.06	0.409304673	0.695375891	0.03	0.614812731	0.800280361
Random5	NR1D1	cg02337166	TSS1500	38257303	17	35510829	-0.22	0.029778484	0.152395771	0.23	0.076900689	0.23732508
Random5	BAALC;C8orf56;BAALC	cg02389252	TSS1500;Body;TSS1500	104152279	8	104221455	0.17	0.084811924	0.298240949	-0.24	0.012476991	0.072717964
Random5	C19orf54;SNRPA	cg02402423	1stExon;TSS1500	41255444	19	45947284	-0.21	0.084844408	0.298240949	-0.16	0.157477399	0.368639391
Random5	TRAPPC1;TRAPPC1;CNT	cg02500844	5'UTR;1stExon;TSS1500;	7835258	17	7775983	0.12	0.236270994	0.559335414	-0.09	0.463515554	0.689330824
Random5	C2orf55	cg02592133	5'UTR	99526035	2	98892467	-0.51	4.64E-10	4.04E-08	-0.67	0	3.87E-08
Random5	LOC100125556;LOC100	cg02633309	TSS1500;TSS1500	125634299	3	127116989	-0.03	0.621932325	0.841825592	-0.01	0.863374888	0.945549794
Random5	ZNF579	cg02683363	TSS1500	56092459	19	60784271	0.04	0.538858182	0.774498761	0.05	0.384506184	0.613798863
Random5	FAM55C;FAM55C;NFKBI	cg02713138	3'UTR;3'UTR;TSS1500	101546589	3	103029279	0.08	0.306631971	0.612350667	-0.05	0.446110813	0.672063043
Random5	PRELID2;PRELID2;PRE	cg02750935	TSS200;TSS200;TSS200	145214981	5	145195174	0.08	0.413628763	0.695375891	0.06	0.403603055	0.629837951
Random5	TRAPPC9;TRAPPC9	cg02786269	Body;Body	140927326	8	140996508	-0.26	0.000121332	0.002638971	-0.05	0.491817781	0.704331637
Random5	C2orf54	cg02820040	TSS1500	241836501	2	241485174	0.2	0.069724771	0.263741525	0.35	0.003426876	0.030959079
Random5	LOC100133545	cg02871707	TSS1500	2012411	11	1968987	-0.24	0.001169267	0.012536373	-0.32	1.69E-08	5.88E-07
Random5	C7orf51	cg03113878	Body	100091364	7	99929300	-0.12	0.387300019	0.694744364	-0.25	0.015220468	0.082761295
Random5	JARID2	cg03129134	Body	15504030	6	15612009	0.03	0.699493863	0.874972838	0.11	0.050274654	0.176790777
Random5	ZNF598	cg03133987	Body	2053563	16	1993564	-0.23	0.000875168	0.010151949	-0.05	0.552153506	0.749338527
Random5	SLC12A6;SLC12A6;SLC	cg03169739	5'UTR;1stExon;5'UTR;5'	34629727	15	32417019	0.1	0.27630081	0.612350667	0.15	0.009622338	0.059795958
Random5	IGF1R	cg03310087	Body	99427016	15	97244539	0.16	0.161739002	0.443190336	-0.08	0.557697352	0.749338527
Random5	MGST2	cg03327307	TSS200	140586881	4	140806331	-0.26	0.000696941	0.008982795	-0.28	2.92E-06	7.82E-05
Random5	SMPD3	cg03412735	TSS200	68482518	16	67040019	0.05	0.811402973	0.904364055	0.08	0.435417272	0.661682143
Random5	C3orf50	cg03431655	TSS1500	167966885	3	169449579	-0.02	0.762283421	0.893757782	0.04	0.486325367	0.704331637
Random5	LOC100130017;FLJ415	cg03458836	Body;3'UTR	69054755	4	68737350	0.1	0.168571822	0.454751892	0.02	0.771566087	0.911224661
Random5	LOC100128788;SRRM2	cg03507326	Body;TSS1500	2801952	16	2741953	0.38	0.001270276	0.012630173	0.46	4.14E-05	0.000847482
Random5	BEGAIN;BEGAIN	cg03515464	Body;Body	101015513	14	100085266	0.06	0.192523078	0.485492979	0.06	0.333217043	0.576913089
Random5	ZNF57	cg03579738	TSS200	2900714	19	2851714	0.25	0.078544148	0.284722537	0.23	0.021051998	0.096395991
Random5	ARF5;ARF5	cg03601098	1stExon;5'UTR	127228532	7	127015768	0.02	0.843076241	0.913989196	-0.01	0.826755163	0.919322869
Random5	XAB2;LOC100131801;L	cg03613353	TSS1500;Body;Body	7695641	19	7601641	0.01	0.863880713	0.922179411	-0.26	0.007321176	0.048995563
Random5	CD27;LOC678655	cg03724640	TSS1500;Body	6553145	12	6423406	-0.04	0.552245725	0.78122566	-0.2	0.00395197	0.032744894
Random5	CEBPZ;C2orf56;C2orf	cg03757379	Body;TSS1500;TSS1500	37458549	2	37312053	0.02	0.826454719	0.904364055	-0.04	0.59527258	0.781716445
Random5	ZFP36L2	cg03845301	Body	43452838	2	43306342	-0.02	0.786612895	0.893757782	-0.08	0.358160883	0.59071084
Random5	LOC100133308	cg03955764	Body	45604781	10	44924787	0.15	0.189671643	0.483670297	-0.16	0.324634003	0.573465142
Random5	HSPG2	cg03977084	Body	22213801	1	22086388	-0.06	0.341806743	0.646460579	0.08	0.27143073	0.530662326
Random5	LOC100128071;LOC100	cg04093047	1stExon;5'UTR;TSS200	32827707	1	32600294	-0.15	0.09474297	0.3153662	-0.12	0.158896289	0.368639391
Random5	DUSP10;DUSP10	cg04222084	TSS200;TSS200	221915650	1	219982273	-0.04	0.577504067	0.803885661	-0.18	0.154567427	0.368639391
Random5	AXIN2	cg04239967	Body	63534625	17	60965087	0.08	0.404875705	0.695375891	0.06	0.139893064	0.363044514
Random5	CPNE2	cg04391957	TSS1500	57125654	16	55683155	0.02	0.829000384	0.904364055	0.16	0.041118726	0.15386362
Random5	PTPN13;PTPN13;PTPN1	cg04397429	TSS200;TSS200;TSS200;T	87515419	4	87734443	0.06	0.369402044	0.676589007	0.07	0.368155611	0.593139596
Random5	LOC100132111;C2CD4D	cg04489012	Body;1stExon;5'UTR	151812710	1	150079334	-0.17	0.048986984	0.207895981	-0.1	0.287971531	0.547617993
Random5	CXCR5;CXCR5	cg04537602	Body;TSS1500	118763859	11	118269069	0.28	6.99E-06	0.00020271	0.17	0.003469552	0.030959079
Random5	TMEM208;LRRC29;LRRC	cg04579505	Body;TSS1500;TSS1500	67261564	16	65819065	-0.05	0.453430303	0.725916611	-0.02	0.730398809	0.888737012
Random5	LCAT	cg04582263	3'UTR	67973788	16	66531289	0.05	0.4589128	0.725916611	-0.13	0.035323181	0.142935663
Random5	ZNF518B	cg04673825	TSS200	10459183	4	10068281	0.02	0.756805766	0.893757782	0.18	0.01253758	0.072717964
Random5	SMPD3	cg04703197	5'UTR	68406272	16	66963773	0.02	0.753285515	0.893757782	0.05	0.3980932	0.624173099
Random5	LOC100130691;AGPS	cg04721582	Body;TSS200	178257292	2	177965538	-0.02	0.786306938	0.893757782	0.1	0.165357297	0.38108834
Random5	GRID2IP	cg04747300	Body	6551374	7	6517899	-0.02	0.81993661	0.904364055	0.1	0.146609965	0.368639391
Random5	ZNF549	cg04748929	TSS1500	58037382	19	62729194	-0.09	0.287947076	0.612350667	0.08	0.340378928	0.583506734
Random5	FLJ45983;FLJ45983	cg04850366	Body;Body	8092775	10	8132781	0.01	0.896978533	0.948779725	-0.14	0.017556345	0.088545044
Random5	FLJ45983;GATA3;GATA	cg04982951	TSS1500;TSS200;TSS200;	8096635	10	8136641	0.21	0.002454392	0.023084552	0.11	0.180137602	0.399285895
Random5	IKZF2;IKZF2	cg05148385	Body;Body	213950646	2	213658891	0.25	0.004295398	0.034762756	0.27	0.001128572	0.012893108
Random5	C16orf53;MVP;MVP	cg05164406	Body;TSS1500;TSS1500	29830908	16	29738409	-0.05	0.229991777	0.548778376	0.02	0.681885102	0.84748577
Random5	C12orf5	cg05308484	TSS1500	4429999	12	4300260	-0.03	0.640018413	0.843660635	0	0.983698128	0.998037751
Random5	ELF5;ELF5	cg05390144	5'UTR;TSS200	34533464	11	34490040	0.16	0.001188794	0.012536373	0.03	0.647791254	0.822675308
Random5	SPATS2L;SPATS2L;SPA	cg05391998	5'UTR;5'UTR;5'UTR;5'UT	201229134	2	200937379	-0.45	4.01E-12	1.40E-09	-0.28	0.00013497	0.002236646
Random5	C16orf52	cg05418150	TSS1500	22018727	16	21926228	-0.08	0.027754188	0.144156081	-0.1	0.045634843	0.167167635
Random5	WNT7B	cg05475172	Body	46371152	22	44749816	0.19	0.000189775	0.003475879	0.14	0.003616315	0.031439211
Random5	OSM	cg05539509	TSS200	30663034	22	28993034	0.13	0.303652001	0.612350667	-0.34	0.028568852	0.123440219
Random5	C3orf54	cg05550371	Body	49841167	3	49816171	-0.04	0.462879449	0.726078714	-0.03	0.632464577	0.812168534
Random5	RECQL5;LOC100130933	cg05593618	Body;Body	73643555	17	71155150	-0.05	0.481901346	0.738623839	-0.04	0.519563224	0.729064524
Random5	LOC100133893	cg05606767	Body	27917375	12	27808642	-0.01	0.780160695	0.893757782	-0.01	0.775064654	0.911224661
Random5	TXK	cg05685643	Body	48083394	4	47778151	0.27	0.020802253	0.124715039	0.06	0.598970661	0.783615752
Random5	ZNF718;ZNF595	cg05688348	TSS200;TSS200	53146	4	43146	-0.12	0.002592828	0.02317763	-0.08	0.031446106	0.131846324
Random5	METRNL	cg05702024	Body	81037982	17	78631271	-0.13	0.156154293	0.439672975	-0.21	0.005962519	0.042346053
Random5	NELL2;NELL2;NELL2;N	cg05767035	Body;Body;Body;Body;Bo	44964823	12	43251090	0.01	0.932598019	0.966740079	-0.09	0.356162946	0.59071084
Random5	PPP1R9B	cg05784029	Body	48223819	17	45578818	0.01	0.900134872	0.949233138	0.05	0.151378809	0.368639391
Random5	DCAF5	cg05848485	Body	69618217	14	68687970	0.02	0.768790571	0.893757782	0.11	0.197067586	0.425959751
Random5	IL4I1;IL4I1	cg05934682	Body;Body	50394298	19	55086110	0.52	0.00081702	0.00980424	0.69	3.44E-06	8.55E-05
Random5	LOC100128023	cg06025906	TSS200	193712046	3	195194740	-0.02	0.572969494	0.800776642	-0.11	0.041055831	0.15386362
Random5	GZMA	cg06118312	1stExon	54398555	5	54434312	-0.08	0.660743006	0.854790209	-0.1	0.489673593	0.704331637
Random5	RBMS1;RBMS1	cg06168324	Body;Body	161349637	2	161057883	0.03	0.756764626	0.893757782	0.02	0.874006224	0.950481769
Random5	TMEM25;TMEM25;TMEM2	cg06383048	5'UTR;5'UTR;5'UTR;5'UT	118401878	11	117907088	0.11	0.097752436	0.3153662	-0.03	0.795501802	0.917104868
Random5	NUP62;NUP62;IL4I1;N	cg06477444	Body;Body;5'UTR;Body;B	50411521	19	55103333	-0.03	0.754195653	0.893757782	-0.22	0.000781611	0.010074097
Random5	ZNF550	cg06532611	TSS200	58067858	19	62759670	0.02	0.82154216	0.904364055	0.12	0.129612057	0.355157448
Random5	ZNF579	cg06560912	TSS1500	56092605	19	60784417	-0.23	0.021431991	0.124715039	-0.31	0.009270897	0.058659494
Random5	C7orf50;C7orf50;C7o	cg06720190	Body;Body;Body	1133882	7	1100408	-0.02	0.682189429	0.871802677	-0.08	0.13615423	0.362204947
Random5	LOC100133991	cg06729642	TSS1500	43324793	17	40680576	0	0.968195868	0.979271747	-0.01	0.928822076	0.983015729
Random5	C1orf56	cg06770554	1stExon	151020549	1	149287173	0.02	0.767001538	0.893757782	0.01	0.816534397	0.919322869
Random5	C3orf52	cg06807989	1stExon	111805312	3	113288002	0.07	0.097872269	0.3153662	0.01	0.932170088	0.983015729
Random5	TRAF5;TRAF5	cg06813419	5'UTR;5'UTR	211502171	1	209568794	0.21	0.022167035	0.124715039	0.2	0.01211394	0.07268364
Random5	HS3ST3B1;MGC12916	cg06841262	Body;Body	14209002	17	14149727	0.03	0.787628625	0.893757782	-0.23	0.051309967	0.176790777
Random5	CACNA1I;CACNA1I	cg07001072	Body;Body	40056041	22	38385987	0.04	0.709926853	0.876079946	-0.12	0.11894865	0.336537644
Random5	GPER;C7orf50;C7orf5	cg07012460	5'UTR;Body;Body;Body;T	1127709	7	1094235	0.06	0.683731731	0.871802677	-0.11	0.418453974	0.644345057
Random5	ACTN1;ACTN1;ACTN1	cg07021447	Body;Body;Body	69418951	14	68488704	-0.13	0.203355384	0.498363899	-0.09	0.357529846	0.59071084
Random5	TOX3;TOX3	cg07035875	5'UTR;Body	52557205	16	51114706	-0.19	0.051030493	0.21105704	-0.17	0.061360029	0.199587946
Random5	ZNF549;ZNF549	cg07054095	5'UTR;1stExon	58038856	19	62730668	0.04	0.543883857	0.775703206	0	0.968186138	0.997913296
Random5	PLXND1	cg07078269	Body	129313728	3	130796418	-0.08	0.30969459	0.612350667	-0.33	0.000252998	0.00382797
Random5	ZNF598	cg07130416	Body	2052619	16	1992620	0.05	0.657911349	0.854790209	0.06	0.468881433	0.694083501
Random5	TRAPPC9;TRAPPC9	cg07144715	Body;Body	140991037	8	141060219	0.1	0.271397996	0.609332275	0.19	0.005427637	0.04018761
Random5	C1orf228	cg07173823	Body	45190519	1	44963106	-0.36	0.003048286	0.026471101	-0.31	0.000177408	0.002806272
Random5	TMEM212	cg07205901	3'UTR	171575671	3	173058365	0.07	0.31820093	0.620548734	0.06	0.428399903	0.653873536
Random5	C7orf50;C7orf50;GPR	cg07433453	Body;Body;TSS200;Body	1097027	7	1063553	-0.05	0.440085108	0.715652419	-0.03	0.588349039	0.778499869
Random5	JARID2	cg07532782	Body	15281223	6	15389202	-0.15	0.161192611	0.443190336	-0.09	0.148736302	0.368639391
Random5	NRIP1	cg07543138	5'UTR	16434067	21	15355938	-0.6	1.01E-08	3.91E-07	-0.48	8.52E-07	2.70E-05
Random5	LOC100129534;MORN1	cg07559319	Body;Body	2282854	1	2272714	0	0.957798501	0.97235781	-0.08	0.177602132	0.396189371
Random5	TMEM214;TMEM214	cg07655965	TSS1500;TSS1500	27255524	2	27109028	0.02	0.81481791	0.904364055	0.03	0.698179956	0.86464991
Random5	ZBTB16;ZBTB16	cg07673133	TSS1500;TSS1500	113930011	11	113435221	-0.07	0.407350177	0.695375891	-0.23	0.037439791	0.14639379
Random5	MGST2;MGST2	cg07705964	1stExon;5'UTR	140586988	4	140806438	-0.07	0.537740297	0.774498761	0.09	0.33169293	0.576913089
Random5	SMPD3	cg07735969	5'UTR	68418473	16	66975974	0.02	0.64257401	0.84383304	0.14	0.06675163	0.213115296
Random5	C3orf57;C3orf57	cg07737236	1stExon;5'UTR	161089327	3	162572021	-0.09	0.374705868	0.682710168	-0.11	0.261056528	0.516179953
Random5	NR3C2;NR3C2	cg07760722	Body;Body	149033953	4	149253403	-0.08	0.299617344	0.612350667	0.07	0.286160957	0.547164907
Random5	TRAPPC9;TRAPPC9	cg07878171	Body;Body	141109731	8	141178913	0.11	0.021750992	0.124715039	0.05	0.320629425	0.571170456
Random5	JARID2	cg07887224	Body	15446160	6	15554139	-0.24	0.021753704	0.124715039	-0.18	0.158128784	0.368639391
Random5	C3orf59;C3orf59	cg07933199	1stExon;5'UTR	192635636	3	194118330	0.09	0.146691921	0.425406571	0.08	0.077062454	0.23732508
Random5	GRID2	cg07961994	Body	93227195	4	93446218	-0.12	0.253852454	0.585037444	0.07	0.55519327	0.749338527
Random5	TPPP3;TPPP3	cg08074621	TSS200;TSS200	67427606	16	65985107	0.14	0.287378935	0.612350667	-0.07	0.305719995	0.570804957
Random5	TMEM229B	cg08106190	3'UTR	67937737	14	67007490	-0.11	0.025849293	0.138393138	0.08	0.156265075	0.368639391
Random5	CXorf56;CXorf56;CXo	cg08147391	TSS1500;TSS1500;TSS150	118699975	26	118584003	0.08	0.264556966	0.601737413	0.03	0.701649665	0.865865544
Random5	CNRIP1;CNRIP1;CNRIP	cg08157672	1stExon;1stExon;5'UTR;	68547141	2	68400645	-0.25	0.003120962	0.026471101	-0.09	0.199550927	0.428664954
Random5	ZNF573	cg08173348	TSS200	38270236	19	42962076	0	0.948425989	0.97235781	0	0.968793904	0.997913296
Random5	OIP5;NUSAP1;NUSAP1;	cg08180032	Body;TSS1500;TSS1500;T	41624165	15	39411457	0.15	0.093882282	0.3153662	0	0.969377638	0.997913296
Random5	PCTP;PCTP	cg08386490	Body;5'UTR	53828930	17	51183929	0.06	0.584606459	0.809645704	-0.12	0.256177011	0.512354022
Random5	LOC100133612	cg08465307	Body	3827081	1	3816941	-0.03	0.766999429	0.893757782	-0.17	0.147871784	0.368639391
Random5	MIR548F5	cg08613350	Body	36295807	13	35193807	-0.13	0.026892482	0.141796723	-0.07	0.155310705	0.368639391
Random5	IFT140;TMEM204	cg08880369	Body;Body	1589653	16	1529654	-0.21	0.001576117	0.015235798	-0.1	0.049635837	0.176790777
Random5	SMPD3	cg08890345	5'UTR	68481248	16	67038749	-0.09	0.196016728	0.487321942	-0.05	0.510163454	0.721258715
Random5	LOC100133050	cg08894410	Body	99715943	5	99743842	0.09	0.149823343	0.430896887	0.02	0.675562937	0.842637642
Random5	ITPRIPL1;ITPRIPL1;I	cg08983217	TSS1500;5'UTR;1stExon;	96991149	2	96354876	-0.01	0.78245123	0.893757782	-0.07	0.098174885	0.29200735
Random5	LOC100130015;LOC100	cg09012633	TSS200;Body	90114173	16	88641674	0.01	0.958387152	0.97235781	0.03	0.798435448	0.917104868
Random5	C16orf55;CHMP1A;CHM	cg09077966	Body;TSS1500;TSS1500	89724782	16	88252283	-0.3	0.00012973	0.002655649	-0.2	0.004908535	0.037134134
Random5	C8orf58;KIAA1967	cg09093714	3'UTR;TSS1500	22460877	8	22516822	0.03	0.639550821	0.843660635	0.01	0.906634446	0.970796268
Random5	B4GALT7	cg09093836	Body	177031208	5	176963814	0.07	0.385864574	0.694744364	0.08	0.331672355	0.576913089
Random5	TRAF5;TRAF5	cg09139451	TSS200;TSS1500	211499945	1	209566568	-0.07	0.308399692	0.612350667	0.06	0.309197255	0.570804957
Random5	SNN	cg09197075	5'UTR	11769691	16	11677192	0.1	0.419730194	0.698880897	0.04	0.728031481	0.888737012
Random5	TNFRSF1B	cg09225840	Body	12248163	1	12170750	0	0.998047189	0.998047189	0.02	0.744017168	0.899020745
Random5	RNF5P1;RNF5;AGPAT1	cg09301199	TSS1500;TSS1500;5'UTR	32145654	6	32253632	-0.01	0.950706657	0.97235781	0.11	0.214886372	0.450484684
Random5	C7orf50;C7orf50;C7o	cg09423312	Body;Body;Body	1163549	7	1130075	0.38	0.000144159	0.002787074	0.17	0.142160845	0.363764515
Random5	APPL1	cg09433780	Body	57262354	3	57237394	0.04	0.627765155	0.843483683	0.03	0.470700305	0.694083501
Random5	SEMA5A	cg09441579	Body	9066649	5	9119649	-0.02	0.851746148	0.917670773	0.11	0.257805697	0.512665043
Random5	ZP1	cg09445967	TSS200	60634850	11	60391426	0.14	0.018378915	0.116293159	0.2	0.000739202	0.009893935
Random5	C1orf86;LOC10012800	cg09506319	Body;Body;Body	2122601	1	2112461	0	0.933404214	0.966740079	0.07	0.196153968	0.425959751
Random5	C11orf58;C11orf58	cg09555217	TSS1500;TSS1500	16759900	11	16716476	0.28	0.050752742	0.21105704	0.16	0.329291223	0.576913089
Random5	LOC100130274	cg09754549	TSS1500	144790656	8	144862644	0.07	0.469312936	0.732380725	0.08	0.496873261	0.705762836
Random5	LOC100134713;NDUFB2	cg09760836	TSS1500;Body	140397266	7	140043735	-0.14	0.091559049	0.3153662	-0.12	0.124813891	0.34472408
Random5	TBX21	cg09775582	1stExon	45810865	17	43165864	0.02	0.906738663	0.953308322	-0.05	0.772544898	0.911224661
Random5	ZNF592	cg09876464	Body	85330779	15	83131783	-0.16	0.038717424	0.17347253	0.07	0.31499497	0.570804957
Random5	EAPP	cg09889850	Body	35008750	14	34078501	-0.09	0.320973483	0.620548734	-0.11	0.222913276	0.461748929
Random5	NOSIP	cg09941143	Body	50059750	19	54751562	0.1	0.086836503	0.30219103	-0.05	0.423874007	0.649815658
Random5	TMEM208;LRRC29;LRRC	cg09941507	TSS1500;TSS200;5'UTR	67260787	16	65818288	0.11	0.458108913	0.725916611	0.09	0.454509443	0.681764165
Random5	ZBTB16;ZBTB16	cg09994445	Body;Body	113934448	11	113439658	0.33	0.000267698	0.003881621	0.33	4.24E-14	1.48E-11
Random5	PDIA5;PDIA5	cg10098541	TSS1500;TSS1500	122785650	3	124268340	-0.01	0.946754797	0.97235781	0	0.960082884	0.997913296
Random5	LOC100133469	cg10169449	Body	106938915	14	106009960	-0.02	0.849167953	0.917670773	0.14	0.09249026	0.27747078
Random5	TMEM20;TMEM20	cg10197862	TSS200;TSS200	95653705	10	95643695	-0.05	0.716229107	0.880734026	-0.08	0.406242381	0.631126556
Random5	MID2;MID2	cg10286673	Body;Body	107069680	26	106956336	1.54	0	4.97E-08	1.46	0	3.87E-08
Random5	TPPP3;TPPP3	cg10298187	TSS1500;TSS1500	67428315	16	65985816	-0.3	0.002597493	0.02317763	-0.17	0.085174208	0.25774456
Random5	LOC100130015;LOC100	cg10319943	TSS1500;TSS1500	90115013	16	88642514	-0.2	0.044666122	0.194297631	-0.01	0.88127902	0.952438196
Random5	C2orf50	cg10334385	TSS1500	11272868	2	11190319	0.02	0.619236959	0.841775241	-0.14	0.018314145	0.09076787
Random5	C7orf50;C7orf50;C7o	cg10347813	Body;Body;Body	1076056	7	1042582	-0.01	0.953433874	0.97235781	-0.06	0.545572065	0.749338527
Random5	IFT140;TMEM204	cg10471113	Body;Body	1587842	16	1527843	-0.1	0.411151576	0.695375891	-0.22	0.036923776	0.14639379
Random5	ASPH;ASPH;ASPH;ASPH	cg10584100	Body;Body;Body;Body;Bo	62604144	8	62766698	0.05	0.613860516	0.837739057	0.19	0.290003056	0.548484041
Random5	CFHR4	cg10627839	Body	196866512	1	195133135	-0.08	0.538116995	0.774498761	0	0.997983523	0.998324292
Random5	IFT140;TMEM204	cg10712835	Body;Body	1592106	16	1532107	0.01	0.811580339	0.904364055	0.06	0.313692462	0.570804957
Random5	TRAF5;TRAF5;TRAF5	cg10721755	3'UTR;3'UTR;3'UTR	211547951	1	209614574	-0.55	1.14E-11	1.98E-09	-0.69	0	3.87E-08
Random5	NCAPG2	cg10916865	TSS200	158497561	7	158190322	0.03	0.743466393	0.893757782	-0.16	0.083973708	0.256340793
Random5	TPPP	cg10986412	Body	672910	5	725910	0.39	0.00064948	0.008982795	0.45	5.90E-05	0.001097116
Random5	SEMA5A;SEMA5A	cg11011938	5'UTR;1stExon	9545976	5	9598976	-0.13	0.02531084	0.138393138	-0.17	0.007773292	0.051039729
Random5	NID2	cg11087503	Body	52499897	14	51569647	0.27	0.02580596	0.138393138	-0.03	0.811690515	0.917104868
Random5	TBX21	cg11090676	TSS200	45810512	17	43165511	0.09	0.336506155	0.639913344	-0.08	0.557692312	0.749338527
Random5	FLJ32810	cg11117684	Body	100599394	11	100104604	-0.07	0.41160591	0.695375891	-0.12	0.254401561	0.511744181
Random5	C2orf58	cg11130441	TSS200	38358147	2	38211651	-0.06	0.72228271	0.881945204	-0.32	0.001148524	0.012893108
Random5	GALNT9;LOC100130238	cg14262433	Body;Body	132852324	12	131362397	0.02	0.684847884	0.871802677	-0.08	0.365189557	0.591097516
Random5	C8orf56;BAALC;BAALC	cg14284952	Body;TSS200;TSS200	104152754	8	104221930	0.07	0.436015133	0.714521651	0.01	0.935304746	0.983341546
Random5	ICA1;ICA1;ICA1	cg14362004	Body;Body;Body	8229083	7	8195608	0.03	0.631181547	0.843660635	0.05	0.484076215	0.704331637
Random5	ICA1L;ICA1L	cg14367014	5'UTR;5'UTR	203735128	2	203443373	-0.04	0.624112077	0.841825592	-0.11	0.11568779	0.335494591
Random5	ABCA2;ABCA2	cg14398359	Body;Body	139907240	9	139027061	-0.02	0.75250639	0.893757782	-0.14	0.073242313	0.231712045
Random5	KIAA1967;C8orf58;KI	cg14482093	TSS1500;3'UTR;TSS1500	22461488	8	22517433	0.13	0.168433861	0.454751892	-0.09	0.285711454	0.547164907
Random5	ZNF592	cg14492347	5'UTR	85292323	15	83093327	-0.03	0.686419349	0.871802677	-0.09	0.056850195	0.188417789
Random5	C7orf52;C7orf52	cg14562712	5'UTR;1stExon	100823377	7	100610097	0.05	0.500262276	0.750393414	0	0.979565528	0.998037751
Random5	ZNF578	cg14582763	TSS200	52956683	19	57648495	0	0.997211701	0.998047189	0.03	0.762118174	0.908608198
Random5	TRAPPC9;TRAPPC9	cg14707948	TSS1500;TSS1500	141468900	8	141538082	-0.18	0.097798924	0.3153662	-0.14	0.154127809	0.368639391
Random5	ZNF506;ZNF506	cg14801158	TSS200;TSS200	19932695	19	19793695	0.46	0.000225509	0.003746568	0	0.972354737	0.997913296
Random5	APPBP2	cg14832489	TSS1500	58603815	17	55958597	-0.02	0.863744717	0.922179411	0.08	0.458447573	0.68471998
Random5	LOC100128239	cg15003194	Body	133910729	11	133415939	-0.07	0.307698081	0.612350667	0.19	0.004386338	0.034691946
Random5	PDCD1	cg15153118	Body	242798478	2	242447151	0.04	0.4249061	0.700792999	0.11	0.01613616	0.083916616
Random5	ABCA2;C9orf139;ABCA	cg15428653	TSS1500;5'UTR;TSS200	139923402	9	139043223	0.14	0.100275916	0.320146961	0.18	0.028731775	0.123440219
Random5	TYMS;C18orf56	cg15522677	Body;TSS1500	658883	18	648883	-0.23	0.111844364	0.347516417	-0.17	0.075206567	0.235782751
Random5	ZNF536	cg15633073	Body	30942096	19	35633936	0.15	0.177654047	0.461370212	0.23	0.044331707	0.164121639
Random5	MGST2	cg15636504	TSS1500	140585744	4	140805194	-0.11	0.036146981	0.167721992	-0.09	0.166882296	0.382072625
Random5	TOX	cg15686334	Body	60030291	8	60192845	0.1	0.26786582	0.605307178	0.03	0.785842465	0.914626013
Random5	TMEM25;TMEM25;TMEM2	cg15694715	5'UTR;5'UTR;5'UTR;5'UT	118402280	11	117907490	-0.22	0.011548517	0.080377678	-0.15	0.120905211	0.339314624
Random5	TNFRSF18;TNFRSF18;T	cg15706223	1stExon;1stExon;1stExo	1141934	1	1131797	0.09	0.283960682	0.612350667	0.02	0.852902062	0.939271891
Random5	JARID2	cg15777606	Body	15496615	6	15604594	0.1	0.15591781	0.439672975	0.08	0.318207361	0.570804957
Random5	AMICA1;AMICA1	cg15794034	1stExon;5'UTR	118095775	11	117600985	0.09	0.551225405	0.78122566	-0.44	0.003704045	0.031439211
Random5	GALNT9;LOC100130238	cg15816119	Body;Body	132855268	12	131365341	0.1	0.006074177	0.04595247	-0.02	0.729300612	0.888737012
Random5	CD274	cg15837913	TSS1500	5449890	9	5439890	-0.3	0.06322455	0.241781796	-0.44	0.001106011	0.012893108
Random5	C3orf59	cg15975443	Body	192551962	3	194034656	-0.07	0.315945548	0.620548734	-0.05	0.310173619	0.570804957
Random5	LOC100130872;LOC100	cg15986469	Body;Body	1192053	4	1182053	-0.19	0.035500842	0.166949906	-0.05	0.530812361	0.740273754
Random5	NOSIP	cg16028175	Body	50059164	19	54750976	0.03	0.790151163	0.893757782	-0.01	0.930756004	0.983015729
Random5	C1orf174;LOC1001336	cg16140954	Body;TSS1500	3816609	1	3806469	0.16	0.103525745	0.327517812	0.01	0.878945493	0.952438196
Random5	CUL4A;PCID2;PCID2;P	cg16155588	TSS1500;Body;Body;Body	113861933	13	112909934	0.32	0.003194788	0.026471101	0.03	0.706696501	0.869011952
Random5	LOC100130093;JMJD4;	cg16166739	Body;Body;Body;Body	227920667	1	225987290	0.06	0.361809007	0.669926911	0	0.998053845	0.998324292
Random5	BCL2L11;BCL2L11;BCL	cg16483490	5'UTR;5'UTR;5'UTR	111879711	2	111596182	-0.07	0.171546649	0.458323303	-0.05	0.273256197	0.531246685
Random5	B4GALT7	cg16500852	Body	177035558	5	176968164	0.02	0.859306512	0.922179411	0	0.997580584	0.998324292
Random5	PANK3;PANK3	cg16535891	1stExon;5'UTR	168006544	5	167939122	0.08	0.188293108	0.483670297	-0.15	0.022877859	0.102070448
Random5	LOC100128811;GPR158	cg16541931	Body;TSS1500	25463757	10	25503763	-0.05	0.485332683	0.738623839	0.1	0.140836234	0.363044514
Random5	C10orf53	cg16657724	3'UTR	50916667	10	50586673	-0.02	0.802620014	0.901005693	0	0.966269426	0.997913296
Random5	C10orf58	cg16751764	5'UTR	82168743	10	82158723	-0.05	0.332838607	0.636416677	-0.12	0.019688196	0.091353229
Random5	ZNF500	cg16785441	Body	4815771	16	4755772	0	0.975138756	0.980775396	0.02	0.741742006	0.899020745
Random5	ZNF599	cg16863634	TSS200	35264228	19	39956068	0.03	0.817573293	0.904364055	-0.04	0.666130187	0.839623341
Random5	MFRP;C1QTNF5	cg16996281	TSS1500;TSS1500	119217884	11	118723094	0.13	0.008982772	0.065125097	-0.01	0.864036881	0.945549794
Random5	C7orf50;C7orf50;C7o	cg17158941	Body;Body;Body	1073255	7	1039781	0.32	5.30E-07	1.68E-05	0.26	7.06E-11	8.19E-09
Random5	GRID2	cg17198929	Body	93226889	4	93445912	0.08	0.230234606	0.548778376	0.07	0.240248953	0.488927694
Random5	B3GALT4	cg17225129	TSS200	33244755	6	33352733	0.24	0.097272097	0.3153662	0.28	0.039576762	0.151348496
Random5	PMAIP1;PMAIP1	cg17283601	5'UTR;1stExon	57567393	18	55718373	-0.03	0.721191157	0.881945204	-0.05	0.572269996	0.765961379
Random5	ZNF565;ZNF146;ZNF14	cg17309464	5'UTR;TSS1500;TSS1500;	36705192	19	41397032	0	0.949200202	0.97235781	-0.01	0.784292079	0.914626013
Random5	TMEM216	cg17322667	TSS200	61159837	11	60916413	0.08	0.126364191	0.381286776	-0.08	0.188084185	0.41426137
Random5	ZNF576;ZNF576;ZNF57	cg17327502	5'UTR;1stExon;5'UTR;TS	44100813	19	48792653	-0.08	0.404760835	0.695375891	0	0.96336814	0.997913296
Random5	HS3ST3B1	cg17603502	TSS1500	14204056	17	14144781	0.06	0.302535342	0.612350667	-0.07	0.065071931	0.209676222
Random5	MZF1;MZF1;LOC100131	cg17735983	Body;Body;Body	59074482	19	63766294	-0.33	0.01201877	0.082010431	-0.09	0.5844583	0.776303391
Random5	TMEM206	cg19624799	TSS200	212588350	1	210654973	-0.19	0.022219346	0.124715039	-0.26	1.15E-05	0.0002668
Random5	C12orf53	cg19642920	TSS1500	6810328	12	6680589	-0.08	0.175668616	0.459644198	-0.07	0.176451358	0.396161759
Random5	C17orf59	cg19670317	1stExon	8093380	17	8034105	0.09	0.116360668	0.358349668	-0.09	0.136812527	0.362204947
Random5	MORG1;MORG1;C19orf5	cg19719120	TSS200;5'UTR;TSS200;Bo	12780479	19	12641479	0.05	0.304083504	0.612350667	0.02	0.541851518	0.749173943
Random5	TMEM201	cg19813187	Body	9671004	1	9593591	-0.06	0.285119467	0.612350667	0.03	0.481954006	0.704331637
Random5	SDF4;SDF4;B3GALT6	cg19945840	TSS1500;TSS1500;1stExo	1168036	1	1157899	0.18	0.001226335	0.012551899	0.13	0.019202108	0.091353229
Random5	RNF5P1;RNF5;AGPAT1	cg20008357	TSS1500;TSS1500;5'UTR	32145745	6	32253723	-0.24	0.034746318	0.165639982	-0.22	0.005840357	0.042342588
Random5	ZNF829;ZNF568;ZNF56	cg20154403	TSS1500;5'UTR;1stExon	37407486	19	42099326	0.01	0.932943709	0.966740079	0.07	0.392054363	0.622990495
Random5	DUSP4;DUSP4	cg20253920	3'UTR;3'UTR	29194444	8	29250363	-0.09	0.072731035	0.272154841	-0.05	0.440985411	0.6672301
Random5	FGF5;FGF5	cg20528583	TSS200;TSS200	81187610	4	81406634	-0.08	0.393382512	0.695375891	0	0.982873466	0.998037751
Random5	NUP62;ATF5;NUP62;NU	cg20624980	1stExon;5'UTR;1stExon;	50432627	19	55124439	-0.04	0.528839244	0.774498761	-0.07	0.317859615	0.570804957
Random5	STAT4	cg20654082	Body	191895804	2	191604049	-0.05	0.456201027	0.725916611	-0.13	0.19014505	0.416166525
Random5	C7orf52	cg20678233	Body	100815998	7	100602718	-0.05	0.423006611	0.700792999	0.03	0.668320878	0.839623341
Random5	C5orf51	cg20704266	Body	41904694	5	41940451	-0.02	0.786775806	0.893757782	-0.03	0.474330317	0.696485022
Random5	IKZF2	cg20820997	TSS1500	214017273	2	213725518	-0.11	0.37962127	0.688063552	-0.03	0.763396211	0.908608198
Random5	C17orf50	cg20876003	TSS1500	34087153	17	31111266	-0.23	0.005657783	0.043753522	-0.18	0.018931889	0.091353229
Random5	CEBPZ;C2orf56;C2orf	cg20953075	TSS200;TSS200;TSS200	37458764	2	37312268	0.07	0.604657868	0.82842889	-0.08	0.49411798	0.704725644
Random5	ZNF582	cg20984085	TSS200	56905032	19	61596844	0.06	0.563946598	0.794536982	0.21	0.002024006	0.020716297
Random5	JARID2	cg21010642	Body	15292218	6	15400197	-0.15	0.200930489	0.495913547	-0.24	0.034507989	0.141279767
Random5	ELF5;ELF5	cg21038795	Body;Body	34523679	11	34480255	-0.19	0.075396322	0.276188632	-0.16	0.050858818	0.176790777
Random5	PELI2	cg21099488	Body	56585486	14	55655239	-0.06	0.437336528	0.714521651	0.01	0.805218306	0.917104868
Random5	TRAF5;TRAF5	cg21158528	5'UTR;5'UTR	211501629	1	209568252	-0.05	0.597132304	0.821351944	-0.14	0.016892189	0.086448261
Random5	VAV3	cg21161367	Body	108474727	1	108276250	0.05	0.653088355	0.854416344	0.02	0.8231488	0.919322869
Random5	C5orf56	cg21171858	Body	131792825	5	131820724	-0.37	0.018379666	0.116293159	-0.42	0.004250355	0.034398222
Random5	C7orf50;C7orf50;C7o	cg21255128	Body;Body;Body	1140094	7	1106620	0.16	0.017473077	0.114728883	0.05	0.335422326	0.577856284
Random5	C2orf54;C2orf54	cg21333033	Body;Body	241827789	2	241476462	0.1	0.297403403	0.612350667	0.09	0.170624242	0.386313937
Random5	MYBPC1;MYBPC1;MYBPC	cg21339822	5'UTR;1stExon;1stExon;	101988803	12	100512934	0.35	0.001115823	0.012526013	0.25	0.018518732	0.09076787
Random5	CFHR5	cg21475781	TSS1500	196945845	1	195212468	-0.08	0.409742955	0.695375891	-0.12	0.170955018	0.386313937
Random5	LOC100130581;LOC100	cg21502541	Body;Body	41456158	17	38811684	-0.16	0.1371041	0.40779681	-0.06	0.491635845	0.704331637
Random5	ZNF578	cg21553182	TSS200	52956821	19	57648633	0.07	0.409613459	0.695375891	-0.05	0.542505269	0.749173943
Random5	C1GALT1C1;C1GALT1C1	cg21601364	TSS1500;TSS1500	119764469	26	119648497	0.06	0.346609255	0.652000112	0.25	0.01615636	0.083916616
Random5	GPR35	cg21638035	1stExon	241570135	2	241218808	-0.06	0.518046897	0.768426392	-0.03	0.616307864	0.800280361
Random5	TRAPPC5;TRAPPC5;TRA	cg21657521	TSS1500;TSS1500;TSS150	7744447	19	7650447	-0.26	0.037889879	0.17347253	-0.21	0.051948526	0.177236148
Random5	B4GALT6	cg21674153	Body	29264051	18	27518049	0.01	0.768991367	0.893757782	-0.02	0.806253242	0.917104868
Random5	JARID2	cg21719817	Body	15518131	6	15626110	-0.14	0.143830406	0.424177808	-0.06	0.364638311	0.591097516
Random5	C7orf50;C7orf50;C7o	cg21763181	Body;Body;Body	1069232	7	1035758	0.07	0.288843421	0.612350667	0.04	0.64238009	0.821868645
Random5	ZNF566;ZNF566;ZNF56	cg21775899	TSS200;TSS200;TSS200;T	36980503	19	41672343	0.04	0.689728116	0.87281958	0.06	0.355497851	0.59071084
Random5	PPP1R9B	cg21855944	TSS1500	48228463	17	45583462	0.02	0.835691885	0.908814925	0.18	0.344002236	0.586827344
Random5	C12orf57;C12orf57	cg21931212	1stExon;5'UTR	7053223	12	6923484	-0.02	0.895643681	0.948779725	-0.01	0.911424863	0.972932062
Random5	ZNF506;ZNF506	cg22017654	TSS1500;TSS1500	19933646	19	19794646	-0.08	0.499479262	0.750393414	-0.03	0.810812003	0.917104868
Random5	C7orf58;C7orf58	cg22126440	TSS1500;TSS200	120628658	7	120415894	-0.05	0.364077486	0.670364895	-0.07	0.13077891	0.355555162
Random5	EIF5A;EIF5A;EIF5A;E	cg22185573	TSS1500;TSS1500;Body;T	7210780	17	7151504	-0.09	0.418752365	0.698880897	0.07	0.618840809	0.800582162
Random5	LOC162632;LOC100129	cg22442210	Body;Body	16693633	17	16634358	-0.05	0.566221757	0.794536982	-0.17	0.030308785	0.128627527
Random5	TRAPPC9;TRAPPC9	cg22504031	Body;Body	141147661	8	141216843	0.09	0.28841624	0.612350667	0.06	0.364409488	0.591097516
Random5	LOC100132111;C2CD4D	cg22604218	TSS1500;Body	151810589	1	150077213	-0.28	0.010957709	0.077822097	-0.09	0.313665465	0.570804957
Random5	C3orf50	cg22605924	Body	168526498	3	170009192	-0.08	0.455144958	0.725916611	0.1	0.395301339	0.624173099
Random5	FLJ45983;GATA3;GATA	cg22647713	TSS1500;TSS1500;TSS150	8095697	10	8135703	-0.07	0.454466691	0.725916611	-0.09	0.321693705	0.571170456
Random5	RNF5P1;RNF5;AGPAT1	cg22673001	TSS1500;TSS1500;5'UTR	32145552	6	32253530	-0.04	0.586295165	0.809645704	0.07	0.398179391	0.624173099
Random5	ZNF566;ZNF566;ZNF56	cg22852149	TSS200;TSS1500;TSS200;	36980565	19	41672405	0.25	0.074428778	0.275544838	0.06	0.547684866	0.749338527
Random5	A4GALT	cg23234820	Body	43089041	22	41418985	0.01	0.885973777	0.942871176	0.01	0.897984417	0.965272047
Random5	ZNF565;ZNF146;ZNF14	cg23268417	5'UTR;TSS200;TSS200;5'	36705437	19	41397277	0.09	0.402173642	0.695375891	0.18	0.110683605	0.323679786
Random5	LOC100130987	cg23465350	TSS1500	67084887	11	66841463	0.26	0.01592548	0.106578212	0.07	0.531805858	0.740273754
Random5	PTPN13;PTPN13;PTPN1	cg23478284	5'UTR;5'UTR;5'UTR;5'UT	87516007	4	87735031	0.07	0.474918326	0.737819542	-0.13	0.09988147	0.294565691
Random5	NID2	cg23521507	Body	52519112	14	51588862	0.03	0.79261618	0.893757782	0.05	0.67261936	0.841983947
Random5	C7orf55	cg23522468	TSS200	139025701	7	138676241	0.13	0.295151326	0.612350667	0.1	0.550392985	0.749338527
Random5	PCGF5	cg23535261	3'UTR	93038124	10	93028104	-0.09	0.463188145	0.726078714	0.02	0.76203553	0.908608198
Random5	B3GALTL	cg23743543	Body	31839589	13	30737589	0.08	0.31968168	0.620548734	0	0.97497276	0.997913296
Random5	KLF5;KLF5	cg23792383	5'UTR;1stExon	73633288	13	72531289	0.03	0.701981074	0.874972838	0.05	0.629080474	0.810814833
Random5	ZP1	cg23816537	TSS200	60634869	11	60391445	0.09	0.413431267	0.695375891	-0.02	0.81026338	0.917104868
Random5	LOC100128292;DLG5	cg23818888	Body;TSS1500	79687200	10	79357206	0.13	0.044309647	0.194297631	0.02	0.765006328	0.908608198
Random5	LOC100128977;IMP5	cg23907852	Body;TSS200	43922244	17	41278024	-0.01	0.918521488	0.962787584	0.1	0.006781484	0.047199129
Random5	TSPAN18	cg24012880	5'UTR	44880910	11	44837486	-0.42	2.28E-09	9.92E-08	-0.66	0	3.87E-08
Random5	LOC100133612	cg24143374	Body	3824378	1	3814238	-0.29	0.005375711	0.042516987	-0.09	0.312143877	0.570804957
Random5	ITPRIPL1;ITPRIPL1;I	cg24161793	TSS1500;TSS1500;TSS150	96990762	2	96354489	-0.04	0.709409425	0.876079946	-0.12	0.301255864	0.566686706
Random5	ZNF532	cg24243629	5'UTR	56532628	18	54683608	-0.23	0.06063476	0.237088725	-0.15	0.138428902	0.362204947
Random5	ELF5	cg24253136	5'UTR	34535140	11	34491716	0.03	0.486048446	0.738623839	0.06	0.353148248	0.59071084
Random5	MTERFD2;SNED1;MTERF	cg24269863	Body;Body;Body;Body	242027434	2	241676107	-0.02	0.779422074	0.893757782	0.02	0.835076201	0.925498465
Random5	HLA-DMA	cg24290947	TSS1500	32921805	6	33029783	-0.24	0.061674994	0.238476644	-0.29	0.01325703	0.074841671
Random5	USMG5;PDCD11;USMG5	cg24315770	1stExon;TSS1500;5'UTR	105156185	10	105146175	-0.17	0.172529749	0.458323303	-0.22	0.019682869	0.091353229
Random5	LMO4	cg24394990	TSS1500	87793364	1	87565952	-0.16	0.096840101	0.3153662	-0.24	0.022220903	0.100426938
Random5	TULP4;TULP4	cg24517716	Body;Body	158764581	6	158684569	-0.03	0.760736034	0.893757782	0.03	0.754788873	0.908608198
Random5	MRC2	cg24630209	Body	60744606	17	58098338	-0.05	0.330072322	0.634614188	0	0.957846339	0.997913296
Random5	BASP1	cg24668883	5'UTR	17257844	5	17310844	-0.26	0.031071461	0.155050416	-0.27	0.007274708	0.048995563
Random5	CD276;CD276	cg24688248	TSS1500;TSS1500	73976389	15	71763442	0.03	0.665370686	0.857588884	-0.02	0.790769068	0.917104868
Random5	ZNF547;TRAPPC2P1	cg24765016	TSS200;TSS200	57874875	19	62566687	-0.03	0.750375954	0.893757782	-0.09	0.383278622	0.613798863
Random5	MYBPC1;MYBPC1;MYBPC	cg24781100	TSS1500;TSS1500;TSS150	101988099	12	100512230	0.08	0.409434329	0.695375891	0.06	0.511927881	0.721258715
Random5	LOC285696;BASP1	cg24832838	Body;TSS1500	17216402	5	17269402	-0.04	0.695726654	0.874053703	0.12	0.205648089	0.433730515
Random5	TMEM212	cg24863255	TSS200	171561069	3	173043763	0.2	0.108328823	0.339625499	0.23	0.010948048	0.066840714
Random5	E2F5;E2F5	cg24922263	Body;Body	86093932	8	86281184	-0.17	0.307818656	0.612350667	-0.16	0.138380359	0.362204947
Random5	DSE;TSPYL1;TSPYL1	cg25091829	TSS200;1stExon;5'UTR	116601170	6	116707863	-0.06	0.301184244	0.612350667	-0.03	0.648016184	0.822675308
Random5	TRAPPC9;TRAPPC9	cg25229048	Body;Body	141249094	8	141318276	0.05	0.535839776	0.774498761	0.07	0.253612429	0.511744181
Random5	THEMIS;THEMIS;THEMI	cg25269388	Body;Body;Body	128175426	6	128217119	-0.1	0.175086814	0.459644198	-0.11	0.152733283	0.368639391
Random5	RASSF5;RASSF5	cg25283667	Body;Body	206712592	1	204779215	-0.12	0.16060649	0.443190336	0	0.997424488	0.998324292
Random5	C2orf54;C2orf54	cg25390334	Body;Body	241827778	2	241476451	-0.03	0.639600856	0.843660635	-0.01	0.826862236	0.919322869
Random5	CCDC159;TMEM205;TME	cg25420298	TSS1500;5'UTR;5'UTR;1s	11456894	19	11317894	0.03	0.238400152	0.56056252	-0.01	0.577685593	0.770247457
Random5	C17orf53;C17orf53	cg25425074	TSS1500;TSS1500	42218912	17	39574438	0.06	0.521261999	0.768640575	-0.11	0.132368722	0.357087715
Random5	PRAGMIN	cg25539628	Body	8188483	8	8225893	-0.08	0.361914538	0.669926911	0.07	0.415074898	0.641982509
Random5	OSMR	cg25554943	Body	38924673	5	38960430	-0.14	0.048166597	0.206937972	-0.14	0.013333861	0.074841671
Random5	ZNF585A;ZNF585A	cg25666489	TSS1500;TSS1500	37663856	19	42355696	-0.35	0.000727013	0.009035733	-0.17	0.03797769	0.146847068
Random5	METRNL	cg25689499	Body	81042554	17	78635843	0.13	0.291691326	0.612350667	0.19	0.054086438	0.180981543
Random5	KANK3	cg25722880	Body	8396681	19	8302681	0.2	0.031188302	0.155050416	0.2	0.003076333	0.03058754
Random5	ZNF536	cg25765464	Body	30941858	19	35633698	0.21	0.08115887	0.291167905	0.34	0.008085411	0.052105982
Random5	PACSIN1	cg25808577	TSS1500	34433701	6	34541679	-0.09	0.209463055	0.50974226	-0.01	0.871377511	0.950481769
Random5	FLJ45983;FLJ45983	cg25988034	Body;Body	8093239	10	8133245	0.14	0.034100938	0.165639982	0.12	0.117837499	0.336382491
Random5	RNF121;LOC100133315	cg26039806	TSS1500;Body;TSS1500;T	71639257	11	71316905	-0.28	0.03428754	0.165639982	-0.19	0.061367558	0.199587946
Random5	LUZP1;LUZP1	cg26051750	TSS1500;TSS1500	23495997	1	23368584	-0.45	6.93E-08	2.41E-06	-0.3	0.000722621	0.009893935
Random5	E2F3	cg26080798	TSS200	20402092	6	20510071	-0.15	0.243838217	0.569501339	-0.14	0.347671165	0.590193002
Random5	STOX2	cg26342502	Body	184929012	4	185166006	0.23	0.053738358	0.212510779	-0.03	0.823882417	0.919322869
Random5	C19orf50	cg26377557	TSS1500	18667414	19	18528414	-0.29	3.88E-05	0.0010208	-0.24	1.94E-06	0.00005626
Random5	IRF4	cg26433102	TSS1500	391441	6	336441	0.01	0.828769544	0.904364055	-0.05	0.352531653	0.59071084
Random6	STOX2	cg00058887	Body	184909018	4	185146012	0.24	0.124299511	0.32265456	0.05	0.742894997	0.892067411
Random6	PANK3	cg00061413	TSS1500	168007339	5	167939917	0.07	0.349982454	0.579970924	0.13	0.129251886	0.330732767
Random6	IFT140;TMEM204	cg00078759	Body;Body	1600969	16	1540970	-0.03	0.774545826	0.892523005	0.15	0.048091476	0.172768954
Random6	CD276;CD276	cg00133909	5'UTR;5'UTR	73977201	15	71764254	0.22	0.002332817	0.023877068	0.09	0.191513512	0.408875474
Random6	B4GALT5	cg00340958	Body	48328658	20	47762065	-0.5	8.10E-09	2.56E-07	-0.41	4.10E-07	1.02E-05
Random6	C12orf5	cg00419228	TSS1500	4429866	12	4300127	-0.15	0.010369039	0.065607738	-0.11	0.060087642	0.201062494
Random6	PDIA5;PDIA5	cg00439384	TSS1500;TSS1500	122785558	3	124268248	-0.17	0.037107941	0.155585102	0.06	0.457545415	0.701435262
Random6	TMEM233;TMEM233	cg00556279	5'UTR;1stExon	120031649	12	118516032	0.02	0.78577059	0.899500544	-0.1	0.133041809	0.337781421
Random6	ZNF563	cg00564164	TSS1500	12444910	19	12305910	0.02	0.665536987	0.811469581	0.01	0.795338018	0.919190887
Random6	ZNF513	cg00719165	TSS1500	27603886	2	27457390	-0.18	0.003957751	0.035315317	-0.23	0.012092818	0.063873502
Random6	RBMS1;RBMS1	cg00760729	Body;Body	161236088	2	160944334	-0.48	4.68E-11	4.07E-09	-0.49	3.15E-12	3.65E-10
Random6	ZNF517	cg00816544	Body	146032931	8	146003735	-0.02	0.858237883	0.935590441	0.09	0.176723349	0.396772422
Random6	MID2;MID2	cg00877056	Body;Body	107070410	26	106957066	0.4	0.000919887	0.010326473	0.42	2.77E-05	0.00048198
Random6	DUSP4;DUSP4	cg00936146	TSS200;Body	29206333	8	29262252	-0.15	0.19161363	0.414171076	-0.26	0.001872169	0.01628787
Random6	IFT140;TMEM204	cg00939684	Body;Body	1599150	16	1539151	0.07	0.171229898	0.386935094	0.02	0.661151874	0.842787004
Random6	C4orf50	cg00958560	Body	5990039	4	6040940	-0.13	0.370939198	0.601475024	-0.33	0.010305167	0.057841905
Random6	BASP1	cg00988491	Body	17275894	5	17328894	0.2	0.003523561	0.032268401	-0.09	0.226414099	0.452094814
Random6	PRAGMIN	cg01035616	Body	8235320	8	8272730	-0.05	0.421641696	0.644605342	0.04	0.603281574	0.814151921
Random6	LOC100128292;DLG5	cg01045622	TSS1500;1stExon	79686064	10	79356070	0	0.934089768	0.973243231	-0.1	0.007644704	0.04667293
Random6	ID2	cg01184784	3'UTR	8823756	2	8741207	-0.09	0.434715255	0.657743082	-0.12	0.191415322	0.408875474
Random6	ACSL6;ACSL6	cg01185278	TSS1500;TSS1500	131347979	5	131375878	-0.07	0.126749115	0.32265456	-0.02	0.672516969	0.85414564
Random6	ATOX1	cg01201215	Body	151137430	5	151117623	-0.07	0.468472245	0.689117729	0	0.986206613	0.998053845
Random6	SMPD3	cg01210622	Body	68405731	16	66963232	0	0.997937091	0.997937091	-0.05	0.586703288	0.807071955
Random6	PRRG2;NOSIP	cg01215037	TSS1500;TSS200	50083917	19	54775729	-0.03	0.61046018	0.778297479	0.03	0.594926363	0.811899507
Random6	ZBTB16;ZBTB16	cg01294198	Body;Body	114069977	11	113575187	0.14	0.145307948	0.345151523	0.15	0.005848336	0.037689276
Random6	C20orf54	cg01319701	TSS200	749264	20	697264	-0.32	0.000142558	0.002181188	-0.32	0.002235517	0.018092091
Random6	SNN	cg01329687	TSS1500	11761803	16	11669304	-0.12	0.030285194	0.136873344	0.06	0.194252031	0.411771538
Random6	PTPLAD1	cg01360333	Body	65826759	15	63613812	-0.02	0.704001134	0.83947478	-0.06	0.203310751	0.423665517
Random6	ZNF513	cg01373369	3'UTR	27600323	2	27453827	-0.18	0.010284139	0.065607738	0	0.95809878	0.989698658
Random6	GPER;GPER;C7orf50;C	cg01504489	Body;Body;Body;Body;Bo	1131626	7	1098152	0	0.985837997	0.991536483	0.06	0.263105545	0.503080932
Random6	C7orf58;C7orf58	cg01541773	Body;Body	120701117	7	120488353	0	0.942546353	0.977611333	-0.04	0.586716964	0.807071955
Random6	BEST4	cg01564925	1stExon	45253248	1	45025835	-0.04	0.577387331	0.761101482	-0.02	0.639958384	0.830990737
Random6	C5orf54	cg01596171	5'UTR	159823483	5	159756061	-0.12	0.33569232	0.561639074	-0.02	0.785272575	0.917695228
Random6	NEFL	cg01614020	TSS200	24814137	8	24870054	0.02	0.880943176	0.939595851	-0.01	0.95841508	0.989698658
Random6	CXorf59	cg01645836	5'UTR	36081090	26	35991011	-0.32	0.02930063	0.136873344	-0.35	0.016643705	0.081577596
Random6	APPL2	cg01650245	Body	105626788	12	104150918	-0.04	0.50761314	0.726641938	0	0.977926006	0.998000733
Random6	GRID2;GRID2	cg01718739	1stExon;5'UTR	93225565	4	93444588	-0.06	0.425650685	0.646840342	-0.03	0.53460408	0.781689999
Random6	LOC100130987;RAD9A	cg01787047	Body;TSS1500	67159079	11	66915655	-0.08	0.263939036	0.488048719	0.07	0.362315183	0.598935835
Random6	LOC100129637	cg01838863	Body	87736832	16	86294333	-0.08	0.272652984	0.489088858	0.14	0.021604795	0.100246249
Random6	FAM55C;FAM55C;NFKBI	cg01855735	3'UTR;3'UTR;TSS200	101546709	3	103029399	0.19	0.108399477	0.306432023	0.08	0.441468841	0.685853378
Random6	RASSF5;RASSF5;RASSF	cg01860753	Body;5'UTR;Body;1stExo	206730586	1	204797209	-0.09	0.128910316	0.32265456	0	0.956880836	0.989698658
Random6	JARID2	cg01875052	3'UTR	15521020	6	15628999	-0.29	0.00823045	0.059670763	-0.14	0.157780597	0.365038654
Random6	TPPP2	cg01963976	5'UTR	21498561	14	20568401	0.09	0.190102903	0.413473814	0.2	0.013005935	0.066559785
Random6	ZFP36L2;LOC10012972	cg01967774	1stExon;TSS1500	43453449	2	43306953	0.06	0.582289719	0.762882544	0.25	0.029219231	0.116876924
Random6	TRAPPC9;TRAPPC9	cg02017348	Body;Body	141046852	8	141116034	0.25	0.159499785	0.367588909	0.26	0.042797247	0.158440872
Random6	THRA;NR1D1	cg02030908	Body;Body	38249592	17	35503118	-0.1	0.089125494	0.279420468	-0.03	0.678389681	0.855360902
Random6	C17orf59	cg02067584	TSS1500	8094552	17	8035277	-0.52	2.62E-11	3.04E-09	-0.59	1.15E-13	4.00E-11
Random6	ZNF509;LYAR;LYAR	cg02142461	5'UTR;TSS1500;TSS1500	4293079	4	4343980	-0.05	0.518908627	0.726641938	-0.26	0.003230211	0.024980298
Random6	CTSH;CTSH	cg02145220	Body;Body	79223378	15	77010433	0.03	0.812080115	0.916586057	0.09	0.315604361	0.554698574
Random6	USP10	cg02235941	Body	84787993	16	83345494	-0.01	0.838015889	0.928756463	0.03	0.633119942	0.829748116
Random6	ZNF557;ZNF557;ZNF55	cg02301978	5'UTR;1stExon;5'UTR;5'	7069707	19	7020707	-0.02	0.667272596	0.811469581	-0.04	0.436030018	0.680441463
Random6	NR1D1	cg02337166	TSS1500	38257303	17	35510829	-0.22	0.029778484	0.136873344	0.23	0.076900689	0.233486578
Random6	BAALC;C8orf56;BAALC	cg02389252	TSS1500;Body;TSS1500	104152279	8	104221455	0.17	0.084811924	0.268314087	-0.24	0.012476991	0.064805864
Random6	B3GALT5;B3GALT5;B3G	cg02413326	TSS1500;TSS1500;TSS150	41027785	21	39949655	-0.1	0.120143758	0.32265456	0.05	0.466933605	0.712688134
Random6	MGST2	cg02480522	Body	140587536	4	140806986	-0.08	0.357887518	0.590259982	-0.21	0.024187903	0.104893262
Random6	RNF121;LOC100133315	cg02577384	Body;TSS1500;5'UTR;Bod	71639920	11	71317568	0.11	0.12061342	0.32265456	-0.03	0.622054614	0.823098881
Random6	ZNF512B	cg02585563	Body	62599105	20	62069549	0.16	0.009276987	0.063301794	0.11	0.026553745	0.111333774
Random6	C2orf55	cg02592133	5'UTR	99526035	2	98892467	-0.51	4.64E-10	2.69E-08	-0.67	0	3.16E-08
Random6	LOC100132215	cg02606403	TSS1500	63276268	2	63129772	0.08	0.181579578	0.402482122	0.23	0.00021771	0.00261252
Random6	C7orf50;C7orf50;C7o	cg02696561	Body;Body;Body	1047834	7	1014360	0.05	0.500268317	0.722379147	0.13	0.158393209	0.365038654
Random6	TOX3;TOX3	cg02793451	TSS1500;TSS1500	52582072	16	51139573	0.27	4.87E-05	0.000941533	0.23	0.002096101	0.017791296
Random6	C2orf54	cg02820040	TSS1500	241836501	2	241485174	0.2	0.069724771	0.235574954	0.35	0.003426876	0.025373465
Random6	LOC100133545	cg02871707	TSS1500	2012411	11	1968987	-0.24	0.001169267	0.012715779	-0.32	1.69E-08	4.52E-07
Random6	ZNF500	cg02888113	TSS1500	4818387	16	4758388	-0.21	0.015148094	0.087858945	-0.03	0.779724749	0.916703421
Random6	C19orf55	cg02956481	Body	36249454	19	40941294	-0.04	0.523387346	0.726641938	0.11	0.125989709	0.329657284
Random6	VAV3	cg02978220	Body	108337960	1	108139483	-0.35	0.135845071	0.330588005	-0.16	0.586504887	0.807071955
Random6	LOC100128573	cg03260991	TSS1500	7539710	19	7445710	-0.04	0.610560953	0.778297479	-0.06	0.422944007	0.66902052
Random6	PTGIR	cg03311682	5'UTR	47127856	19	51819696	-0.09	0.130730727	0.32265456	0.05	0.256363668	0.494532147
Random6	DUSP4;DUSP4	cg03394159	Body;Body	29197844	8	29253763	-0.49	3.59E-08	1.04E-06	-0.33	1.16E-05	0.000237459
Random6	AIDA;C1orf58	cg03395198	Body;TSS1500	222884912	1	220951535	0.06	0.591829897	0.765924732	0.19	0.123200688	0.325817644
Random6	ZNF589	cg03396809	TSS200	48282488	3	48257492	0.02	0.831126284	0.924768514	0.1	0.085742019	0.249426138
Random6	C19orf59	cg03470073	TSS200	7741809	19	7647809	-0.48	0.00016981	0.002272842	-0.48	1.05E-05	0.000228375
Random6	NLRP3;NLRP3	cg03505654	5'UTR;5'UTR	247579608	1	245646231	-0.18	0.314032888	0.535703162	-0.14	0.469954914	0.714167293
Random6	ZNF57	cg03579738	TSS200	2900714	19	2851714	0.25	0.078544148	0.256441324	0.23	0.021051998	0.100246249
Random6	ARF5;ARF5	cg03601098	1stExon;5'UTR	127228532	7	127015768	0.02	0.843076241	0.931398514	-0.01	0.826755163	0.928099344
Random6	C10orf58	cg03623770	TSS1500	82167774	10	82157754	0.04	0.748398586	0.871045846	0.19	0.100036661	0.285350476
Random6	TPPP	cg03655389	3'UTR	665188	5	718188	0.03	0.714626363	0.842053139	-0.06	0.279825855	0.520739042
Random6	NRIP3	cg03666741	Body	9025298	11	8981874	-0.01	0.865203981	0.935590441	-0.03	0.565765106	0.807071955
Random6	LOC100128239	cg03739476	Body	133907738	11	133412948	-0.11	0.267134929	0.488048719	-0.12	0.257213559	0.494532147
Random6	NECAB3;NECAB3;C20or	cg03761210	Body;Body;Body	32251509	20	31715170	-0.09	0.568923598	0.755669512	-0.19	0.10880763	0.302920442
Random6	C1orf54	cg03763518	TSS200	150245044	1	148511668	0.3	0.011571998	0.068255175	0.38	0.009349056	0.054224525
Random6	TPPP	cg03787899	3'UTR	661046	5	714046	-0.12	0.247649214	0.473527069	-0.16	0.17025795	0.384738744
Random6	IGF1R	cg03795574	Body	99256874	15	97074397	-0.33	0.011137839	0.067999438	-0.21	0.086009013	0.249426138
Random6	TRAPPC9;TRAPPC9	cg03803002	Body;Body	141110260	8	141179442	0.03	0.526834521	0.727533386	-0.03	0.475223622	0.715921301
Random6	C1orf52;C1orf52	cg03848145	Body;Body	85724702	1	85497290	0.12	0.097279864	0.294377328	-0.11	0.018254198	0.088228624
Random6	ZP4;LOC100130331	cg03872376	1stExon;Body	238053828	1	236120451	0.11	0.140807217	0.340284108	0.21	0.000892433	0.008393694
Random6	HSPG2	cg04117379	Body	22191006	1	22063593	-0.07	0.592798336	0.765924732	-0.13	0.136344498	0.338913467
Random6	TPPP	cg04159905	5'UTR	691354	5	744354	-0.08	0.275538991	0.491731122	0.06	0.256318386	0.494532147
Random6	WNT7B	cg04197904	3'UTR	46318272	22	44696936	0.18	0.069374258	0.235574954	-0.02	0.863748811	0.945234548
Random6	AXIN2	cg04293307	Body	63553581	17	60984043	-0.12	0.189379546	0.413473814	-0.2	0.021349373	0.100246249
Random6	IGF1R	cg04385934	Body	99396621	15	97214144	0.03	0.53210644	0.731909253	-0.11	0.061820561	0.204891002
Random6	PELI2	cg04397884	Body	56666067	14	55735820	-0.33	0.000157164	0.002272842	-0.32	0.000341157	0.003829763
Random6	C2orf53	cg04550237	TSS1500	27362964	2	27216468	0.2	0.080362975	0.258947364	0.16	0.145556873	0.349336495
Random6	CCR7	cg04571513	Body	38716802	17	35970328	0.1	0.224848894	0.444460738	0.16	0.024414811	0.104893262
Random6	GEN1;SMC6;SMC6;GEN1	cg04695436	TSS1500;5'UTR;5'UTR;TS	17934493	2	17797974	-0.01	0.910308969	0.957061998	-0.11	0.10321625	0.292026463
Random6	TAF5	cg04825162	Body	105131570	10	105121560	-0.05	0.387239308	0.618161831	0.01	0.938296678	0.986487142
Random6	CXCR5;CXCR5	cg04903691	Body;TSS200	118763984	11	118269194	0.11	0.028113195	0.135880443	0.11	0.023654348	0.104893262
Random6	CXorf58;APOO;APOO;C	cg04924696	TSS1500;Body;Body;TSS1	23925746	26	23835667	0.93	4.01E-10	2.69E-08	0.83	1.68E-06	0.000038976
Random6	PCID2;PCID2;CUL4A;P	cg04925824	5'UTR;5'UTR;TSS1500;5'	113862971	13	112910972	-0.04	0.413645676	0.644605342	-0.07	0.287086167	0.52582098
Random6	C2CD4D;LOC100132111	cg05021743	Body;TSS200	151810893	1	150077517	-0.37	0.036443454	0.154662463	-0.21	0.223310869	0.449938238
Random6	SNED1	cg05078238	TSS200	241938179	2	241586852	-0.09	0.643797715	0.800148589	-0.18	0.297162712	0.538607416
Random6	IGF1R	cg05169988	Body	99204912	15	97022435	-0.17	0.003041603	0.029353913	-0.22	0.001209733	0.010794541
Random6	IL4I1;IL4I1	cg05213896	Body;Body	50393653	19	55085465	0.06	0.633521928	0.793041838	0.1	0.332562113	0.575779181
Random6	C15orf50	cg05264223	TSS1500	70126776	15	67913830	0.16	0.031288018	0.1378257	0.08	0.156511711	0.365038654
Random6	GRID2	cg05278204	Body	93476916	4	93695939	0.09	0.124777619	0.32265456	-0.06	0.587132086	0.807071955
Random6	NANOS3	cg05281328	1stExon	13988555	19	13849555	0.06	0.226734073	0.444460738	0.15	2.97E-05	0.000492171
Random6	TMEM231;TMEM231;TME	cg05373161	Body;Body;5'UTR	75587377	16	74144878	-0.02	0.86614326	0.935590441	0.02	0.82537887	0.928099344
Random6	TRAPPC10	cg05387199	Body	45435774	21	44260202	-0.16	0.104656877	0.302765833	-0.06	0.39419838	0.638051331
Random6	SOX8	cg05520409	TSS1500	1030619	16	970620	0.07	0.377107741	0.604762645	0.18	0.068193769	0.211887782
Random6	GRID2IP	cg05577902	Body	6576152	7	6542677	-0.09	0.197170735	0.418386682	-0.08	0.268538881	0.510664102
Random6	C7orf50;C7orf50;C7o	cg05587232	Body;Body;Body	1154545	7	1121071	0.02	0.714629844	0.842053139	0.18	0.004196529	0.029885795
Random6	ZNF532	cg05603258	Body	56595821	18	54746801	0.01	0.862880934	0.935590441	-0.03	0.606359145	0.814151921
Random6	ZNF525	cg05633225	Body	53872872	19	58564684	-0.07	0.669229223	0.811469581	-0.22	0.066581984	0.21047614
Random6	HSPB6;C19orf55	cg05910615	TSS1500;TSS200	36248877	19	40940717	-0.05	0.262558959	0.488048719	-0.06	0.289251084	0.527012446
Random6	JARID2	cg06047828	TSS1500	15245231	6	15353210	-0.09	0.203819373	0.4247254	-0.11	0.048496629	0.172768954
Random6	TMEM201	cg06099126	Body	9670729	1	9593316	-0.16	0.194214656	0.417201854	-0.14	0.136285248	0.338913467
Random6	C20orf56	cg06398556	Body	22558834	20	22506834	-0.04	0.603199427	0.774588194	-0.2	0.04218017	0.157835475
Random6	CD27;LOC678655	cg06495803	TSS1500;Body	6553489	12	6423750	0.35	3.86E-09	1.49E-07	0.22	0.000784892	0.007587289
Random6	ARID2;LOC400027	cg06613666	TSS1500;TSS1500	46123163	12	44409430	-0.05	0.583122864	0.762882544	0	0.99241781	0.998053845
Random6	DSEL	cg06627151	5'UTR	65182656	18	63333636	0.03	0.706799168	0.83947478	0.04	0.657383651	0.842787004
Random6	TMEM208;LRRC29;LRRC	cg06649899	Body;TSS1500;TSS1500	67261154	16	65818655	-0.08	0.047789869	0.180770374	-0.05	0.301880746	0.544323832
Random6	C16orf5;C16orf5	cg06721300	1stExon;5'UTR	4588809	16	4528810	0.01	0.895242592	0.946943532	-0.03	0.69508106	0.866982828
Random6	CDH23;C10orf54	cg06768251	Body;Body	73533035	10	73203041	-0.11	0.205193321	0.425043308	-0.14	0.179335338	0.400055754
Random6	C11orf75	cg06776644	5'UTR	93218074	11	92857722	-0.45	5.59E-05	0.001023853	-0.24	0.011467264	0.063342982
Random6	NID2	cg06782686	TSS200	52535964	14	51605714	0.05	0.541698861	0.739259622	-0.12	0.073217996	0.22548551
Random6	TRAF5;TRAF5	cg06813419	5'UTR;5'UTR	211502171	1	209568794	0.21	0.022167035	0.108649693	0.2	0.01211394	0.063873502
Random6	C17orf56	cg06837783	Body	79210852	17	76825447	-0.09	0.121798575	0.32265456	-0.08	0.024137574	0.104893262
Random6	NR1D1;NR1D1	cg06964191	1stExon;5'UTR	38256671	17	35510197	-0.11	0.077791537	0.256441324	0.07	0.286904725	0.52582098
Random6	IGF1R	cg07160602	Body	99196841	15	97014364	-0.41	9.31E-06	0.000215992	-0.29	9.82E-05	0.001366944
Random6	C1orf228	cg07173823	Body	45190519	1	44963106	-0.36	0.003048286	0.029353913	-0.31	0.000177408	0.002286592
Random6	ASPH;ASPH;ASPH;ASPH	cg07538204	Body;Body;Body;Body;Bo	62612575	8	62775129	-0.32	0.008079936	0.059670763	-0.52	0	3.16E-08
Random6	HLA-DMB	cg07623567	TSS1500	32909523	6	33017501	-0.13	0.044861387	0.177406394	0.05	0.502719473	0.747634088
Random6	ZNF598	cg07643930	TSS1500	2060265	16	2000266	-0.3	0.000851125	0.0102135	-0.3	3.20E-05	0.000506182
Random6	LOC100128542	cg07698196	Body	150485638	7	150116571	-0.54	0	4.35E-08	-0.48	3.83E-10	2.67E-08
Random6	IFT140;TMEM204	cg07734161	Body;Body	1593557	16	1533558	-0.09	0.109188422	0.306432023	-0.15	0.000635349	0.006614866
Random6	NOS3	cg07795016	Body	150706321	7	150337254	-0.07	0.290574282	0.513298732	0.1	0.079920244	0.2362473
Random6	C16orf58	cg08033935	Body	31505179	16	31412680	-0.02	0.651172553	0.804845219	-0.06	0.190682025	0.408875474
Random6	ZNF507;ZNF507	cg08084415	TSS200;TSS200	32836414	19	37528254	-0.05	0.366631441	0.599003481	0.04	0.577151331	0.807071955
Random6	LOC100130987	cg08138505	Body	67118746	11	66875322	-0.25	0.017383994	0.093500281	-0.15	0.156934829	0.365038654
Random6	SPATS2L;SPATS2L;SPA	cg08153883	TSS200;5'UTR;TSS200;1s	201170809	2	200879054	0	0.995893816	0.997937091	-0.08	0.248771357	0.489109787
Random6	CNRIP1;CNRIP1;CNRIP	cg08157672	1stExon;1stExon;5'UTR;	68547141	2	68400645	-0.25	0.003120962	0.029353913	-0.09	0.199550927	0.418335678
Random6	ABCA2;ABCA2	cg08216000	Body;Body	139906382	9	139026203	-0.11	0.060354922	0.21432156	0.01	0.831460597	0.930380347
Random6	SNED1	cg08233654	1stExon	241938436	2	241587109	-0.08	0.412828626	0.644605342	-0.09	0.312515841	0.552861329
Random6	ZNF500;ZNF500	cg08234953	5'UTR;1stExon	4817088	16	4757089	-0.03	0.817987331	0.917303496	-0.12	0.279710467	0.520739042
Random6	C17orf46;LOC1001339	cg08247376	Body;Body;TSS200	43339358	17	40695141	0.11	0.320467809	0.544013647	0.13	0.050028823	0.175858893
Random6	IGF1R	cg08315825	Body	99337389	15	97154912	0.16	0.181019693	0.402482122	-0.19	0.223676193	0.449938238
Random6	FLJ45983;GATA3;GATA	cg08347183	TSS1500;TSS200;TSS200;	8096633	10	8136639	-0.18	0.115694306	0.317020618	-0.16	0.147017683	0.34947927
Random6	HS3ST3B1	cg08495341	3'UTR	14248971	17	14189696	0.19	0.053121032	0.198775475	-0.04	0.601027877	0.814151921
Random6	NECAB3;NECAB3	cg08525989	TSS200;TSS200	32262282	20	31725943	-0.12	0.200644392	0.423177263	-0.1	0.129152072	0.330732767
Random6	TRAPPC2L;TRAPPC2L;G	cg08696261	1stExon;5'UTR;TSS200	88923519	16	87451020	-0.08	0.407978816	0.642428181	0.02	0.80209039	0.921212725
Random6	TMEM217;TMEM217;TBC	cg08713367	TSS200;1stExon;TSS200;	37225473	6	37333451	-0.08	0.238251987	0.460824807	-0.08	0.353481462	0.59425869
Random6	STOX2	cg08715725	Body	184922433	4	185159427	-0.14	0.254338662	0.481031817	-0.04	0.756468351	0.895653143
Random6	C7orf51	cg08723608	TSS1500	100080506	7	99918442	0.12	0.053988276	0.19987149	0.01	0.916031286	0.969361809
Random6	USP10	cg08991234	Body	84809541	16	83367042	-0.13	0.195612983	0.417627718	0.01	0.868240824	0.946502381
Random6	RASSF5;RASSF5;RASSF	cg09133006	1stExon;5'UTR;5'UTR;1s	206680888	1	204747511	0.09	0.494943198	0.718536355	-0.04	0.820256175	0.928099344
Random6	LOC100132963	cg09137745	TSS200	154063101	26	153716295	-0.25	0.016670785	0.092086241	-0.15	0.147624864	0.34947927
Random6	ZNF584	cg09150815	TSS200	58919920	19	63611732	-0.12	0.043926683	0.17715862	-0.03	0.580932629	0.807071955
Random6	NR1D1	cg09161455	Body	38255871	17	35509397	0.05	0.468079922	0.689117729	-0.01	0.8952224	0.958900605
Random6	JARID2	cg09202659	Body	15380565	6	15488544	-0.16	0.022073241	0.108649693	-0.18	0.000192383	0.002391046
Random6	SHMT2;SHMT2;SHMT2;S	cg09215553	TSS1500;TSS1500;1stExo	57623421	12	55909688	-0.06	0.700849102	0.83947478	0.19	0.272195672	0.514804858
Random6	SRRM2;LOC100128788	cg09222259	TSS200;Body	2802304	16	2742305	-0.01	0.950060893	0.977611333	-0.02	0.816273288	0.928099344
Random6	RNF5P1;RNF5;AGPAT1	cg09301199	TSS1500;TSS1500;5'UTR	32145654	6	32253632	-0.01	0.950706657	0.977611333	0.11	0.214886372	0.439885044
Random6	PCTP;PCTP	cg09380069	Body;Body	53847116	17	51202115	-0.53	4.44E-16	1.55E-13	-0.31	9.60E-10	3.16E-08
Random6	SNED1	cg09409209	Body	241988102	2	241636775	0.12	0.017464133	0.093500281	0.11	0.028770904	0.116421798
Random6	C7orf50;C7orf50;C7o	cg09423312	Body;Body;Body	1163549	7	1130075	0.38	0.000144159	0.002181188	0.17	0.142160845	0.345957861
Random6	ZNF518A	cg09593028	5'UTR	97890481	10	97880471	0.13	0.157888117	0.367588909	0.23	0.002223735	0.018092091
Random6	C2orf52	cg09668639	Body	232376680	2	232084924	0.01	0.913468486	0.957491064	0.07	0.415094719	0.662628267
Random6	B3GALT4;B3GALT4	cg09730719	1stExon;3'UTR	33246390	6	33354368	-0.14	0.009604635	0.064277173	-0.11	0.077157921	0.233486578
Random6	LOC100130274	cg09754549	TSS1500	144790656	8	144862644	0.07	0.469312936	0.689117729	0.08	0.496873261	0.742111137
Random6	C16orf54	cg09897970	TSS200	29757344	16	29664845	-0.22	0.238357659	0.460824807	-0.23	0.0118612	0.063873502
Random6	KANK3	cg09934056	Body	8400203	19	8306203	-0.13	0.107332441	0.306161389	0.05	0.582427019	0.807071955
Random6	ZNF500	cg10059378	TSS200	4817345	16	4757346	0.12	0.209547632	0.431494532	0.02	0.690146413	0.863924287
Random6	KBTBD11	cg10063800	TSS1500	1921328	8	1908735	0.37	0.070955174	0.237426928	0.04	0.69874438	0.868439444
Random6	NOSIP	cg10193069	3'UTR	50058971	19	54750783	0.13	0.040613358	0.166275866	-0.01	0.883922545	0.952337603
Random6	TMEM20;TMEM20	cg10197862	TSS200;TSS200	95653705	10	95643695	-0.05	0.716229107	0.842053139	-0.08	0.406242381	0.651485477
Random6	ZNF512;C2orf16	cg10208934	TSS1500;1stExon	27805334	2	27658838	0.13	0.123928325	0.32265456	0.17	0.027165179	0.112541456
Random6	LOC100132963	cg10276171	5'UTR	154059139	26	153712333	-0.21	0.129865749	0.32265456	-0.46	5.63E-09	1.63E-07
Random6	C1orf228	cg10319709	5'UTR	45155097	1	44927684	-0.22	0.225275275	0.444460738	-0.2	0.18711103	0.408875474
Random6	C16orf55	cg10350251	Body	89727194	16	88254695	0.13	0.016042594	0.091521684	0.05	0.36003386	0.598935835
Random6	C11orf54;TAF1D;C11o	cg10353388	1stExon;TSS200;5'UTR	93474820	11	93114468	-0.11	0.145796764	0.345151523	-0.01	0.852240915	0.941363089
Random6	TRAF5;TRAF5	cg10380585	5'UTR;5'UTR	211500971	1	209567594	-0.06	0.705286891	0.83947478	0.01	0.94587892	0.987817296
Random6	BEST4	cg10431481	3'UTR	45249875	1	45022462	0.17	0.128705584	0.32265456	-0.03	0.789890989	0.919190887
Random6	CXorf56;CXorf56;CXo	cg10552586	3'UTR;3'UTR;3'UTR	118673612	26	118557640	-0.32	0.021072857	0.10831446	-0.32	0.007992001	0.047952006
Random6	SMPD3	cg10556064	5'UTR	68481489	16	67038990	0.05	0.373329325	0.601475024	0.06	0.168760965	0.383848469
Random6	TRAPPC9;TRAPPC9	cg10640168	Body;Body	141360745	8	141429927	-0.19	0.046146337	0.180152613	-0.13	0.18811595	0.408875474
Random6	DENND5A	cg10698677	TSS200	9287040	11	9243616	-0.21	0.078848338	0.256441324	-0.29	0.005074025	0.033956937
Random6	C7orf50;C7orf50;C7o	cg10792238	Body;Body;Body	1108083	7	1074609	-0.1	0.245504052	0.47201884	0.03	0.545621524	0.794461466
Random6	ICA1;ICA1;ICA1	cg10798171	TSS200;TSS1500;TSS1500	8302301	7	8268826	-0.29	0.000525758	0.006776436	-0.17	0.048653326	0.172768954
Random6	TUBGCP2;ZNF511	cg10870786	5'UTR;TSS1500	135121752	10	134971742	-0.07	0.215231878	0.440592315	0.02	0.68124747	0.855863248
Random6	CNRIP1;CNRIP1	cg10908369	TSS200;TSS200	68547256	2	68400760	0.03	0.813865206	0.916586057	-0.1	0.064009643	0.210144866
Random6	B4GALT4;B4GALT4	cg10950395	TSS200;TSS200	118959933	3	120442623	0.05	0.663692488	0.811469581	-0.1	0.363147877	0.598935835
Random6	ACTN1;ACTN1;ACTN1	cg11072851	3'UTR;3'UTR;3'UTR	69341430	14	68411183	-0.04	0.700397275	0.83947478	-0.01	0.962857709	0.991344624
Random6	IQCF5	cg11120695	Body	51908938	3	51883978	0.16	8.93E-05	0.001479829	0.13	0.004992731	0.033956937
Random6	AIDA;C1orf58;AIDA	cg11138318	1stExon;TSS200;5'UTR	222885766	1	220952389	-0.01	0.85818152	0.935590441	-0.01	0.89552499	0.958900605
Random6	C1orf58;AIDA	cg11177955	5'UTR;TSS1500	222886490	1	220953113	0	0.947338025	0.977611333	0.2	0.00064628	0.006614866
Random6	CACNA1I;CACNA1I	cg11312108	TSS200;TSS200	39966653	22	38296599	-0.2	0.005416687	0.044881121	-0.13	0.037807338	0.143010366
Random6	ELF5	cg11343506	TSS1500	34535568	11	34492144	-0.25	0.010357548	0.065607738	-0.02	0.797688643	0.919190887
Random6	ZNF500	cg11422964	Body	4802786	16	4742787	0.17	0.000890744	0.010326473	0.11	0.057623457	0.198544189
Random6	RPL23AP53;ZNF596	cg11489821	Body;TSS1500	180799	8	170799	0.05	0.565885434	0.754513912	-0.03	0.677701487	0.855360902
Random6	ZDHHC11	cg11568791	TSS200	851150	5	904150	0.15	0.065296416	0.229526796	0	0.94807752	0.987817296
Random6	E2F5;E2F5	cg11588857	TSS200;TSS200	86089481	8	86276733	-0.02	0.819774101	0.917303496	-0.22	0.00118692	0.010794541
Random6	THEMIS;THEMIS;THEMI	cg11610626	5'UTR;1stExon;1stExon	128222053	6	128263746	0.24	0.007628769	0.057713296	0.1	0.065896242	0.21047614
Random6	C21orf57;C21orf57;M	cg11715092	TSS1500;TSS1500;TSS200	47705294	21	46529722	-0.36	0.004713148	0.041004388	-0.42	8.57E-05	0.00124265
Random6	FLJ45983;GATA3;GATA	cg11731114	TSS1500;TSS1500;TSS150	8096064	10	8136070	-0.23	0.312857683	0.535703162	-0.39	0.006130463	0.038789111
Random6	JAKMIP2	cg11799006	5'UTR	147101975	5	147082168	0.07	0.594251947	0.765924732	0.06	0.572586997	0.807071955
Random6	ZNF572	cg11872342	TSS200	125985352	8	126054533	0.05	0.459467988	0.685120727	0.12	0.02392384	0.104893262
Random6	ZNF541	cg11873112	TSS1500	48060294	19	52752106	-0.24	0.020629024	0.10831446	-0.12	0.342761943	0.584977007
Random6	PPP1R9B	cg11922371	Body	48226442	17	45581441	0.04	0.563301125	0.75395689	0	0.992742778	0.998053845
Random6	BEGAIN;BEGAIN	cg12025832	3'UTR;3'UTR	101003831	14	100073584	0.03	0.503960203	0.724703102	0.08	0.277122269	0.520739042
Random6	LOC100128071;LOC100	cg12064008	1stExon;5'UTR;TSS200	32827730	1	32600317	0.04	0.495542314	0.718536355	0.12	0.051366123	0.178754108
Random6	PLXND1	cg12177944	Body	129322537	3	130805227	0.23	7.77E-05	0.00135198	0.12	0.065874905	0.21047614
Random6	C18orf55	cg12270480	Body	71822344	18	69973324	-0.02	0.799055244	0.908729493	-0.11	0.067134631	0.21047614
Random6	BFSP2	cg12301740	Body	133123374	3	134606064	0.15	0.039104274	0.162003421	-0.16	0.133947805	0.337781421
Random6	PRELID2;PRELID2;PRE	cg12470775	TSS1500;TSS1500;TSS150	145215784	5	145195977	-0.22	0.005305277	0.044881121	-0.27	0.003391627	0.025373465
Random6	TMEM233	cg12584590	3'UTR	120078537	12	118562920	-0.1	0.134050714	0.328518651	0.01	0.874864006	0.946967289
Random6	SEMA5A	cg12676289	5'UTR	9523352	5	9576352	0.07	0.267676431	0.488048719	0.08	0.231660611	0.458056208
Random6	LOC100128191;TMPO;T	cg12706235	TSS1500;Body;Body;Body	98910308	12	97434439	0	0.977165893	0.985662988	0.09	0.509712399	0.754808148
Random6	GALNT9;LOC100130238	cg12719904	Body;Body	132853388	12	131363461	-0.07	0.509494653	0.726641938	0.23	0.06604064	0.21047614
Random6	TSPAN18;TSPAN18	cg12730562	5'UTR;TSS200	44927876	11	44884452	0.09	0.150679066	0.354299426	0.13	0.0067125	0.041713393
Random6	IGF1R	cg12736760	Body	99330290	15	97147813	-0.08	0.348825957	0.579970924	-0.26	0.002949044	0.023324257
Random6	ZNF572	cg12738197	5'UTR	125985883	8	126055064	0.15	0.11128409	0.307356058	0.13	0.22734653	0.452094814
Random6	TNFRSF18;TNFRSF18;T	cg12810734	Body;Body;Body	1139603	1	1129466	-0.02	0.631088184	0.792847249	0.07	0.122525831	0.325817644
Random6	CADM1;CADM1	cg12848345	Body;Body	115373119	11	114878329	0.02	0.72787858	0.850005859	0.22	0.005289885	0.034733585
Random6	ZNF526	cg12980019	TSS200	42724343	19	47416183	-0.08	0.259087995	0.487365526	0.02	0.706350089	0.871666067
Random6	ZNF552;ZNF552	cg12983442	5'UTR;1stExon	58326226	19	63018038	0.15	0.285506249	0.506919258	0.04	0.743389509	0.892067411
Random6	C15orf52	cg13060421	3'UTR	40624038	15	38411330	-0.09	0.094195548	0.290088944	-0.04	0.448284079	0.693346042
Random6	GPR35	cg13097816	TSS1500	241568439	2	241217112	0.05	0.520798068	0.726641938	0.15	0.035614682	0.136196806
Random6	C21orf56;C21orf56	cg13126279	Body;Body	47581558	21	46405986	0.11	0.51596357	0.726641938	-0.01	0.970871734	0.993715775
Random6	ZNF509	cg13131859	Body	4323012	4	4373913	0.1	0.295153444	0.518736694	-0.05	0.383330818	0.623360396
Random6	ZNF516	cg13213527	TSS1500	74175651	18	72304639	0.23	0.000163384	0.002272842	0.12	0.028277074	0.115769668
Random6	CLIC3	cg13423383	Body	139889616	9	139009437	0.08	0.102838888	0.302765833	0.02	0.731031923	0.88709592
Random6	C7orf50;C7orf50;C7o	cg13435834	Body;Body;Body	1123508	7	1090034	-0.19	0.104868012	0.302765833	-0.25	0.093561458	0.269085846
Random6	LOC100128731	cg13439914	TSS1500	27294909	2	27148413	0.1	0.129376599	0.32265456	-0.04	0.620312693	0.823098881
Random6	HS3ST3B1;MGC12916	cg13443605	Body;TSS200	14207036	17	14147761	0.14	0.303198252	0.527564959	0.25	0.014635798	0.072777195
Random6	PARD6G;LOC100130522	cg13455896	Body;Body;Body	77920318	18	76021309	-0.06	0.460684627	0.685120727	-0.04	0.583222714	0.807071955
Random6	FLJ45983;GATA3;GATA	cg13543854	TSS200;TSS1500;TSS1500	8095477	10	8135483	-0.09	0.110400272	0.307354357	0.07	0.331507033	0.575779181
Random6	C1orf55	cg13556548	TSS1500	226187876	1	224254499	-0.12	0.521225241	0.726641938	-0.48	0.000483825	0.005261597
Random6	ASPH;ASPH;ASPH;ASPH	cg13579374	1stExon;1stExon;5'UTR;	62627037	8	62789591	0.01	0.831760186	0.924768514	-0.02	0.731599221	0.88709592
Random6	PTGIR	cg13644715	Body	47127041	19	51818881	-0.1	0.066707867	0.22994324	-0.02	0.531125399	0.781689999
Random6	MRC2	cg13659446	Body	60709613	17	58063345	-0.03	0.872359229	0.936978431	-0.03	0.797239359	0.919190887
Random6	KIAA1984;LOC1001311	cg13730392	Body;Body;TSS1500;TSS1	139701581	9	138821402	-0.05	0.372129359	0.601475024	0.08	0.31254358	0.552861329
Random6	NOG;NOG	cg13872965	1stExon;5'UTR	54671343	17	52026342	-0.2	0.0667364	0.22994324	-0.12	0.183511354	0.40676402
Random6	IRF5;IRF5;IRF5;IRF5	cg13914531	5'UTR;TSS1500;5'UTR;5'	128579876	7	128367112	-0.65	5.11E-09	1.78E-07	-0.72	9.36E-13	1.63E-10
Random6	SDF4;SDF4;B3GALT6	cg13924635	TSS1500;TSS1500;1stExo	1168432	1	1158295	-0.2	0.269937785	0.489088858	-0.05	0.759246199	0.895653143
Random6	GRID2	cg13952745	TSS200	93225466	4	93444489	0.05	0.640269238	0.798615394	0	0.991448587	0.998053845
Random6	ALOX5AP	cg13986860	3'UTR	31338421	13	30236421	-0.12	0.218494605	0.443686786	-0.19	0.059579469	0.201062494
Random6	DPP4	cg14022057	Body	162930175	2	162638421	0.12	0.046591193	0.180152613	0.25	0.004293936	0.029885795
Random6	CADM1;CADM1	cg14030346	Body;Body	115372975	11	114878185	-0.06	0.203067189	0.4247254	0.07	0.16245668	0.371940294
Random6	RBMS1;RBMS1	cg14032077	Body;Body	161181742	2	160889988	-0.07	0.422327638	0.644605342	-0.05	0.629271778	0.829494617
Random6	ZNF555	cg14193594	TSS1500	2841094	19	2792094	0.06	0.296633914	0.518736694	-0.08	0.123586003	0.325817644
Random6	CADM1;CADM1	cg14201467	Body;Body	115372348	11	114877558	0.25	0.034042199	0.148083566	0.4	0.000756794	0.007524695
Random6	RBMS1;RBMS1	cg14325649	TSS1500;TSS1500	161350625	2	161058871	-0.1	0.227339113	0.444460738	0.18	0.032918552	0.128715237
Random6	TPPP2	cg14401454	TSS1500	21497485	14	20567325	-0.04	0.571480812	0.756179934	-0.03	0.620396374	0.823098881
Random6	AP3M2;AP3M2	cg14409866	TSS200;TSS200	42010372	8	42129529	-0.14	0.26598293	0.488048719	-0.1	0.281318793	0.520739042
Random6	LOC100132111	cg14424499	Body	151814634	1	150081258	0	0.96906742	0.985662988	0.02	0.730996658	0.88709592
Random6	SLC40A1	cg14499385	TSS1500	190446494	2	190154739	-0.21	0.021369678	0.10831446	-0.13	0.111104537	0.30686015
Random6	TMEM215	cg14614901	TSS200	32783463	9	32773463	-0.01	0.879174939	0.939595851	0.01	0.854601446	0.941363089
[truncated: 1,483 more rows]
